# Supplementary material for: Early warning signal for a tipping point suggested by a millennial Atlantic Multidecadal Variability reconstruction
Source: Nat Commun. 2022 Sep 2;13:5176. doi: 10.1038/s41467-022-32704-3 (PMC9440003; doi:10.1038/s41467-022-32704-3)
Supplement: Supplementary file 3 — Source Data [file 41467_2022_32704_MOESM3_ESM.zip]

Archive with 36 entries (28 files):
- SourceData/
- SourceData/Figure_1/
- SourceData/Figure_1/Figure_1g.csv
- SourceData/Figure_1/Figure_1f.csv
- SourceData/Figure_1/Figure_1d.csv
- SourceData/Figure_1/Figure_1e.csv
- SourceData/Figure_1/Figure_1a.csv
- SourceData/Figure_1/Figure_1b.csv
- SourceData/Figure_1/Figure_1c.csv
- SourceData/Figure_1/Figure_1h.csv
- SourceData/Figure_1/Figure_1i.csv
- SourceData/Figure_1/Figure_1k.csv
- SourceData/Figure_1/Figure_1j.csv
- SourceData/Figure_6/
- SourceData/Figure_6/Figure_6a.csv
- SourceData/Figure_6/Figure_6c.csv
- SourceData/Figure_6/Figure_6b.csv
- SourceData/Figure_6/Figure_6d.csv
- SourceData/Figure_6/Figure_6_DataCESM.csv
- SourceData/Figure_5/
- SourceData/Figure_5/Figure_5_DataCESM.csv
- SourceData/Figure_5/Figure_5.csv
- SourceData/Figure_2/
- SourceData/Figure_2/Figure_2b.csv
- SourceData/Figure_2/Figure_2c.csv
- SourceData/Figure_2/Figure_2a.csv
- SourceData/Figure_2/Figure_2d.csv
- SourceData/Figure_3/
- SourceData/Figure_3/Figure_3b_MonteCarlo_NASST.csv
- SourceData/Figure_3/Figure_3b_MonteCarlo_AMV.csv
- SourceData/Figure_3/Figure_3b_1.csv
- SourceData/Figure_3/Figure_3a.csv
- SourceData/Figure_4/
- SourceData/Figure_4/Figure_4.csv
- SourceData/Study_result/
- SourceData/Study_result/Study_result.csv
