# Supplementary material for: Early warning signal for a tipping point suggested by a millennial Atlantic Multidecadal Variability reconstruction
Source: Nat Commun. 2022 Sep 2;13:5176. doi: 10.1038/s41467-022-32704-3 (PMC9440003; doi:10.1038/s41467-022-32704-3)
Supplement: Supplementary file 3 — Source Data [file 41467_2022_32704_MOESM3_ESM.zip › SourceData/Figure_1/Figure_1a.csv]

time	amv_TS	amv_T	amv_F	amv_Comp	amv_Comp_10y_smooth
1870	0.00777742129926861	-0.0471209563628569	0.0399752604185095	0.0640453358960959	-0.0840197110459723
1871	-0.000941589112400258	-0.0617609343492466	0.0368484433994404	-0.0504010455579586	-0.123414180583182
1872	-0.00949198269940607	-0.0687711178132167	0.00860060866568543	-0.200939176242329	-0.0733874769799573
1873	-0.0101562000523612	-0.118103167157273	-0.0608144290979227	-0.450362796327352	0.149668087918625
1874	0.0120783310942039	-0.111919694773341	-0.0604611941232092	-0.236204748699241	0.145069481767158
1875	0.0179729290671711	0.0240421002748206	0.0745167478016911	0.369744164654952	0.122303735864331
1876	0.00933091636768502	-0.132103397519569	-0.0884463911635053	-0.359780997806437	0.114388730777233
1877	-0.00133373124612084	0.0485278104936428	0.0903508467708507	0.276799448242612	0.0854027360751438
1878	0.0553979826480178	0.339945507476775	0.360393396473126	1.93411260710728	0.0215553192900051
1879	0.00143910153357827	0.0240792670715752	0.0189934945883818	0.103682026403957	0.0148776495864423
1880	-0.00518364663882737	0.00277601519501085	-0.0319450932066723	-0.105353723163937	0.00830660177370307
1881	-0.0111627444157899	0.0461931337835536	-0.00791700805751675	-0.0230197200619839	0.0605476932462473
1882	-0.0162831710321847	-0.0155658766938609	-0.0925162429992109	-0.36924698728094	0.149682148884284
1883	-0.0419237310370766	-0.0876115928449029	-0.168422805241025	-0.903260760878855	0.174523694472685
1884	-0.0302623572192633	-0.0184872154879127	-0.103143053447107	-0.523817163066543	0.0956156458450062
1885	-0.019347986519402	0.00888349360565274	-0.0734293473864051	-0.308486274639373	0.039067261201499
1886	0.0235493862986269	0.228478828765842	0.13134147824743	0.944396170852938	0.0595963811252785
1887	0.019729319025273	0.156385152258043	0.0616223353874937	0.620698014211963	0.0373674618163293
1888	0.0105825451132436	0.160186505848786	0.0638069555930525	0.550056449715029	0.128597777021345
1889	0.0242282376483333	0.242678542765427	0.17300903560951	1.06612407220281	0.123986907511956
1890	-0.00972989284259295	-0.0821632639065102	-0.128955674521618	-0.518350204674623	0.129710448100527
1891	-0.0043116243222266	0.0603023426003136	0.0175970165690583	0.120466595997638	0.198883069642695
1892	-0.00677088522635009	-0.0326833363326847	-0.0689100167369385	-0.267537832460426	0.144392489410962
1893	0.0294389348558229	0.101274466506728	0.0782472531133135	0.634286479974231	0.168236839367609
1894	-0.0264566403361659	-0.169346537083467	-0.18212894009325	-0.953980325482129	0.215235573349307
1895	-0.0177982149625671	-0.0730053487009024	-0.0754296279255129	-0.460858216592263	0.16035785017453
1896	0.00204536037848938	0.104776182242592	0.106373009959051	0.452412562324469	0.257860803112258
1897	0.0001168513905896	0.0791943814076723	0.0876522476762829	0.34499978830388	0.171426423425763
1898	0.0395707730642012	0.122384275409294	0.133139088254327	0.882985863735079	0.0709239528355037
1899	0.0336935017453069	0.178560226271339	0.193150815366065	1.06704252351371	-0.114339990321639
1900	0.00293558055179794	0.102136907338756	0.109817354305589	0.46246911728026	-0.113241284383375
1901	0.0209970716300206	0.0866733472602238	0.0902502267110127	0.554182277640385	-0.0433816754394353
1902	-0.0327992230926237	-0.144238192903663	-0.119565156049179	-0.830311580553802	-0.122618287371467
1903	-0.0410532800276617	-0.270909629651698	-0.223032277321396	-1.37306500895328	-0.149249492771497
1904	-0.0434436438227487	-0.278449460899908	-0.220169455483243	-1.40361689475434	-0.211549079290092
1905	-0.0366306215020413	-0.18973416692482	-0.113279053726486	-0.94189456016122	-0.34071447216959
1906	0.00752500673737999	0.00908707031875306	0.104055793735052	0.307597481791072	-0.3960100299615
1907	-0.00765321196043043	-0.134448408904667	-0.041328564144202	-0.419190168927876	-0.535784360931721
1908	0.0138693673281381	-0.0740527937603286	0.0334183186863264	0.0520565289035434	-0.582479202549124
1909	0.0205131971546403	-0.0513756474413872	0.0527641064478012	0.197690412030533	-0.565196880708122
1910	0.00387396670235891	-0.14332471191559	-0.0514756380014063	-0.353776798160764	-0.382061417892129
1911	0.0125075254088328	-0.116032939306289	-0.0153512587802659	-0.145782018430748	-0.296722912747903
1912	-0.0351018881769026	-0.22355564326439	-0.107696861730888	-0.983335363032052	-0.430356171661412
1913	-0.0420242692175221	-0.298175443167438	-0.179249908819676	-1.34395483834523	-0.494898561303836
1914	-0.0518109506584389	-0.233733629582293	-0.121173601569996	-1.18295946870225	-0.5716482341377
1915	0.0069918561910397	0.0788170769307054	0.185039917699783	0.610873196221571	-0.724943074088994
1916	0.0104435526917143	-0.0751052111825645	0.0228668898130335	-0.00317100357472636	-0.726338981871623
1917	-0.0329267662179875	-0.264384538484813	-0.163839290477993	-1.16236836625753	-0.82534689310924
1918	-0.0302149544116052	-0.269005965390029	-0.155344813175728	-1.12915645499454	-0.848738034390805
1919	-0.0306315144813877	-0.188616327724174	-0.0688710928092505	-0.792189872268963	-0.752358129828514
1920	-0.0580944591720074	-0.304651849388362	-0.172758148045942	-1.4885528274337	-0.669331537378669
1921	-0.0102878300528096	-0.140743521100176	-0.000183639337749019	-0.369131783769689	-0.662030892504881
1922	-0.0313796763998976	-0.303871948211801	-0.167787077509752	-1.23486904204453	-0.555679757687212
1923	-0.0324679793660095	-0.299764303511156	-0.169720480075304	-1.24063791712927	-0.42187148136484
1924	0.00787607833316448	-0.153237751985591	-0.0260228281321133	-0.283775888160025	-0.330073227852698
1925	0.00109708196499947	-0.132044853674002	-0.010078995080442	-0.269666951753957	-0.230904210439605
1926	0.0194023271063496	0.067883417480315	0.180122432301204	0.691180289833234	0.0190574238941567
1927	0.0508071625007605	0.117907695772882	0.224091111479392	1.16669147941963	0.19144934835106
1928	0.021573662176359	-0.0207638170277212	0.0725855541481977	0.309522673288569	0.437866753256034
1929	0.0108646867109699	-0.0968185607433998	-0.0138206870442805	-0.119375666360983	0.607333383381927
1930	0.0119730278521448	0.00712990407626959	0.0824763761234644	0.29866931927506	0.67222191632947
1931	0.0476087022626936	0.168939132737392	0.234665327491825	1.26102515023769	0.786890783172761
1932	0.0686746423076491	0.191812331849073	0.249078587760127	1.52717938525625	0.91666710857612
1933	0.0709084777299283	0.182156150196168	0.224046836311873	1.47572241191018	0.980836115426861
1934	0.0371633171515976	0.0532541798395372	0.0851237557573949	0.623495014255544	1.01967052243353
1935	0.0279939558010898	0.0326383265021391	0.0519162907576447	0.42999797426295	0.983857528562481
1936	0.0413818777790926	0.148203036731322	0.152757809451604	0.991690583522242	0.942878819723046
1937	0.0742844157949978	0.355064141267853	0.3526684875655	2.11871986927019	0.892714428222182
1938	0.0663117222135707	0.319561935052615	0.303256180591798	1.87255055477779	0.749523406314979
1939	0.0310926880331687	0.133901969713716	0.0891226990941891	0.736701150361877	0.791108407493673
1940	-0.0174585509611821	-0.0504428264042097	-0.123176970820395	-0.513318598942474	0.84229425484748
1941	-0.0219751988962689	0.0512682832388045	-0.0275939270468128	-0.152096477958729	0.798285274644619
1942	0.0255528085229924	0.157036989101434	0.0780772457574134	0.709216843728188	0.657696100737298
1943	-0.0115369983980648	0.0495228012550472	-0.0213094727637688	-0.0479218557229879	0.497976409315876
1944	0.0466148193495704	0.403510094658159	0.337816501302921	1.93315742487582	0.408885018674416
1945	0.0193605451573435	0.280311807942539	0.215846697778411	1.18653933514742	0.35339032924284
1946	0.00735121152700806	0.00458796543691398	-0.0632675377160915	-0.0541008079685145	0.541570038598108
1947	-0.0123536642630738	-0.0749680924381451	-0.14179623970101	-0.554790329458296	0.729290081340698
1948	0.0223989058376853	0.0728836472610317	0.00556805507867267	0.361803263634547	0.821218047109797
1949	0.0376215885731689	0.161014162204825	0.109643170526614	0.892545257721726	0.891542727262374
1950	0.0109988390495607	0.0172978099047515	-0.00505742382036442	0.126259566614539	0.870787458041233
1951	0.05734800834891	0.251948648453153	0.255199210047992	1.55665820396547	0.772268642074111
1952	0.0611996842687962	0.337182679895605	0.327850629901351	1.91282399220976	0.797361640164719
1953	0.0563063383883728	0.310836489418628	0.282141963216535	1.72042446718828	0.95287502748327
1954	0.0420494938988092	0.105060359405975	0.0638449076120658	0.725649625955358	0.955257677532308
1955	0.0866833385283028	0.248659649391727	0.202456121263836	1.70484946344326	1.00323581364182
1956	0.0197719925504117	0.00983576204706212	-0.0469929101606707	0.102832359509083	1.08293530908822
1957	-0.0070266353352665	0.101144092709897	0.0390955282188193	0.221922171028174	1.00313448352643
1958	0.0270595079753768	0.257919472602034	0.189173433443667	1.15585693104576	0.840911983537382
1959	-0.00206935046691723	0.131270234466278	0.0684276644054833	0.388012414173971	0.677396185736166
1960	0.0457705474538199	0.282519112302688	0.211295192856353	1.42030475492637	0.575256117385987
1961	0.0264541450787428	0.231744327936874	0.143637164588741	1.00295401652487	0.451362819414386
1962	0.019301774443607	0.174767247276941	0.0738234908115326	0.678849122785842	0.452154855542236
1963	-0.00995743301932935	0.105270223123454	0.00326852525795083	0.128376492330227	0.388741694557995
1964	0.0107376819560497	0.0139749833338967	-0.0982270115278816	-0.0782493086250921	0.299200125394561
1965	-0.00844342251143849	-0.0216663978561098	-0.134198560984557	-0.397891125896615	0.223121849748882
1966	0.0064453297042496	0.119502481865296	0.0209203980071117	0.342023185755653	0.00990180922473135
1967	-0.00147038448543797	0.0810123082548129	-0.0184426618661774	0.111544756915439	-0.257515674692677
1968	-0.0272845162287237	-0.00420012575998696	-0.106499770893867	-0.475622599798476	-0.38775853843304
1969	-0.0267999995248497	0.143866047617176	0.0597055404165444	0.170899670247987	-0.591946422475332
1970	-0.0307702350255658	-0.00346236498741993	-0.0794156180141703	-0.448848617928503	-0.651309584202687
1971	-0.0231972455989957	-0.14191426259675	-0.208312350919314	-0.925115690839284	-0.759194108954174
1972	-0.095085386012041	-0.232827069798491	-0.295514508415139	-1.93863830656662	-0.875893367863819
1973	-0.0468749162749888	-0.0527165872193335	-0.108814379820804	-0.75382237835815	-0.970101928175693
1974	-0.0777787389466713	-0.318929060241463	-0.374168286812332	-2.11769023213498	-0.994106865528371
1975	-0.014125850401995	-0.130764299216594	-0.165571970665935	-0.731244087626003	-1.03028421910543
1976	-0.050615488931719	-0.261787235270839	-0.291211470764069	-1.58462089816297	-1.00739584625045
1977	-0.0499927654532863	-0.0976872347783645	-0.142432524257207	-0.941668662250446	-1.07465666430318
1978	-0.038798801635033	-0.115862456641902	-0.165471915995339	-0.924749406515165	-0.95907051550341
1979	-0.0474744444790985	-0.0552241014956918	-0.0971249462537103	-0.739676910677939	-1.03160429172089
1980	-0.0210826195124795	0.0111583686211952	-0.0293022556096939	-0.227051219099617	-1.02743637961227
1981	-0.0150924621560081	0.00806239745127396	-0.0379204511143567	-0.197076516523753	-1.18379302373978
1982	-0.0644045901343063	-0.232230335669926	-0.297951798072717	-1.66498468941932	-1.05691290313571
1983	-0.0437759510899123	-0.0349747589422695	-0.097641178501777	-0.667190669769174	-1.00859024876416
1984	-0.0620807295622807	-0.213107996248175	-0.272039529728205	-1.55169391675047	-0.959420341149421
1985	-0.0735935578269326	-0.316646972904878	-0.372519365035735	-2.07184319894016	-0.93641637527818
1986	-0.0953790835158638	-0.354440300733292	-0.423667581613362	-2.45116717302854	-1.04763045919234
1987	-0.0278097965424993	0.0515503438280565	-0.0202631891040724	-0.188939571518269	-1.18932103606457
1988	-0.0253881180954812	-0.00830920769297393	-0.0795900237913915	-0.41011946416334	-1.20084719813488
1989	-0.0208599864830174	-0.0163416525423932	-0.0790278741938635	-0.383880422753068	-1.29598810932717
1990	-0.0359306844862456	-0.00410353189044033	-0.0745681306185829	-0.486633286094284	-1.10658351834891
1991	-0.0652968539140885	-0.171952979740748	-0.248756566702056	-1.45040614215542	-0.975046893801785
1992	-0.0629332146492976	-0.244211429862032	-0.336193479429692	-1.75567286211829	-0.746287258874377
1993	-0.0687755987341174	-0.239338221743794	-0.332807268185861	-1.79177247219263	-0.603976676623896
1994	-0.0681485378699761	-0.227383877242758	-0.309615116087417	-1.71374069288442	-0.501366368549457
1995	0.0113625963482869	0.142449832648062	0.0684629885433719	0.531756584010381	-0.479683339880979
1996	-0.0296313364833408	-0.0556883374637034	-0.118935739931029	-0.624940328921758	-0.406754197054202
1997	-0.0183607222039638	0.0774351016398344	0.0356523443738256	0.0651888111729497	-0.290317375053028
1998	0.032966202119796	0.280159744748532	0.247833153927892	1.37647683323702	-0.0626397603600256
1999	0.0433346433137421	0.090105541148717	0.0690556249439288	0.718593924655485	0.157079874947387
2000	0.0114422728108257	-0.0520323484597335	-0.0709541113414369	-0.145367107399799	0.448516985419626
2001	0.0164591397418356	0.0445897631861397	0.0358515523369653	0.315587285000259	0.548750240022007
2002	-0.0062461877821606	-0.0306448250059022	-0.0264368816392448	-0.169601100142512	0.704969866432081
2003	0.0271331859303762	0.107118225851305	0.137218337053236	0.748780899504742	0.818205825886288
2004	0.0223173621686466	0.0777842274572723	0.12675407537087	0.625143516188913	0.666207346214996
2005	0.0561337177518949	NA	0.231935276305826	1.49206752231021	0.742182301436369
2006	0.0635604670473143	NA	0.245104442952348	1.63432238463657	0.784098503061816
2007	0.0522988125702464	NA	0.121868885504886	1.09347556158905	0.859878045872485
2008	0.0615791850003919	NA	0.150885999237114	1.31078436516923	0.922797928234873
2009	-0.0124513000512105	NA	-0.0401854208129283	-0.295506443147192	0.840612177292764
2010	0.0610188831642888	NA	0.230649712795323	1.55431843209059	0.730713850273715
2011	0.0258101547841798	NA	-0.010979377307071	0.315711110480116	0.64356844286218
2012	0.053405712175185	NA	0.134784297992864	1.14916225591761	0.576846762056887
2013	0.0271766723680573	NA	0.0488139737232597	0.522517605843755	0.432465933236467
2014	-0.00680677280862557	NA	-0.0199728094813192	-0.155262360858452	0.326254301004615
2015	-0.0340645587632177	NA	-0.0385686105161737	-0.583738081020622	0.388430375419795
2016	0.0112406019583776	NA	0.120982735186137	0.533468040783326	0.258887258011929
2017	0.0366812381176176	NA	0.127859213330313	0.900383895778348	0.251784276453405
2018	-0.0142164324684823	NA	-0.0958469514906815	-0.494713555435572	0.123587422244233
2019	0.00252383857815303	NA	0.0343666766472105	0.142456410618848	0.0570990583109792
