# Supplementary material for: Early warning signal for a tipping point suggested by a millennial Atlantic Multidecadal Variability reconstruction
Source: Nat Commun. 2022 Sep 2;13:5176. doi: 10.1038/s41467-022-32704-3 (PMC9440003; doi:10.1038/s41467-022-32704-3)
Supplement: Supplementary file 3 — Source Data [file 41467_2022_32704_MOESM3_ESM.zip › SourceData/Figure_6/Figure_6a.csv]

time	AMV_recAndInstru	AMV_detrended	AR1_200	AR1_250	AR1_300	AR1_350	AR1_400
850	0.371943086384222	0.310284103047593	0.0732961256901057	0.0640853245282309	0.0802417992722902	0.155086169067237	0.192654069546052
851	0.0267286139178972	-0.0334588332999853	0.0749630118073413	0.0679749746312737	0.0843641534912778	0.158547567670198	0.197010382618558
852	-0.197590993501262	-0.257770633379022	0.072456489691068	0.0651237566069516	0.0849805300782668	0.156909760150202	0.1963912685827
853	-0.0831516805357589	-0.141951415146298	0.0608796300515884	0.0592537666931329	0.070521964781996	0.154790732212675	0.194426715051937
854	0.00210607333580831	-0.0560782348399959	0.058179706901803	0.0591552588823824	0.0760753868839627	0.156276227761666	0.192449492709551
855	-0.00800934824265224	-0.0632450617169522	0.0572632946938035	0.0557905805562608	0.0781687676851612	0.15637032153231	0.191455404314303
856	0.155013831560864	0.100575368782949	0.0595573958706624	0.0540029123190719	0.0804874282618189	0.158362448242672	0.191575946501116
857	-0.00289059450218944	-0.0553467174089221	0.062784144987606	0.0498652022966017	0.0814159991953301	0.161586017105924	0.189802130334957
858	0.0589102774398417	0.00506005462953091	0.0571247282531959	0.0534782770061766	0.0814131623788956	0.164438938106252	0.187943413951697
859	0.0113248245685878	-0.0401531865198227	0.0587289925319678	0.0574487013642527	0.0819775328548905	0.166714043829584	0.187957029994827
860	-0.043380697113028	-0.0956515863484889	0.0560662552486309	0.0586442945108359	0.087491180693093	0.170412163508063	0.187486990636543
861	0.117849488948717	0.0674546954598387	0.0539684458827059	0.0610514091425909	0.0925389793068161	0.177118995486939	0.188607153909507
862	0.107064273510781	0.0527132421881731	0.0540188287767117	0.0611153792734712	0.0931860546137532	0.180666279574802	0.188773345606326
863	0.0581311517927862	0.00627288312497722	0.0525217651091316	0.0592870856116992	0.0942136719962166	0.179865190867457	0.189232495397978
864	0.390776212957571	0.336921594429756	0.0638883801348561	0.0549547799164557	0.0950364602626976	0.179856071599231	0.189318179724087
865	-0.0922990788655738	-0.147416445838704	0.0782629290682604	0.0627124230639274	0.105114076683491	0.189692595376013	0.198952504356169
866	0.214892756098303	0.159068896871812	0.0864930587023137	0.07328962688134	0.109983891082758	0.193211818434713	0.202611641983157
867	0.0335336397692245	-0.0242692183829211	0.0876283158062299	0.0720112368974724	0.108098692045272	0.19463539928565	0.203308106937495
868	-0.00285888148370047	-0.0592054725056129	0.0880295535358794	0.0715081863998445	0.105098660095267	0.19448048180165	0.201745807111929
869	0.301948893317614	0.243379252886394	0.0991231956934181	0.0749976253716497	0.105471886091346	0.196932126940718	0.203982530721698
870	-0.0539942618104574	-0.113657845894942	0.106353766229969	0.0807567409150302	0.112097340981244	0.201205710788617	0.208569178731493
871	0.0113257347479658	-0.0499544630630457	0.106376172306509	0.0801106986562329	0.112975640728485	0.201307689186449	0.206301511642674
872	0.292707440240048	0.231098728035503	0.118010479361707	0.0772197780112939	0.114123215918576	0.203742408512174	0.207699743896099
873	0.0455144106204207	-0.017653347842827	0.119344932795047	0.0765076233455318	0.115794872693028	0.20535762405787	0.20976698042037
874	-0.00770664295279804	-0.0705901679608582	0.119654167781153	0.079031341932287	0.11617398849938	0.20456589193134	0.210460191146783
875	0.228165594377331	0.16659482208777	0.12051341308283	0.0783977442053318	0.118501329157879	0.207674955447562	0.210104141845513
876	0.388512799166594	0.32383104372605	0.105586209713552	0.0683495716744626	0.111082869899742	0.203297085028895	0.202401532759852
877	-0.0492009939769716	-0.113090687197264	0.122474148577355	0.0765931794293867	0.120060995842501	0.216883847606218	0.210311198602445
878	0.077590579463823	0.0132218223806838	0.113115559212216	0.0770431886605061	0.124271745863085	0.208462838765034	0.209804657312366
879	0.169806915417723	0.107599745841647	0.109397297963996	0.0767085886693273	0.133343923962016	0.207582755968217	0.205686463717692
880	-0.0654197450409211	-0.128719040993533	0.108191860747308	0.0822047819781687	0.141231874550669	0.210011342927401	0.20767550819255
881	0.234919956852303	0.171973677265026	0.114668930442911	0.085206186681039	0.148286471841188	0.215685185801581	0.210922176745422
882	0.150043729196588	0.086487450989373	0.111185663474835	0.0828832788444039	0.147688751875662	0.215724730634842	0.209899535348625
883	-0.0172528774964811	-0.0796191550613352	0.112686458498329	0.0846722517862554	0.149795941468831	0.218556432445676	0.211189438700403
884	0.0884526062777217	0.026866685710577	0.116702289790784	0.0845989489616677	0.153146992584808	0.220477638893168	0.212777333385445
885	0.272745515103612	0.209969659180442	0.101842789908789	0.0838620339999635	0.156937933609661	0.221444418116953	0.211230636050637
886	0.00755816800736542	-0.0535402021070819	0.101170135783618	0.0865659048644115	0.165020156623773	0.224933479775427	0.213321236549774
887	0.0444980532945689	-0.0175239902258956	0.102790706237611	0.0863370686219687	0.170851201812255	0.225448862942797	0.214098675075486
888	-0.182896310481072	-0.243803906180873	0.0939618365035973	0.0854070250092823	0.175114120141384	0.225154988659428	0.214039622925223
889	0.0923302436662432	0.0327401852092776	0.0967832348466865	0.0873634847482817	0.184553540297602	0.229164264687909	0.216792277264152
890	-0.0576756347819694	-0.113848101310085	0.0969706129946027	0.0889852034865469	0.192953657868635	0.231555577877109	0.217454889441776
891	0.0401200529683585	-0.015307798045451	0.0990763311368789	0.0883521055994517	0.192120142880234	0.233631921857736	0.21794288417404
892	0.180614088458126	0.12531974674806	0.0988744709408983	0.0881739150009135	0.192724593089284	0.233737915420964	0.217340999785509
893	0.114236480369786	0.059112026408332	0.0974216966048363	0.0878789422221084	0.192497467881053	0.233365356259564	0.216560946998486
894	0.048033089836927	-0.00955184121946778	0.0975625116721236	0.0918068595513868	0.193250383469108	0.234764367492169	0.216711771357853
895	0.0727383940871442	0.0158943213715184	0.0975731057856495	0.101642105324885	0.194071766354272	0.236365456103221	0.216726264033105
896	-0.0559206400435678	-0.113050992497165	0.0973167203707825	0.113539819006948	0.194451453476362	0.236081574259353	0.216989221468739
897	0.0351365000352334	-0.0219226948644573	0.095766298101723	0.11646236310712	0.194427076876811	0.235934588683618	0.217369264514553
898	0.0978250319168984	0.0381468849110178	0.0958334662792183	0.116941119471078	0.194695761440778	0.235560653473775	0.216992685794026
899	-0.0668284349917986	-0.127646041026864	0.103623391363221	0.117781481909689	0.196237440580002	0.236246147171801	0.217559788025039
900	-0.124441269826187	-0.186158112751278	0.0994518617732364	0.113416322604365	0.193047107678573	0.23174988817985	0.215907207379219
901	-0.0168096493086605	-0.0763231709380169	0.0974398276302762	0.112297229800436	0.191787317754928	0.23148579308413	0.215428116944247
902	0.0652139135184854	0.00436044452813395	0.0957227386955102	0.115079490987666	0.191538353037884	0.232287207740486	0.215285906598462
903	-0.0162319583129142	-0.0782128016286929	0.0962502638250543	0.104556399501313	0.193356247571238	0.233528816060539	0.215999256698787
904	0.0269440324513199	-0.0366525383522847	0.0971375508631608	0.110665418179192	0.195430794812015	0.231694264366014	0.2188788377111
905	-0.118001516732487	-0.183932305431676	0.0931071470684435	0.1122218116749	0.194932582710804	0.230027018871125	0.216554635888789
906	0.01028441029938	-0.0576326615295323	0.0871667566853722	0.111860311463173	0.195336952110272	0.22860416990976	0.21588451379221
907	-0.0670080790546941	-0.135875183231296	0.0793728282447006	0.110010027514868	0.196504583522569	0.224457023517391	0.216161656064399
908	0.147566963895725	0.0806762247371135	0.0856687633379675	0.112286714279506	0.201808480783467	0.223938120950732	0.217755040326519
909	-0.0977199584369941	-0.16511191084135	0.0938035371975617	0.11532577245933	0.206416862342619	0.225968022110387	0.219897404045192
910	0.109250856948714	0.0402002793024126	0.0972387633310113	0.123981956435411	0.212993190235177	0.227776174781871	0.221034455832142
911	-0.0708653551798767	-0.140237870727985	0.1001778736491	0.128656766255825	0.219668118451524	0.228632508463788	0.222242734880048
912	0.328825187675083	0.260483495439793	0.110581469536877	0.137082381062305	0.230245322034415	0.235058075489666	0.230746178150794
913	-0.116076925336907	-0.184232061556611	0.119986331285642	0.148531697573512	0.238863788055842	0.244465730973054	0.235180854633812
914	0.199124461318402	0.129649852245653	0.120468452464614	0.15454105252155	0.243898300424138	0.249287980753958	0.239364685074419
915	0.150301280769869	0.0837643433270773	0.114859439870356	0.15357964076324	0.243041391539591	0.249010720255335	0.23859350265393
916	0.112117901665649	0.0460927076185708	0.120709783585278	0.154000563702748	0.242418828924959	0.248724074551476	0.239191936939523
917	0.20876796303115	0.147104933530267	0.116536227539286	0.149410755015543	0.241734894414756	0.247440177712633	0.238549625084153
918	-0.0473824479891432	-0.111580532148807	0.120199778898896	0.149900013906619	0.245210306961164	0.248866841769842	0.241125557989385
919	0.232467143242177	0.167204213397599	0.126044333061401	0.151032214353107	0.248959202473934	0.25225996264372	0.243542606223082
920	0.149250221007399	0.0858950764512896	0.122283777314262	0.15081496785939	0.246453385553327	0.250697722327895	0.242705758947607
921	0.193012647577879	0.130079617030533	0.120561588074504	0.151487761459362	0.245698279248048	0.247353843549174	0.241165610405919
922	0.093225389371262	0.0272771299724084	0.113236076841288	0.150125640841359	0.246486028092866	0.247086045562903	0.241028253904611
923	0.194021930790705	0.130097551648416	0.110187561517797	0.149490898725442	0.245367616787021	0.246749243853077	0.240661723469877
924	0.0455160417738645	-0.0163858649833399	0.113785026330229	0.151332742580528	0.245797132436616	0.248667497202677	0.241510780280671
925	-0.0410149457459039	-0.104545876176759	0.110148102202228	0.150941221624716	0.246728030637779	0.245960143622253	0.241324361278651
926	0.33045028041419	0.270833434644807	0.117813920460901	0.157083548015648	0.254115021835848	0.248627422748099	0.246119729865256
927	0.00271061069349176	-0.0558203999105641	0.121051341101993	0.163284280184243	0.265182508605837	0.253795417707634	0.251613396804959
928	0.111330345940595	0.0509761331648216	0.121627676375938	0.168233692209753	0.255274710870376	0.253183385462802	0.253784018123674
929	-0.119783272801573	-0.182872227010255	0.124619447308198	0.179853510909745	0.255583890748222	0.249999835853142	0.25365907471641
930	0.16510857068016	0.101140862608255	0.132111939857969	0.190068905534648	0.260091323862349	0.253580206768183	0.257167558943316
931	0.0372753962142167	-0.029954259393	0.130216157019701	0.19423887878476	0.263071781569897	0.25423549074818	0.25730091557934
932	0.124343004828124	0.055854498381305	0.130784277441276	0.195611661517192	0.264611429096186	0.254586279966319	0.256087992987128
933	-0.0404853299996341	-0.106964231427414	0.132789564695525	0.197676919674009	0.26742705563435	0.255737308796033	0.256890129659041
934	-0.00483400817734685	-0.0716941312421161	0.13049701891079	0.199752295125219	0.26804838055486	0.256198280268874	0.255974717875487
935	0.179671403910221	0.114941874226051	0.132992258941104	0.206458893425589	0.271412250418868	0.256566630870014	0.257128295153676
936	-0.091876483865217	-0.153695427005798	0.137468796297548	0.215768234869317	0.275136981074876	0.258908074551699	0.259886179552799
937	0.156000283608918	0.0942940643728537	0.14081544815299	0.225659210390304	0.279082086266389	0.262724174722881	0.261798371138404
938	-0.0413206123322456	-0.102561788291368	0.143117147827777	0.233011154955607	0.281349192406902	0.265035881061598	0.263828179401905
939	-0.0638577953327704	-0.126100081471163	0.13989860269357	0.238089602908394	0.280787608626062	0.263493376034669	0.261007004381447
940	-0.276778602025507	-0.338336592311747	0.134522139992825	0.239330343946591	0.276473606755889	0.257850126291646	0.255933167598148
941	-0.0140305641823825	-0.0753410501433969	0.127853027643432	0.23805125759786	0.279426414692565	0.258679095197545	0.255628424598681
942	0.0467922435644487	-0.0159512595546641	0.12679794392642	0.238465016839839	0.279095427460126	0.257646860443926	0.25763047282168
943	0.0427406691511324	-0.0202900436976023	0.127567524945405	0.238957457527333	0.279238425417419	0.257134611570587	0.256483866639527
944	0.316991129462705	0.256474164692146	0.135093747477413	0.240625819765262	0.28168309723301	0.258123781529093	0.257140655489106
945	-0.0153552016828317	-0.0757976164092154	0.150510675838931	0.24791538980654	0.289407134972921	0.263592927459653	0.263780152386091
946	0.0925126409056878	0.0354532338254488	0.163891882100651	0.248718715501895	0.289398499768544	0.264251871384095	0.26618312382901
947	0.0546450852828261	-0.00181834275591559	0.166410379425628	0.248738443818848	0.289302944751262	0.264797318322155	0.264086446591948
948	0.347175976332051	0.293729450452345	0.17039672745297	0.248936776138697	0.288813760532794	0.264367818321561	0.262950935238652
949	0.190335782413678	0.139653201332221	0.162390587347336	0.246045746015948	0.286176353426827	0.261616990722699	0.258877914280379
950	0.166175840451499	0.117136422392955	0.159537985404701	0.243834544678297	0.282492140390868	0.261079745626506	0.255572717864162
951	0.127376062201455	0.0774519483823415	0.159171815080872	0.242647603873899	0.282274521804595	0.260733171970631	0.253581164276247
952	0.175461773840836	0.125010956586687	0.160623010621855	0.240477608820201	0.281601325754143	0.259076391107093	0.251957568731532
953	-0.0724532823360509	-0.120658091067849	0.151879140494079	0.246124233937004	0.286203664267847	0.262832010679652	0.254699168982634
954	0.0961928682383456	0.0485082228813276	0.159244776690608	0.250383382682269	0.285757098506312	0.267579210267649	0.25680589761973
955	0.261202522692673	0.21243298765102	0.162420375353657	0.249132863776535	0.283485272367637	0.264504106572242	0.255394380061617
956	0.212466601025995	0.160114306534274	0.157610592968551	0.246233968222321	0.278892816464251	0.261035132239259	0.252471864987084
957	0.260466715169642	0.209175274183636	0.151878194396586	0.243885393295491	0.271125797374583	0.258565316182691	0.249094952595081
958	-0.222265640749239	-0.274117321821484	0.167426105493584	0.260240871876009	0.278774552734752	0.268421366908692	0.258573008148709
959	0.11454457473002	0.0634876180121469	0.172113619398886	0.269776266867799	0.285074728442547	0.274482827920643	0.264134778494638
960	0.19543099212678	0.144160188620118	0.179869359426891	0.273985455752722	0.283874338222685	0.272679617704457	0.263675053984136
961	-0.00764582958876345	-0.0569200963018773	0.185916658354523	0.283032745422071	0.286326321147397	0.275299458395051	0.266688343786104
962	0.00342886833290005	-0.0466006242735203	0.186426370419661	0.287273593386709	0.286666596191994	0.278158975830199	0.266402948389617
963	0.08635669460993	0.0402054132378973	0.188019386251417	0.285989654158129	0.287447205936431	0.273469756399544	0.266416259921152
964	0.204591656569712	0.157423551943276	0.18879110239174	0.285007483371965	0.286723402132477	0.272434269753342	0.263409486999912
965	0.0646968481570095	0.0194566399196732	0.188645739333898	0.285919275111334	0.28807875204496	0.273110160930367	0.263954192846072
966	-0.14910221496613	-0.192966263658222	0.191885929160611	0.286002354964171	0.288660561416709	0.274639094289521	0.264041658476926
967	-0.269304262341029	-0.312158570073751	0.176593815753968	0.276666479090132	0.279588532818264	0.266959111739502	0.25765010104805
968	0.314922820384373	0.27384797918186	0.195088482606696	0.298029202564362	0.296614626710196	0.284084857351063	0.270717447941884
969	0.115338197116534	0.0722649244882948	0.187806789720477	0.298817658188946	0.297292775454346	0.283659465714104	0.27123734840777
970	0.09018614601254	0.0467608820579355	0.188728942483814	0.296672747918563	0.296233372973216	0.283519874746683	0.271167947439319
971	-0.100848602658941	-0.142735568514544	0.193575713275127	0.298654994251658	0.294929993242255	0.284191948165887	0.272148199432458
972	0.346013893424951	0.304379055321403	0.206023897397748	0.309046559552846	0.302907305086345	0.291734227326854	0.279515083717842
973	0.0680582378707009	0.025814117717249	0.204504699660469	0.312189912941879	0.306514082041188	0.294839165905432	0.283076459969326
974	-0.178978519062424	-0.217949069093459	0.208966851300594	0.312516366240363	0.308654055899148	0.295753259666707	0.285475847900206
975	0.173113772553263	0.132898381122791	0.216373201816901	0.322579534215456	0.313240023277501	0.302798182436761	0.292437920285881
976	-0.206294890304974	-0.247063447997544	0.227734595937797	0.332729239936882	0.317284073713364	0.309510995004757	0.29800044560135
977	0.267985903860333	0.231318340854088	0.245569259758611	0.3546375500982	0.331110500571371	0.323052985491925	0.30952128268459
978	0.15317309031282	0.116456887712252	0.245664587645843	0.339038710286251	0.328074139964392	0.323289358621866	0.307789501105998
979	0.381144843406468	0.34502916398249	0.25541984935566	0.330372925030304	0.315933545992348	0.315321669590842	0.302531783436621
980	0.267347940293902	0.231868945680622	0.245495146534799	0.322616732826727	0.307707301450262	0.307816128411428	0.296022305549398
981	0.296654003937916	0.26237029374525	0.238418633320978	0.316298394143497	0.299410908544882	0.299461736015111	0.28866176915575
982	0.374651463250163	0.341118652125407	0.223502539792917	0.303514148758971	0.286634202330905	0.285455443457395	0.27704781320354
983	-0.0730209324306941	-0.105929662292205	0.234267387554871	0.320448367111064	0.299873916440663	0.297427940293277	0.287604417002175
984	0.0250624405160006	-0.00973150491045862	0.23789844360947	0.322440813598983	0.301687452585891	0.29756508675559	0.285644720935108
985	-0.148041673446904	-0.180801547285686	0.245436874616281	0.324184042077861	0.299933811029928	0.297052235361271	0.286563152769505
986	-0.050327425266056	-0.0818584306746416	0.249377055352432	0.323613771215769	0.298003835028976	0.295977665705592	0.286871278006763
987	-0.00495410150828725	-0.0373628844420408	0.256526530629139	0.324129621147027	0.298611744394483	0.294562029323756	0.286862432882343
988	-0.00712140437511545	-0.0380102054528826	0.262751784114687	0.32437063708218	0.299074278270889	0.294969822606924	0.286626020277503
989	-0.0717738255774358	-0.104146614049574	0.271354147282035	0.324876193709687	0.298375804932103	0.292605053863211	0.286162844360905
990	0.0163739133091844	-0.0183401337004562	0.281073760268218	0.327368507879068	0.298841075605687	0.293221758308174	0.286955797170396
991	-0.0851484306968913	-0.122434613063149	0.278754405708823	0.329340106712055	0.298842839912249	0.292028624442823	0.286576494506719
992	0.199183891110094	0.160207629318813	0.285605910575963	0.333579087839476	0.302120107342197	0.29890684539755	0.290318365187343
993	0.212494154713535	0.171662291507315	0.280870516572197	0.329612152112652	0.29773100452293	0.293840622368306	0.287234479983354
994	-0.164787685653908	-0.20742630725267	0.293022070836648	0.340722517834151	0.306168751055398	0.301240787694691	0.294489192114394
995	0.0397580904113095	-0.00239490385779922	0.29416829506489	0.345331587217023	0.308565403253223	0.305096126221339	0.296334038530325
996	-0.302772937104932	-0.344458198752159	0.303141511530266	0.344407795776733	0.308547449157154	0.307068313547025	0.295268995242404
997	-0.122073870140547	-0.165000933609447	0.291586021156379	0.340765376644016	0.305094499002618	0.300587542415003	0.29176437405018
998	-0.299737394532145	-0.343999438141414	0.286671666464455	0.329675908184558	0.294529029921455	0.290023816369891	0.283708038500959
999	-0.208970783846278	-0.249261602354271	0.270395133691639	0.319314991451747	0.284001808969328	0.278478352390825	0.27345562117666
1000	-0.24921830774386	-0.2871260641467	0.257425656634592	0.305148494426149	0.274296054188592	0.265932774209179	0.260849754085991
1001	-0.0262406987663042	-0.0632778111099791	0.252827985648974	0.307381436067207	0.275764919898195	0.264897222916983	0.261169707337238
1002	0.0416540400238583	0.00650232906733604	0.251999707653126	0.308533868668092	0.275524440452953	0.26453664551225	0.261486366831838
1003	-0.184091361052165	-0.218810934975281	0.258912386927711	0.310751431572702	0.276793177940077	0.264783637360152	0.261464018131512
1004	-0.0739697058239817	-0.109447756663265	0.256833188224663	0.305503231609724	0.2789003604612	0.263619352542551	0.259427226503188
1005	0.14736598010438	0.112923438702096	0.261814888062454	0.308095320452769	0.279638834565641	0.266482997559248	0.259588770584232
1006	0.279682116045874	0.247979842238413	0.260590002734217	0.301179955625331	0.274553381497123	0.262333718766702	0.252541431447458
1007	-0.107469539380457	-0.136377450053632	0.275176723484854	0.308289413049826	0.287242394098141	0.272551663662973	0.259918740938097
1008	-0.00482184639561615	-0.0333504493405337	0.278912068049687	0.302478074948037	0.286162102557085	0.272170003558236	0.259252512754259
1009	0.0593531519698226	0.0282049717133422	0.282787672184553	0.302799124312621	0.286796669868982	0.272674541169342	0.259094417788102
1010	-0.073983124019573	-0.102971652790683	0.292283785114401	0.303534834793656	0.286520782741462	0.274188475942736	0.260403551380242
1011	-0.112363241374035	-0.140657264792928	0.298272834469804	0.300895969127205	0.284656683230573	0.273220301318768	0.258670369368468
1012	0.0129641569613297	-0.0158766423218607	0.303533140655833	0.302411778358203	0.289737081740198	0.273698010571554	0.257449325923106
1013	-0.101653373296733	-0.128739153144079	0.30141978408374	0.302069609867799	0.282196742531835	0.272861285355042	0.256913584905859
1014	-0.00321030078661895	-0.0278233754387149	0.300146197033096	0.302538835343769	0.282120530506614	0.270078978332375	0.256878344241675
1015	-0.0148706031906615	-0.0372974814326287	0.299950361537661	0.30307146245344	0.281975287863459	0.269833691346761	0.256607807829103
1016	-0.00245140465672788	-0.0229109474325686	0.29903550982615	0.302730786573463	0.282894738713631	0.26912385361379	0.254677488940754
1017	0.0000374065936254641	-0.0218397317976166	0.29899316051986	0.301819407473293	0.282919905101414	0.27028281483158	0.252970561570631
1018	0.0112485024020562	-0.0114229352060869	0.299032644074395	0.298875265983564	0.282379848327818	0.266020373333328	0.253005806334902
1019	0.174441953095455	0.155774117112624	0.301999336098658	0.299761602285804	0.282043566053593	0.266988832790849	0.253179082524691
1020	0.271537918527654	0.253950366344687	0.294560697926112	0.291878234485988	0.275740033362164	0.261104043571697	0.247354181974278
1021	-0.0214997232277396	-0.0365605042232423	0.298265926088883	0.294943542328633	0.280908575491443	0.266016211762307	0.251267159129213
1022	0.165026654725399	0.150463878394233	0.302617011667701	0.295699915359114	0.281894624349669	0.267329176447152	0.2515127693777
1023	0.160855243501742	0.149474465672445	0.297445973302963	0.292331881824319	0.278680782411028	0.265384878001678	0.248372301004714
1024	-0.169341916707631	-0.179643788723569	0.30646076836944	0.301442256578685	0.285602787324207	0.273757437666929	0.255079078420147
1025	0.183692510738801	0.170243622381058	0.319077888213085	0.307053765155556	0.294279069317479	0.282219112123825	0.264035869752161
1026	0.0203860976976168	0.0095345229676477	0.322597550074864	0.305367053978118	0.296532689018201	0.283191968773618	0.264173072624295
1027	-0.124757077934	-0.135200168955529	0.333265708152936	0.305900918084815	0.298132575461267	0.283461157845366	0.264213757537305
1028	0.00810956946726128	-0.00121747066182215	0.313791958710346	0.305263414676531	0.301802580533694	0.284372084651544	0.265448651564697
1029	0.0446727202298781	0.0375695744156306	0.311580985615962	0.297560236941301	0.299342493904246	0.284933780413587	0.26544812984735
1030	-0.190454812987878	-0.195866261254332	0.317251472712667	0.298325069037214	0.300572383897627	0.287270919589826	0.267256985599343
1031	0.0324328894858163	0.0288729601649679	0.321893116518925	0.301985031479571	0.303162662493411	0.290593056977507	0.274708955142608
1032	-0.0460738415277928	-0.047057851147465	0.324251859825951	0.30238767366283	0.300888186204357	0.29076431062893	0.274450925367315
1033	0.0550704490299253	0.0566371152349174	0.328297285696512	0.303637405775703	0.301453119310323	0.290833754480227	0.276699781603809
1034	0.168772194790344	0.167263008206634	0.330652086090752	0.303865946692654	0.299455049459305	0.286293514083541	0.280103675432956
1035	-0.23061444071616	-0.229992326373425	0.34906551074333	0.312847806770422	0.309105126586026	0.296631911923278	0.285163092090478
1036	0.0432679226444254	0.041981582115455	0.351826709681233	0.317966861557477	0.314569003535366	0.302807369081992	0.289800565242005
1037	0.00555616821345343	0.00149763673763814	0.352941037599782	0.319184467354663	0.313209454183975	0.303074456904397	0.289838570255988
1038	-0.0127165712819419	-0.0156592300379751	0.3535446337492	0.32007760102235	0.313646589422114	0.302867969461296	0.289887088494248
1039	0.123400884105265	0.120496065513973	0.357397252948545	0.320674695823058	0.312004459390053	0.303399962816786	0.289291937354306
1040	0.196020160037584	0.191338823061515	0.35783847450616	0.316858735244501	0.308635634765211	0.300524938027177	0.285970932832
1041	0.00872650845516364	0.00277362873932233	0.361109877130492	0.320088165941128	0.309871993946337	0.302478178119028	0.287817953310237
1042	0.173566994290233	0.16676365830938	0.362638492127553	0.318406137862536	0.31297018184769	0.302180151202543	0.288104526348475
1043	0.252762619741266	0.247772760520181	0.357841256821514	0.309961636228643	0.303887385079114	0.295898359934741	0.282391629493486
1044	0.243289506189462	0.240018637875737	0.349265115029515	0.300173816699389	0.294554929917867	0.28717956293869	0.274044734439695
1045	0.263086857260063	0.25785817019669	0.340458892164773	0.289112474899087	0.286708654940877	0.277450310421329	0.266033994944906
1046	-0.06727317463953	-0.0706387044264133	0.344432651640571	0.298533208460455	0.297650361459773	0.283662676181029	0.270975922292203
1047	0.230351719000726	0.223931904440776	0.353356284420565	0.303553011042635	0.298011398966763	0.287241508935182	0.27503345003367
1048	0.202826887412755	0.196809581116302	0.342762664880266	0.294698606608748	0.289021302996329	0.280950270940235	0.269678369181897
1049	-0.0936270546462439	-0.101141041063938	0.349007704084411	0.302381044780635	0.293565617702048	0.285891875232679	0.27614464496621
1050	-0.0741823378570459	-0.0836465948697885	0.344111290633804	0.302556503420038	0.289365109382981	0.280952478409629	0.276369817368473
1051	0.0695349977906728	0.0592078269354824	0.346865765249026	0.304967813857401	0.288750360052729	0.282103189545985	0.276953865761949
1052	-0.0819020887149091	-0.0929602034361682	0.350365491613669	0.305910962942663	0.289406390884025	0.283535278488603	0.278219516995144
1053	0.12749488471577	0.116044691984153	0.35758497533547	0.310877087313838	0.292087287810292	0.285920702168152	0.280165184805417
1054	0.0117370909233604	-0.00290144508007025	0.353484937290748	0.317638775430275	0.294107987976996	0.286901452530159	0.282863091481029
1055	-0.0187479086743905	-0.0335074204770836	0.352298406533101	0.314246445577584	0.293803492031079	0.283580853044642	0.285150096295799
1056	-0.0429651411099764	-0.0581629886698867	0.349954334306802	0.313646897535896	0.293905339295565	0.280163632217598	0.287633783661912
1057	-0.0977056274008612	-0.109204787437048	0.343520518563549	0.31503113295044	0.293496726691828	0.27725414160089	0.289212760056734
1058	0.218363839602186	0.2065395435252	0.345956393066568	0.320096227332616	0.298712861852304	0.281767848273969	0.295879582667868
1059	0.0685054914255667	0.0580128369853899	0.342840872481217	0.321032633199953	0.299149730448432	0.281141998036205	0.29717502505493
1060	-0.125175133000011	-0.134950318367424	0.346983029401403	0.322201563149188	0.302473463840133	0.283874142174295	0.297488610725208
1061	0.118341414860081	0.108335446359187	0.352604715770011	0.32814631208271	0.308703701319419	0.288450402045181	0.301431814186026
1062	0.0530458844545598	0.0420122469896505	0.352625030484306	0.33285218142374	0.308309492538224	0.286123952523727	0.300977329153986
1063	-0.191376983014473	-0.204648430580907	0.359630433340184	0.326055028547287	0.309972954136948	0.288039180797085	0.302301086623133
1064	-0.188111741951877	-0.201979231793709	0.352375995510065	0.318788627298771	0.30014607856163	0.281762030035491	0.29547056813618
1065	-0.038074518054627	-0.0539254129003953	0.350658286781788	0.319569681755591	0.300341968846099	0.281894071304884	0.295228797007298
1066	-0.153675924552625	-0.17198276459809	0.350655734114163	0.318716836616852	0.29765129404527	0.277904340322407	0.293093090346264
1067	0.00824984341247588	-0.010162199866813	0.348896683854887	0.32079647873954	0.300749820922643	0.27735153852182	0.292987886494329
1068	-0.181137640357997	-0.200276149761492	0.348362122680544	0.319548511272325	0.295125968928876	0.277080228598617	0.29265506735346
1069	-0.129473980668408	-0.150708061541361	0.341881954876587	0.313716778001687	0.291395440104519	0.272688504409473	0.289014731927931
1070	-0.00457250075452735	-0.0248338752938775	0.339352214326746	0.314685631112087	0.29235908791834	0.273414946130522	0.289679295583684
1071	-0.190283575450736	-0.210797891727319	0.337528103927347	0.31245748724001	0.29094238700163	0.271524843963229	0.289602996958236
1072	-0.156126749800559	-0.176548853268563	0.327921267711583	0.305440686051773	0.285203887003551	0.264812344635607	0.284077509880558
1073	-0.00718557233739664	-0.0277707303850427	0.326200181787383	0.306545509545685	0.287479949644333	0.265440433134982	0.285084778421079
1074	-0.0516995045237307	-0.0726202719441514	0.327694399311136	0.305977203598076	0.28954825865219	0.265903042921471	0.282910965612944
1075	0.170337952965443	0.148261159153655	0.327922815454401	0.309580346053402	0.293410567253705	0.270733078459177	0.283263339936893
1076	-0.115186107288919	-0.136238638837754	0.331504920653282	0.317637815766838	0.299389529636292	0.275311393733974	0.287886766912801
1077	-0.251636277960895	-0.272312634963628	0.327558803235042	0.31062143589495	0.291708102879001	0.267818547921254	0.281071975668001
1078	0.144105085329591	0.12176353039845	0.336425986732744	0.329365958004858	0.304993023730981	0.280341039789189	0.29312027861794
1079	-0.0936775236803958	-0.116940718785297	0.331907294187091	0.331133260422398	0.310312758445351	0.284454628965969	0.298744579238693
1080	0.193367674510528	0.167450822923688	0.339258716689292	0.337477490868641	0.317240437664055	0.29036353466304	0.302822375905859
1081	0.0618307151750047	0.0337058977179774	0.337779767436262	0.337223483827765	0.318054676223668	0.296490013140388	0.30367086583339
1082	0.0107288340273754	-0.0168592646699874	0.338161655324545	0.333914626949643	0.318096808710502	0.295638228257987	0.302886921673972
1083	0.0915283448467167	0.0632709152287444	0.339468727271566	0.334039742137333	0.31766550700033	0.297892917681607	0.302541308550222
1084	0.268396438160401	0.239150620818632	0.343718171436464	0.330140344165772	0.310557777673707	0.300822507281969	0.29941184046131
1085	-0.211510376270976	-0.239948358729803	0.365906500509925	0.350724526880144	0.330707848814628	0.313193536197232	0.315494872805198
1086	0.06379539709918	0.0330109649313644	0.366695387833691	0.358419929124933	0.338894224962118	0.319213357507965	0.322028552867044
1087	0.257383706854705	0.226320236912912	0.371671394965976	0.354444335776158	0.337178548102556	0.31773121569823	0.319941605999597
1088	-0.128815143006036	-0.159940175123967	0.38796453159712	0.370656023360645	0.350637712224889	0.329874969214809	0.331149254911974
1089	-0.0113216345019386	-0.0438142128874782	0.385500693520063	0.368272182613359	0.351214732440706	0.328692144890188	0.332010511659366
1090	0.125418393102643	0.0931099155529098	0.388307545979911	0.370247480553691	0.353474427809792	0.329842850069589	0.331544305772329
1091	0.157514211181018	0.126950881235701	0.387359398325329	0.366361767464756	0.350912348802953	0.327819198291761	0.329149581409338
1092	0.00925158183605898	-0.0221780661130612	0.386102425811925	0.372853971110442	0.352849588386569	0.330078777014361	0.330909433524536
1093	-0.00211067969070014	-0.0330370008296397	0.38457123047204	0.369091286392798	0.353186172209437	0.330449074693065	0.327035329317735
1094	0.0216874432166113	-0.00965908706834046	0.384369905265762	0.368558236572179	0.35285746307928	0.329714003077426	0.32767961239316
1095	0.0525287386086872	0.0210133610246146	0.384371154842334	0.371216677172006	0.352672505829261	0.330432998362908	0.326890815912961
1096	-0.167050980774829	-0.199260766212813	0.390817472326874	0.375457624012293	0.351889711012628	0.328855449036956	0.327029888440295
1097	0.036250399800864	0.00221019566482039	0.391686642070181	0.374804022315435	0.355681504273594	0.332816029189161	0.329615641373859
1098	-0.166751987854446	-0.199384765664754	0.39477781768385	0.371868011515376	0.355870816611525	0.333396211114352	0.329581846574087
1099	-0.133607014857541	-0.164819394297493	0.386961344109861	0.362919664976409	0.349042238266834	0.329280612126043	0.323409213869913
1100	0.00750780087286632	-0.024581391410945	0.386986499720993	0.360850152454681	0.345230578097084	0.332070431920343	0.325029688153436
1101	-0.153435513386024	-0.185527826672588	0.390631203602226	0.356182994738233	0.343511419126081	0.329760599140498	0.324386409126283
1102	0.0548935264214183	0.0240721697434661	0.390652064627568	0.360172308956963	0.347923878233713	0.333457518689865	0.328020940458442
1103	0.0851744074012507	0.0492389603511439	0.392159361595304	0.359192240602977	0.347149065058209	0.33263215298073	0.327327437806509
1104	0.169812369452371	0.13335414557489	0.398395799763813	0.359341788466367	0.345753936433577	0.333778155004908	0.325986140953312
1105	-0.0605414821323118	-0.0986978638848833	0.398898985865075	0.364316317809601	0.346766243337113	0.341198487851343	0.330068098625284
1106	0.196020922959531	0.156595397634958	0.406702410992635	0.370590293129844	0.34750542718075	0.349026985275292	0.334923733051489
1107	-0.130869446638267	-0.171146041925326	0.422855482389136	0.381702348320939	0.354417242690713	0.360343465004805	0.344609524039098
1108	-0.0713796808079711	-0.113331955871425	0.413996130822029	0.378351956646099	0.350734177209269	0.360091531688441	0.341696895822767
1109	-0.152633077114735	-0.19446185661486	0.411802191092213	0.373441696405441	0.345337754163341	0.357352391502157	0.337280508447702
1110	-0.020285381188584	-0.064749243114671	0.405899317121303	0.374851154017966	0.346437076492625	0.355483704615875	0.336911183792749
1111	-0.048366367944883	-0.0956015705642391	0.406061001755927	0.374964189697679	0.345565657281156	0.354278865581333	0.336097726538594
1112	0.00170724887211533	-0.0457211865899545	0.411780692849187	0.374025384355867	0.342416830023004	0.353731992259996	0.336694902850603
1113	0.26135941292123	0.212946503298346	0.407373758036797	0.376938126415071	0.344312592838959	0.355571770945404	0.339238393178737
1114	-0.0354931242837794	-0.0868065628259484	0.414702530166869	0.382573022036558	0.353310430369678	0.362356409700711	0.347275236698436
1115	0.216946178661455	0.163029427803049	0.422989707409963	0.38688584662371	0.357790807814891	0.365853607339726	0.351186425272315
1116	0.257737486336972	0.201440942562436	0.419100779748137	0.379561251682016	0.348676459303269	0.359847789629406	0.346093081056409
1117	0.00922607600873778	-0.0480821033669048	0.423234604203706	0.389030075482381	0.352465166764494	0.363626182579433	0.351787505068917
1118	0.0806746057668103	0.0216049948642424	0.422734017052261	0.38238617326559	0.352906674742122	0.364024820405916	0.351955010745386
1119	0.243855376052252	0.183389929643521	0.424672585240468	0.381400424726739	0.351677371630541	0.363206435898021	0.35161276392079
1120	0.0664722739235751	0.00499729705285712	0.424971520709213	0.385320541341875	0.35486364972111	0.366151587989647	0.356765590805804
1121	0.29961426312903	0.238861491628482	0.432310580862089	0.384948296193579	0.353595709119186	0.36692706227924	0.352850029515976
1122	-0.0317352763580699	-0.0950242978901456	0.441202593706192	0.398753890562621	0.363966147201454	0.376728535368178	0.36244750835892
1123	0.183125591725489	0.118278178425845	0.447178952877798	0.40517799849305	0.367966920740497	0.380683723006102	0.365809972587445
1124	0.19810763412958	0.133608253871664	0.444715140483782	0.404892036946184	0.366076072667883	0.375780864596254	0.364379846860048
1125	-0.0410238475451078	-0.106330896531553	0.452046295283615	0.412021787676277	0.373832413352358	0.378083652460655	0.370817136811686
1126	0.0700001617754041	0.00617238739433746	0.453176617216343	0.413017320361838	0.37342272400864	0.378386430510116	0.372707877795303
1127	-0.0213689969821096	-0.0858696363109289	0.456649669348324	0.413163286155635	0.373166425245073	0.378051383795881	0.370016299747183
1128	0.060078652930321	-0.00509948717199682	0.460047685519031	0.41380662580703	0.374341585790642	0.379658670007432	0.366622943774061
1129	0.110410942898443	0.0484006929839816	0.455196400899069	0.414795886751424	0.374110000574275	0.381317101487735	0.367462543863375
1130	0.339226614955759	0.277326460080202	0.462496294373477	0.41210649713994	0.371299933166466	0.377057506414666	0.364039341846843
1131	0.0546277555027629	-0.00474792071487426	0.461583252620484	0.422401283843665	0.386700562152214	0.385042908231334	0.370989279099703
1132	-0.0271424934273793	-0.0858355728783026	0.456822674447626	0.421930456732148	0.3830936804498	0.383550974570644	0.370740474200939
1133	0.0282213925644319	-0.0299959641052347	0.455561645258977	0.421150407218508	0.385434711442665	0.382851649506062	0.369369534367341
1134	0.164780750843683	0.10885574042975	0.458064956580874	0.416999402433355	0.393263958760923	0.382880765713608	0.369729124742048
1135	0.0791031239495704	0.026715333616335	0.456556311199405	0.419217911900868	0.387269272432471	0.38382521815359	0.369398908288423
1136	0.0298397308260713	-0.0228566609039685	0.456659651621064	0.421045263917018	0.387719213698295	0.385052650851365	0.36963183777743
1137	0.0742409079046361	0.0236037439128945	0.453713625014941	0.421109479337901	0.387786397937657	0.384436336971468	0.369500621536182
1138	0.0123895239520673	-0.0345808959728584	0.455072151564162	0.421164837818731	0.388169885190986	0.384762041299468	0.369768206117526
1139	0.139080046736851	0.0928703027842727	0.45373077687746	0.422499469497981	0.387480990585141	0.386209115532586	0.370736447974755
1140	0.102965828332908	0.0585412449575171	0.452799910841249	0.423071045923032	0.386922900488397	0.383911412147174	0.370518520764072
1141	0.00231007463244971	-0.0410737107127278	0.451970680479376	0.423637856379472	0.387823326333027	0.384209818448581	0.370997061356219
1142	0.104887162190161	0.0635163062926249	0.458199659327591	0.424396517143161	0.389233443801488	0.385019865453172	0.372161863866559
1143	0.117698092920476	0.076607787352756	0.451859525963347	0.423972369473551	0.388820836218979	0.379510908057524	0.371157833315201
1144	0.299405522241926	0.258738176206717	0.455080511677383	0.417967348732733	0.383316643051268	0.375633062756715	0.367091986312545
1145	0.262031430740922	0.22210447701099	0.445328112609373	0.407990627257575	0.375463047863432	0.366211855885843	0.359080997869604
1146	0.340165612287303	0.300731626717542	0.43904265382125	0.389994853634675	0.358685023877314	0.35235739268474	0.348017902492213
1147	0.135901938703944	0.0947501454550293	0.422935786687395	0.392070419896639	0.360733649530937	0.352797027015974	0.350103318354324
1148	0.0741284442073527	0.0322482914754744	0.417787078892471	0.392539922780731	0.361473084687455	0.35255942339028	0.350386959419581
1149	0.0451637253198622	0.00106404454432415	0.413039559593807	0.389894548254072	0.36232150006274	0.350451858922201	0.352002802035519
1150	0.00369851852510851	-0.0418675686376196	0.408195706606931	0.383049755689113	0.364137510126005	0.351308932659946	0.350780303382917
1151	-0.0738359088740779	-0.119138789732059	0.404003120331771	0.381181601574164	0.361465012761281	0.35079484812693	0.350011240982452
1152	-0.071540239958497	-0.11907625022963	0.39948726303251	0.378460733111999	0.358829709006667	0.34870680837388	0.347267713087523
1153	0.485758136845879	0.437014634373628	0.448717232859274	0.396334576660619	0.374649562512609	0.363070459242027	0.36098501455654
1154	0.185522723519853	0.136292320858511	0.429270899686209	0.401842469731094	0.380736533798848	0.365247053018537	0.362970678919213
1155	0.200231351341745	0.151898526650152	0.423181989688915	0.390769730584239	0.379635247474367	0.3612410588592	0.357162503595723
1156	0.122126083360234	0.0718019758493711	0.419784799801858	0.383807653670428	0.382474270985974	0.361299419381627	0.355944659547915
1157	0.0515029913859417	0.00158893402972315	0.420283953568793	0.380923556654302	0.386359109679334	0.364625853910548	0.35718115045106
1158	0.0882935807897462	0.0354903062288407	0.419262328010261	0.379138573901814	0.388353325181701	0.363606906114087	0.357038275021268
1159	0.204655923974318	0.14993210009202	0.421589447527667	0.376053583823295	0.388264738361642	0.361685407468928	0.356857276036398
1160	0.360997679760235	0.30231307431735	0.420115746295032	0.362667884349388	0.373713657767732	0.350458175916589	0.347165202734611
1161	0.18244162160657	0.121654671256123	0.408974565226179	0.360872709012984	0.372489216685472	0.349430745911425	0.346474794395995
1162	0.139790116603388	0.0768332774045171	0.404880513366728	0.35589575737744	0.370658195852992	0.349644960260783	0.343235925648087
1163	0.162321783689571	0.0992880074031637	0.401588091270757	0.352215595175241	0.36770757782758	0.348001412124578	0.343129458098666
1164	0.130579568542024	0.0695763962259698	0.392961967707555	0.350262974389917	0.36413221429646	0.347536099670327	0.343184053648383
1165	0.100853987845624	0.03917605922304	0.390733434098569	0.349798313128296	0.362716463791609	0.347225712061892	0.341887957617233
1166	0.226080724667278	0.167037297520466	0.390484723428625	0.342604923084489	0.359165843354103	0.345326619816725	0.34007463830559
1167	-0.0413851256577492	-0.0979102047641063	0.400223530293966	0.349085477229311	0.364819712236119	0.35362139778243	0.346092140287092
1168	0.203767432098166	0.147476656438986	0.401006787193827	0.35540368793943	0.370218539801831	0.358456183991823	0.349130173100369
1169	-0.0262009379116979	-0.0812926959965663	0.406828627835279	0.362495877024853	0.376899062750616	0.365110751350147	0.350692485381585
1170	-0.0174168506492443	-0.071622887945434	0.40634035768023	0.361653943385746	0.376332275064169	0.367918265671427	0.348847404605122
1171	-0.084736759400427	-0.13895674308865	0.405473251714363	0.358149611457303	0.375981110080376	0.360681690061242	0.346517162379505
1172	0.0912382906497723	0.0388951128135104	0.408538806839767	0.360594724136785	0.378728147801119	0.36390043864676	0.351302594656631
1173	0.0168535766924508	-0.0355467171793719	0.410927898722284	0.361355948722424	0.379991563931314	0.364337556221957	0.354513580396429
1174	-0.0458169809737968	-0.0976019312611772	0.414333288599832	0.362727444697108	0.376019709586644	0.364457619049058	0.353564799072154
1175	0.0379511233009003	-0.0130606359079148	0.414584620192894	0.366810747772168	0.37318344132646	0.366966250661166	0.354030507731003
1176	0.006139572598935	-0.0468051754121202	0.413923660013675	0.364264408140906	0.371728184545634	0.367661899709302	0.35402402077944
1177	-0.0404985988137173	-0.0952041542057089	0.413975460985584	0.362936454581615	0.370459099475642	0.363520822875939	0.351182895553014
1178	-0.176434196277748	-0.229679903455513	0.414196451494232	0.357764679306445	0.366755193738655	0.353445788320798	0.343286487103652
1179	-0.207528368076282	-0.260225197003955	0.402204120882963	0.34255623856121	0.356616306598742	0.342281389570269	0.33328913951693
1180	-0.105897991069467	-0.156656004685084	0.390702868582135	0.337172409641818	0.349760433629754	0.336244803271271	0.329926221789793
1181	-0.0868475778793742	-0.133366914439038	0.384791435111601	0.342567822521734	0.346069286219517	0.332508072116557	0.328068123738838
1182	-0.0139370179627648	-0.0592931587984886	0.382038486823114	0.338962348045672	0.343850882938045	0.331640368881717	0.329657064147638
1183	-0.0420760406738993	-0.0863982501852097	0.379513270933142	0.341106463922154	0.341373045365191	0.328856037008168	0.328559241032202
1184	-0.16292038364635	-0.206183541144191	0.371954603182703	0.345371563046362	0.335620888370381	0.323432185959397	0.324836624226094
1185	-0.124232358506875	-0.164864026225825	0.364393353899814	0.329789963295488	0.329857795131278	0.316488540564503	0.31730043608853
1186	-0.177255850877326	-0.21675837964102	0.359038696186924	0.319565586104886	0.322438877584731	0.307942766544795	0.319629923900148
1187	-0.164777349438135	-0.20336664001213	0.345662798699331	0.307755022327306	0.311600591619836	0.298243366122718	0.316995433836179
1188	-0.14962215588399	-0.187190738627977	0.333101662161762	0.297501779268165	0.302816416811691	0.289949653465842	0.316069233034818
1189	-0.213249609865006	-0.249484628077659	0.320582181005432	0.280039575345044	0.290922781273969	0.277978945166547	0.309912857134613
1190	-0.209473130108272	-0.243478807023862	0.301312505701585	0.261397772645836	0.273192020693451	0.263813112311558	0.307387648657462
1191	0.00989058627876289	-0.0220700019196251	0.298159662974313	0.265181559784065	0.276417168135349	0.267323070196031	0.308051272345019
1192	-0.0659194595471021	-0.0978144793216486	0.298067821413206	0.264853970496994	0.275713174797705	0.267115919421513	0.309958903721328
1193	-0.0218892959966903	-0.052472179841027	0.296687573758551	0.264502320785975	0.268777377695187	0.265974981145055	0.30371983888969
1194	-0.0490588730460132	-0.0772539052389706	0.294897267148015	0.261659962505862	0.268667418623352	0.264962839708299	0.299740987116542
1195	-0.0604955516920092	-0.0851718423756836	0.292105296270067	0.260466238036518	0.265422841283542	0.263455986541425	0.299129950802443
1196	-0.00219036031861915	-0.0247472390560878	0.287450883896146	0.255912774624868	0.26394070380954	0.264933792165966	0.29827240126477
1197	0.0236243932717911	0.00502885922879772	0.287560035936397	0.257949387432146	0.263676772306491	0.267778568397187	0.29864018596412
1198	0.117097760387163	0.0995490842006547	0.289154207560704	0.259480664431854	0.263413615418912	0.268442667512439	0.298584768594974
1199	0.0796139732874525	0.0632954780108948	0.283149797512555	0.259652694661587	0.259035872875547	0.269626846180694	0.297461658370411
1200	0.0291630028661457	0.0118955007508524	0.273630277065268	0.263118641148929	0.260525267649019	0.268862281947977	0.297677571437572
1201	-0.0217079030840437	-0.039622064540267	0.273314390020423	0.26183944687622	0.261425230102074	0.269326196533398	0.297589678432587
1202	0.0944401896477901	0.0751066054145055	0.27582926951725	0.26330802793408	0.263089529967933	0.269692345803093	0.298546141299457
1203	0.188924262167039	0.167581821197803	0.272596786052703	0.257920792670295	0.258390623524699	0.265915071800344	0.295670495474347
1204	0.139219966054293	0.122609041984428	0.264258659775633	0.257173014621027	0.253298231770637	0.261366449663956	0.290402365507437
1205	0.0701818827600356	0.0544499642395419	0.253548091645097	0.261769188478266	0.252132754572955	0.258269241339895	0.280911130710792
1206	0.160489428955363	0.147078663361526	0.244616117587851	0.265226260264776	0.251130213661353	0.255369550812942	0.269059209874963
1207	0.150505660940703	0.135385087080196	0.231984007221575	0.265217486050492	0.249353826717451	0.251652901782919	0.26238421422827
1208	0.189831513015634	0.175031206883281	0.221008575600892	0.261236283813529	0.242026921524116	0.245725890690297	0.257706956679632
1209	0.141799864653049	0.127578567061504	0.209404512205575	0.257990163821351	0.23592424568753	0.242348040699395	0.252663145130314
1210	0.28701072861888	0.274327894506575	0.200262189061196	0.241314453850732	0.223575790839068	0.232912179886879	0.24183921276367
1211	0.213073339050578	0.203333054526095	0.173223173052209	0.224470472812762	0.209047176340356	0.220547097615861	0.233536530720162
1212	0.192489679465748	0.183304132010026	0.149067369561007	0.210903949984561	0.199722806202963	0.207808851937084	0.225297835702951
1213	0.0102472083344411	0.00190721762249099	0.150318306617836	0.212419661326252	0.202969989829892	0.212224630859729	0.227477174417996
1214	0.0359638833249002	0.0287281029794653	0.150095769271492	0.209534177767349	0.203873226071058	0.214472999680291	0.227119093522937
1215	0.0394043236081489	0.0324258278676472	0.149529757978976	0.208038946769035	0.203866214763855	0.213180852371223	0.227257257649281
1216	-0.0754815246344752	-0.0817708729105297	0.146389614210297	0.208057318967488	0.205183938746583	0.214625035806977	0.227602516590191
1217	-0.0217972720765126	-0.0247926344605621	0.141037068940976	0.205172584991577	0.205616149559231	0.213265592937637	0.227913901593267
1218	-0.0167814322665515	-0.0205774548150577	0.141875233333229	0.2050668560248	0.205627639388303	0.211298599446371	0.228152821308556
1219	-0.0524154527098352	-0.0547105430771339	0.141084757110162	0.204761370286232	0.206082731375085	0.206332797777436	0.227700094331113
1220	0.145541027635018	0.143944558037608	0.147407558649923	0.208680250463173	0.214680964052102	0.208603901698177	0.230351954342954
1221	0.0680203130608091	0.0652605748523456	0.139996305232496	0.208443509509642	0.207455670861484	0.206021220805808	0.229581251468404
1222	0.0912902102223977	0.0877587323889442	0.135260826103744	0.205550312279258	0.205026739758512	0.206403257117135	0.227562052682736
1223	-0.0253954389148312	-0.0288098772582095	0.136345683695071	0.208120681013062	0.206415176882581	0.211844576348031	0.228787729294604
1224	0.114822911772115	0.110699391594542	0.14208716404568	0.205431909175141	0.209262298658211	0.213361161965287	0.229714623610691
1225	0.112283999793795	0.109065473000552	0.143492635885924	0.196201529105537	0.208548362127688	0.209415271818443	0.226963593070378
1226	0.173536471032884	0.170175270836052	0.132080148920387	0.186709195544707	0.203669830692661	0.203008754736737	0.221783783361986
1227	0.265448470720778	0.261829551361713	0.108804002361353	0.16695646808304	0.183444157084785	0.185475439714349	0.209829586926227
1228	-0.183411062387285	-0.185832825254418	0.14227368981996	0.198533272729337	0.203386235113544	0.204711080229005	0.229620433085001
1229	-0.000846424371528546	-0.00617535790899548	0.143625237785369	0.207688959912317	0.207346863076302	0.208399259259889	0.231898768569139
1230	-0.104796113933221	-0.112108457372282	0.146599300454948	0.206235670753962	0.206189098495628	0.210406075001827	0.231895969810091
1231	-0.131263383962319	-0.139102493794324	0.1567066301656	0.200745137833004	0.201046716907355	0.208251903414107	0.228017241983362
1232	-0.0744861042401678	-0.0828340282220462	0.156248203371733	0.19558657683059	0.197594537942443	0.208868087582628	0.225768137973983
1233	-0.141908101017454	-0.149511741086723	0.157552119146207	0.188877118137976	0.191321213769451	0.205572905231128	0.222583074676583
1234	-0.0893325928167872	-0.0961377610983937	0.168159483803414	0.184730424897713	0.186108515877426	0.202669408083823	0.219844414274921
1235	-0.127312656339715	-0.135768471287181	0.155519169798833	0.180662491087179	0.180754082594224	0.196178281332367	0.216769587947127
1236	-0.0462304598134127	-0.0544271985585456	0.151829927175586	0.181361571173665	0.178946017646834	0.210348968285653	0.217476749855377
1237	-0.071529028626818	-0.0805494787507005	0.149734620522352	0.178761614726737	0.177124885497854	0.218159557789548	0.220393132828359
1238	-0.039056901647022	-0.0488127085744156	0.147751667289236	0.177417064695722	0.175984319810416	0.226081302503096	0.220652541503986
1239	-0.135635146628383	-0.146459136632657	0.142522033230758	0.175615521984196	0.173196588102823	0.229966228743922	0.219993315017505
1240	-0.108375178230094	-0.120408740469877	0.133317029487471	0.166354907174306	0.167653719068085	0.238058932419729	0.218314687490563
1241	-0.124037497384514	-0.137385846067667	0.124440169046788	0.159198600195936	0.162264604503613	0.232230274210764	0.213607571666253
1242	-0.00496797161996445	-0.0191744966999796	0.123670895454107	0.159377579218171	0.16326123560834	0.236235600157669	0.214129507566816
1243	-0.0407589496120252	-0.0555470064744757	0.124825071321695	0.152143986781513	0.162672959124845	0.229865598395548	0.217623037848648
1244	-0.147351663417051	-0.1618523113339	0.119613886398518	0.150191116630755	0.159122128407956	0.223507420562638	0.214876482546738
1245	-0.0911721667495412	-0.105960290801513	0.111549684539232	0.142174297685966	0.154058080608525	0.221547684373373	0.211749127482837
1246	0.0267782819130897	0.011745251196476	0.106652642752421	0.14195842070228	0.157309732312103	0.221996587752035	0.213458701824322
1247	-0.0995407008888771	-0.113409089316416	0.111471871310208	0.142599311908467	0.162383901699871	0.222615935620053	0.21359612936525
1248	0.0197014956734287	0.0060786519774518	0.113959361157038	0.143633145768703	0.164974168162275	0.224022536026085	0.215060352525027
1249	-0.0624207213344515	-0.0735708177745333	0.116911281156452	0.140054498236578	0.16823373339919	0.223877767429373	0.215620361501387
1250	0.15050277819788	0.140946989384206	0.129709324801618	0.148194301720603	0.172987923744795	0.228075727916069	0.218280562550418
1251	0.0754772241444008	0.0668123663162608	0.123931099227234	0.146220118109708	0.170646976142532	0.226107876024711	0.217325536580863
1252	0.0837189630890604	0.0746584396691129	0.121474076984075	0.144740520542426	0.167768648636959	0.224684112235345	0.216691422096352
1253	0.151441362802887	0.141909702534431	0.115016472205177	0.138776209873091	0.163328475548676	0.221452643334797	0.212488171988173
1254	-0.0394367179353032	-0.0487319625010163	0.12708134974476	0.143488941794384	0.167542923441828	0.22328875358931	0.215686982547974
1255	0.0879537616684363	0.0802306275230198	0.138997419319185	0.145656991866457	0.167017241277567	0.214048340536006	0.217238035761269
1256	-0.0574148961866953	-0.0648216801812031	0.152780437422248	0.151801846600436	0.169277496309092	0.20514464698675	0.218059197835694
1257	0.311913528574014	0.304326573105655	0.184090049611045	0.167290793729293	0.179725128317091	0.209076212722832	0.224303359203111
1258	0.0159535118941728	0.00964683131501764	0.188512927779128	0.174662482981355	0.187123107161529	0.215654074165122	0.231182819274756
1259	0.0240240636403934	0.0189918101277696	0.193110622605275	0.173952653924908	0.189514396598076	0.214613911177001	0.229584727832903
1260	0.033887622655711	0.0306718749565977	0.188581550630771	0.173061307380937	0.191623173673353	0.211970443523566	0.228442329377987
1261	0.034376865266672	0.0347898672521244	0.188396004863198	0.173791587424096	0.193262181465218	0.215236418695823	0.228715750972688
1262	0.120866219792336	0.125601765379517	0.186660484934369	0.174513985236113	0.188400483211025	0.21382524524038	0.225222565945889
1263	0.0459339472819819	0.0520126692876203	0.180726177662009	0.173539097169469	0.189324037121636	0.212723242049433	0.225630700317975
1264	0.0397552547256839	0.0460881220256197	0.175525147630162	0.17373116690458	0.191395348761459	0.211653091833161	0.224129016097705
1265	0.102021168857714	0.107700808618182	0.171999480258925	0.171750079761868	0.187907466872176	0.21036682218815	0.22304541820191
1266	0.0243591321342796	0.0299072237875494	0.167607136365558	0.171211357239321	0.18754685422313	0.209279654497212	0.220169300041833
1267	-0.13954925806255	-0.134738849542416	0.168878777302603	0.174380665953015	0.188144932860258	0.211421809438968	0.221010720031855
1268	0.0474875567703426	0.0529038799564696	0.173985965520536	0.180178084265274	0.190706367166383	0.215770389500798	0.22658248901604
1269	0.0371650769315874	0.0422140047665167	0.172521678713319	0.180355816057494	0.183706240972191	0.214896281724125	0.222221478586957
1270	-0.103747323477381	-0.099219815196439	0.176783510626821	0.189859549750114	0.185470446046225	0.21692185594678	0.225965290634416
1271	0.111705099509123	0.118523435413029	0.189430682122215	0.190372691306427	0.190921576950823	0.222836265106241	0.230778690258696
1272	0.000925764668632904	0.00859423582601735	0.188026887993771	0.190667072356843	0.194506560074328	0.222933172906534	0.230526659485761
1273	0.078246994348612	0.0872498339395449	0.189325409070009	0.189941353885059	0.19916643346105	0.222494664120532	0.232680596741331
1274	0.0955611326111673	0.104669673506285	0.178740992277275	0.187902713822435	0.19586777550304	0.219596544254912	0.229945260525024
1275	-0.146270573166192	-0.135333192132388	0.183753431244978	0.20091756935414	0.203366971499714	0.226062671876544	0.23591788676184
1276	0.0537877649260754	0.0666915499187278	0.188388415461107	0.210158540956472	0.209210370329792	0.230765187537749	0.238985004977943
1277	0.0347462078201991	0.0504545006355325	0.185542173134523	0.203159164905285	0.204559564227896	0.229868850290744	0.241520066831899
1278	-0.173382078531194	-0.153703892193204	0.197005013562725	0.2006510807704	0.204246499113115	0.233463827568965	0.245500626749655
1279	0.146259584702516	0.164219140239342	0.225038295289994	0.218376666484741	0.219400803785006	0.244756112593752	0.257446064471248
1280	0.0126286550081411	0.0311291228080042	0.219227789250155	0.217330065701253	0.221697225087618	0.245145505973903	0.258274811841956
1281	-0.047427313455951	-0.0310391940967566	0.220260435271177	0.218036495031102	0.224852068085217	0.245473718504196	0.257928453249148
1282	-0.0303695858872428	-0.0146450188104638	0.217487865916024	0.21744618533202	0.228426583346303	0.24504950074703	0.258243808606128
1283	-0.0965519783892431	-0.0814121568061416	0.215396719712415	0.214529314336107	0.228370418714511	0.244730315987999	0.256008949651674
1284	-0.130705814906371	-0.116012551270576	0.211678990488087	0.209000864609951	0.225611261837887	0.242070450415475	0.25524580606131
1285	0.0203001679037298	0.0343990077127305	0.215921953987491	0.211781909438658	0.225622737243893	0.245059444825626	0.258534245215369
1286	-0.152989624169368	-0.138847031285763	0.224770028456667	0.214429590576756	0.246418670523014	0.249044031901736	0.260945829518727
1287	-0.0858245008167193	-0.0722042460181284	0.218173584478314	0.210967081807721	0.2547018524734	0.251849817194652	0.259441070309841
1288	-0.0831532914782691	-0.0706401215590321	0.215691914879708	0.208854680774158	0.263535300432104	0.25145646356894	0.258419748709303
1289	-0.0310546292591586	-0.0177344401787518	0.216576869375104	0.208810996227751	0.270469801155971	0.25291997291569	0.257998683682904
1290	-0.0789879918499456	-0.0661429163118534	0.212809199849394	0.208795812277034	0.284972803387384	0.255122849396121	0.257929654607626
1291	-0.0635328133176859	-0.052117074061475	0.210432127482935	0.207923454083364	0.28084523185733	0.253421850790343	0.257519307679913
1292	0.105147527702065	0.113848358622172	0.215587101266854	0.212331820054856	0.287557354518535	0.25572658336853	0.261663426544917
1293	-0.00136986445479863	0.00739111140851553	0.205129023339648	0.212979996618053	0.280776798673405	0.260672174769794	0.250418029607799
1294	-0.0537914750775635	-0.0440708116166528	0.2082051090088	0.213322753481892	0.276780945039136	0.260054304049842	0.253698700480167
1295	-0.0171492359782294	-0.00742611676998012	0.205896123129308	0.213916827703161	0.278572244311269	0.260571424674292	0.254971055518735
1296	-0.033311094168796	-0.0229090413445031	0.203885714315236	0.215986927256011	0.277390903711891	0.261007235261305	0.255832030682456
1297	-0.131464787715072	-0.121238671642776	0.204053270940456	0.219359628336051	0.27659637276585	0.259780123997271	0.255496092614756
1298	-0.00363088920474472	0.00692219614733021	0.204405247092681	0.222914319806257	0.278791589438115	0.262001788986396	0.255899422765852
1299	-0.157375344874932	-0.147040641862915	0.203137660028556	0.227146661621576	0.278980734176051	0.263076827042045	0.261488055714199
1300	-0.0973529868092131	-0.0859696171674893	0.199487822422304	0.222138541106295	0.276401885273985	0.25949498983784	0.260652725967201
1301	-0.069729673524767	-0.0569182979937294	0.198560193659686	0.220929332832442	0.274895049660923	0.259387510184005	0.259560363299574
1302	0.0222106831644519	0.037547144200108	0.201014175787807	0.221271749835451	0.27608856580478	0.261341423580038	0.260362638823681
1303	0.146736029226675	0.163500638362449	0.199070415692379	0.217765504951596	0.273760432736236	0.25771914813635	0.253684682166599
1304	0.162682295095883	0.182205762242301	0.182959172063948	0.203686240852701	0.261550641407144	0.247999498494755	0.239446067501336
1305	-0.0352831206825336	-0.0155734094555388	0.184699789465572	0.205550495631957	0.253112304568876	0.252238958510672	0.246232450889123
1306	0.0350672514272049	0.0565977338377144	0.189392882139128	0.205253544097744	0.239328824982335	0.250941568229144	0.255207784845423
1307	0.180488328474714	0.202377606769094	0.193818559940804	0.200459353268167	0.230777292789484	0.246018923930788	0.253053887229317
1308	0.0083961009802472	0.0332210943535585	0.189822128234221	0.20221381339839	0.232667205801766	0.248484283496833	0.257186382809705
1309	0.0483710570199823	0.0729367440648108	0.18793797618759	0.203562945276383	0.230371604135144	0.245588651343184	0.260399067494565
1310	-0.0598309288589993	-0.0354896643960271	0.18899039783588	0.208273599975757	0.229052297020998	0.246163444412869	0.261036573545248
1311	-0.115777785964296	-0.091759513608216	0.18969632886324	0.209510102125387	0.232035356747917	0.245743018104437	0.260726431566967
1312	-0.266725784037626	-0.242329700002527	0.186357238253598	0.195806718923724	0.224096394254394	0.236255487947394	0.254718538569431
1313	0.0433980965674482	0.0698985071075082	0.200207979610351	0.216205841518424	0.237238784820294	0.250089093390042	0.265176111441412
1314	-0.0179627302054786	0.00780281435946767	0.201356132765617	0.220055833238358	0.237045130930533	0.249274581524731	0.266031181255819
1315	0.108471654094059	0.134480921648466	0.203748690067205	0.217553531872866	0.236983606330792	0.249312302626463	0.266320390930491
1316	0.0540060656130825	0.081819619123678	0.197109995401785	0.213335014057284	0.232981963426612	0.243364647961272	0.262406969867704
1317	0.00640075418252518	0.0357545290943393	0.196290287639223	0.210009674215477	0.232811089225041	0.241815370095038	0.262903994346842
1318	-0.0890533490986988	-0.062126764054669	0.198681580537914	0.208566614662228	0.234349182172058	0.24510737016836	0.261410287044809
1319	0.0239991783121087	0.0510702569114586	0.202762878955576	0.203204128959666	0.235873688997884	0.242191432896542	0.265627844576161
1320	0.00546172975838157	0.0327902111489742	0.210864914509526	0.201516353119671	0.235626597006702	0.244071937784262	0.270143579478907
1321	-0.108739133750654	-0.0819925891044173	0.204663028419941	0.202568095520718	0.238155841993671	0.245628558540995	0.277728138747511
1322	-0.0263440674308873	0.0022417773645671	0.203943767550099	0.207356909515171	0.238298059038558	0.245433505736197	0.283763142322611
1323	-0.0568236929056411	-0.0269515810197718	0.203713376771033	0.213921940670595	0.238282307633215	0.248455077507552	0.286421771542728
1324	-0.0371282050196395	-0.00519432647772817	0.206321996528172	0.214696410287294	0.238378201545539	0.248382946026791	0.290037720465112
1325	-0.0881769826556906	-0.0545546349628269	0.21229773734408	0.214510331133731	0.23864217057116	0.248689647717453	0.290754528256063
1326	-0.105985376301169	-0.0734817043005075	0.213525964889184	0.212925090371249	0.237203911070906	0.246047530199963	0.288603603164498
1327	-0.137761810256466	-0.104628757957308	0.202607313600281	0.205830169297312	0.234778898538253	0.247855009140448	0.284852349972206
1328	-0.175206756021778	-0.141098967836649	0.186103529280364	0.193854120784642	0.230095322794445	0.244757682622567	0.280673544550703
1329	0.00735567758988771	0.0407707055132619	0.192633642080521	0.201387260178626	0.234645959819996	0.25101830527402	0.284523858535174
1330	-0.0608872830384029	-0.025276642759962	0.191912178573958	0.205216696322774	0.235306015031421	0.252231980006515	0.285417680655933
1331	0.129672991036419	0.165784968041252	0.198580169382931	0.21041285199802	0.236789086638445	0.252646970531116	0.287499836101771
1332	-0.0576095744093598	-0.02195581753884	0.200742109674552	0.21997434992246	0.240837235809082	0.257052163757707	0.291669679482417
1333	-0.00957978959153065	0.0271134043620134	0.198265561739468	0.220550650690473	0.241084671991419	0.254933973546848	0.292019200596691
1334	-0.0923405011811368	-0.0570684404073131	0.198151721902373	0.222079046388655	0.241956180093777	0.257411160687493	0.292384706028527
1335	-0.0233519903944561	0.00999594314048557	0.197423079722062	0.218798222883566	0.242878316033268	0.258900780906094	0.291669595567259
1336	-0.132169215061153	-0.0993399581875476	0.199329773723378	0.241978477423461	0.245729627255618	0.260058048698372	0.288195558077776
1337	0.0117486789153034	0.0430333024597737	0.2021336284931	0.258071124157314	0.254127850721383	0.262558517307921	0.292011355913189
1338	0.0513565691230514	0.0820912585859323	0.200639350310057	0.268455711914749	0.253582000897851	0.261196213536582	0.288666680575329
1339	-0.128635427978105	-0.0981174006281247	0.207674794539701	0.28206675216965	0.259615499783338	0.264477107837061	0.290514906963511
1340	-0.0828978969962985	-0.0516089582720623	0.205334672364778	0.298886591705842	0.261502373831761	0.263929091159709	0.289930514883088
1341	0.0502800853907281	0.0811909892492597	0.209802007770464	0.296733727956744	0.262416149389772	0.265925161859784	0.290325431264355
1342	0.177315307571865	0.207532044746777	0.205229192718928	0.293678856810516	0.255146685572929	0.262026390855714	0.274508871957025
1343	-0.0116440155578591	0.0189742297474645	0.201747398236708	0.28817168020096	0.262792469928001	0.250585598455512	0.276108796947453
1344	-0.147283558775332	-0.116622964849153	0.205541135008232	0.284487586858683	0.263087946221046	0.255287013396254	0.277426231053332
1345	-0.147624249544138	-0.116469191367203	0.198716599708013	0.281747674925184	0.259488759514648	0.253101254465106	0.277253451578991
1346	-0.166533292888917	-0.13581023962003	0.193070157734239	0.274485733118885	0.255016663705838	0.249835537173752	0.283496107126181
1347	0.0463071304580032	0.0766730981792932	0.208098415837326	0.282508110441489	0.261210245135368	0.255928211662181	0.271251126245027
1348	-0.135834047623844	-0.106897027810803	0.217512022589458	0.287733444477227	0.266289152973721	0.258473391204504	0.271857603168198
1349	0.0439417729063938	0.0744207111023842	0.228944388138294	0.293092227784536	0.271737643533703	0.26864424955507	0.277788903720962
1350	-0.178821936846476	-0.150224574812749	0.239372304147715	0.299886292846797	0.276317615830847	0.275135645191296	0.282536609503218
1351	-0.00800481283799984	0.0198778475822211	0.242465360882502	0.30451576818413	0.281614911403206	0.278441048137583	0.28511999399194
1352	-0.204805387777486	-0.176772802375565	0.249238647197082	0.306351250501102	0.284674309877598	0.279962975759103	0.286485185908196
1353	-0.0748044132403003	-0.0464849388436901	0.243756318293619	0.307190638402517	0.283842828125784	0.274901927102677	0.28722953595027
1354	-0.154789823321513	-0.125897213251913	0.242018167795895	0.301125031328969	0.281142892748532	0.265318297538221	0.286439577350994
1355	-0.0601096722821853	-0.0284814221709846	0.235085462826287	0.285085468467382	0.281928587470812	0.269732843615057	0.287696397522546
1356	-0.114150484739924	-0.0834574730410769	0.233652960853311	0.265725368937782	0.279202186486268	0.27917918129802	0.282978668536919
1357	-0.0972409722914511	-0.065367700463206	0.233220801959157	0.258836582648207	0.276845993595948	0.279727959295437	0.281393257979642
1358	-0.0139486605187516	0.0194386237664607	0.236093540836221	0.261304751041009	0.279602748063714	0.28455296840463	0.282228895856084
1359	0.0447363213879848	0.0789819105548694	0.240109458463235	0.258968633330542	0.27636308669213	0.288525625885399	0.282424545302305
1360	0.0489348032180781	0.0844288904553884	0.23965127521524	0.253032637776614	0.272509385649153	0.285606404503889	0.277857864045454
1361	0.0697395061599624	0.105269920261926	0.238059735292062	0.254353901178028	0.268940027217859	0.283202594835728	0.275083322833093
1362	-0.00755994994865805	0.0254213085413141	0.231287200754207	0.254425618847211	0.266139409077874	0.282915679919393	0.27469618428898
1363	-0.1127124562834	-0.0823773754716578	0.238524289964366	0.255907753119831	0.269350456363958	0.283752695004451	0.276173762242531
1364	0.127503523655007	0.158417513421865	0.257188490822566	0.262880766906934	0.274701955349689	0.289919206523513	0.276572527077511
1365	0.0127021842666722	0.0427747284303329	0.249779966807921	0.263293272348658	0.275311790671172	0.290801517305714	0.276258221343691
1366	-0.0982532295852342	-0.0662621715453953	0.253362606782648	0.264010786584484	0.273029004997623	0.290461789638572	0.277953763134956
1367	-0.146604297215703	-0.114718869774988	0.247685180298871	0.26152704687578	0.269271507424353	0.289639054825931	0.27417021451029
1368	0.129867011021643	0.161720286171936	0.262995485741359	0.273434381285293	0.28168625861763	0.294998078135761	0.280848275830188
1369	0.0314488796574659	0.0629739932776396	0.244933981231173	0.2713692734611	0.27465204303058	0.296976403437342	0.278739285833831
1370	0.00859355865486585	0.0407680713714449	0.241234940841603	0.270779073605427	0.276706708476944	0.301746540584459	0.278527476336235
1371	-0.0391527779132703	-0.0077976624890138	0.240239899106081	0.272364990366625	0.277309423956666	0.309171064687019	0.278568346679109
1372	-0.092455848303574	-0.0618222096725215	0.24565910958012	0.271259349226607	0.275996196366861	0.314868456296749	0.278189858498184
1373	-0.141848925167103	-0.111567348573133	0.251625622338917	0.268278084544763	0.276933871884382	0.315676463796064	0.276214083952133
1374	-0.150607570168891	-0.122148775390605	0.24544802436284	0.263110764606581	0.272017700193559	0.316283723425023	0.276657200707639
1375	-0.0918576866378637	-0.0645473173464579	0.240567338530642	0.26143097265018	0.270812532358414	0.315808614531502	0.263206550389054
1376	-0.0220984038157253	0.00476200482904109	0.240984363591736	0.261985324172118	0.269644658429141	0.314925015475324	0.264051939212357
1377	-0.0160729798416603	0.0097145182188638	0.235478610230275	0.262042214200609	0.274510848755364	0.312471528222027	0.263024249166634
1378	-0.0734487501541939	-0.049712433747747	0.228568496006726	0.262677792422592	0.275984219455048	0.311773727671872	0.260738015486773
1379	-0.0964862050071741	-0.0744916347681144	0.229603694535805	0.261080708979892	0.277312463212401	0.31094801681748	0.257042519638454
1380	-0.0974517528028681	-0.0761693790592412	0.230842628120775	0.258845423196762	0.276267275823931	0.30986158537357	0.250556049332558
1381	-0.0430193485420817	-0.02483246548531	0.234186567466255	0.258442964661898	0.275083371262709	0.31081980453274	0.255629384359414
1382	0.0034347804595535	0.0222070076544397	0.240668197158674	0.258375136370704	0.275935308921015	0.311618184991812	0.256625633030512
1383	-0.145746328585912	-0.128764889843934	0.246223171156351	0.259976960615214	0.274713268671755	0.312904512438615	0.260037426802405
1384	0.0611927469962089	0.07614000646096	0.255450222909053	0.267695539456581	0.283179758794578	0.318155040274919	0.26984809397049
1385	0.0828708767333776	0.0972210156273139	0.245491759548606	0.264952316188452	0.281460300196872	0.314600668799358	0.272693310017701
1386	0.077872891328871	0.0924758809554818	0.267356360035959	0.264257382891223	0.2790053351882	0.307595577915116	0.273244341128911
1387	0.0184635258961386	0.0320055036643162	0.28004288840381	0.270506725857722	0.278438027490082	0.309156011201017	0.275024529795748
1388	-0.0247822270042797	-0.0102651844390133	0.295283971764981	0.271978247740872	0.278776183107178	0.306730520152773	0.275809815362176
1389	-0.0591039581795774	-0.0444077585714006	0.304848807497794	0.273814043835562	0.277911121261394	0.304954424400065	0.27456059283496
1390	-0.116625218113083	-0.103109433579347	0.325855585075072	0.275458639495875	0.276526851552031	0.303627339781302	0.272330271016773
1391	-0.0370264030786262	-0.0239289399760148	0.317053369454497	0.274363727196521	0.277115547324015	0.302612261972612	0.271667608525401
1392	0.0135191719866841	0.0277903499793358	0.323205780353076	0.274817694858526	0.28021568614164	0.290334044669371	0.272283529544548
1393	0.0605804240163136	0.0769821956846619	0.310462513916822	0.279591426933241	0.26260749118758	0.288681221401592	0.27334292936823
1394	-0.00607052985525315	0.00994213177336953	0.30336190395469	0.278655071588762	0.267092406862526	0.289503678599651	0.273675812807398
1395	-0.108676638946411	-0.0947153743500346	0.30728629404164	0.279930906148247	0.269220493976241	0.293145727614699	0.276779826540427
1396	0.0308029873303947	0.0443019361310576	0.308370788763124	0.284133469298601	0.273416892319475	0.306836615075616	0.286918690655447
1397	0.00632513588241115	0.0190497130359792	0.308268552473021	0.28315316407002	0.273527551233353	0.286716154356354	0.289184220572441
1398	0.0271473667215407	0.0409504747477805	0.308382919736711	0.283191882356122	0.27146059033318	0.28355856279273	0.294484246274743
1399	-0.17478268226396	-0.16148331911029	0.316963895480931	0.287872442832072	0.281551043745516	0.289061307240768	0.30082375140833
1400	0.0514782089253662	0.0663716644529187	0.32446821945944	0.295950070148663	0.290886937859787	0.296047480348566	0.307201282734517
1401	-0.0180216395689541	-0.00461225283311572	0.324248353313366	0.297844261173726	0.291160302213856	0.296090189925302	0.310763916474731
1402	-0.0863712349239625	-0.0731576120368241	0.325012191786082	0.299029103070493	0.290950759181625	0.296026119942338	0.305675390721567
1403	-0.00963378175206395	0.00285641705517339	0.325257035800961	0.298427040394734	0.285506860116327	0.297046287889198	0.304676294507479
1404	0.0831183960347301	0.096129843071627	0.322903472678954	0.29728615183992	0.276364524528781	0.297554587163578	0.311578482267323
1405	-0.140971713742873	-0.127999515993581	0.314177373820045	0.305870199914545	0.287467374288044	0.303933232774946	0.32127156769139
1406	0.0685276471131201	0.0823433429941041	0.299238576163845	0.311998415810727	0.305454486683482	0.304673833720025	0.321247093421327
1407	-0.0959407446227682	-0.0818395518680528	0.298507117404987	0.315418280699347	0.310694478907716	0.306975980050504	0.320592615321027
1408	0.0124340724327441	0.0267076693552792	0.301254805562347	0.319656875328281	0.316814917601282	0.308507172685744	0.317138005771423
1409	-0.0868751021613482	-0.0717668226330912	0.301376287762839	0.317702084163116	0.32279092023744	0.310149975289233	0.318395692504326
1410	-0.0902112997035039	-0.0750811939987073	0.295078049219219	0.314211684057861	0.320292632533359	0.305561368319159	0.319968607237631
1411	-0.0638631838022125	-0.0483999184979815	0.298886590568983	0.311742832845629	0.320189024449313	0.304507236142223	0.321078234063283
1412	0.167176589963784	0.183682179479207	0.31038084036324	0.313374103766996	0.323544015432415	0.30726371279827	0.324669208683342
1413	0.0269979690420447	0.0428721868946885	0.306300029755211	0.316918791948737	0.324310919094145	0.308724953401809	0.324985675932125
1414	-0.0208603666442424	-0.00530084317828718	0.305670621320018	0.315796399835712	0.325546833055786	0.304146876819071	0.325634968728629
1415	0.0754371055716042	0.0920701308893851	0.308375411882413	0.316721408442583	0.326529268707889	0.303943812664645	0.327145121747699
1416	-0.104481958462856	-0.0863540931610373	0.313413520569658	0.317559583258606	0.329272402406392	0.308302594646723	0.333914388169656
1417	0.065730983508761	0.0829550551197974	0.320063297510278	0.321244569092487	0.334581787374827	0.309006644253679	0.335059002284127
1418	0.00996963449263268	0.0259737881220903	0.319362648779754	0.323957747639061	0.331112174892573	0.308670932742239	0.334927823680488
1419	-0.0526276634631225	-0.0355193991409987	0.319829713634568	0.317992797824334	0.335224899717781	0.307960990059563	0.335164772730309
1420	-0.0480836381261013	-0.0309479203934369	0.319651480108801	0.320945214716442	0.340879328967853	0.308063115032303	0.335360718815818
1421	0.096414219435982	0.112455238729031	0.325433031590509	0.322833251155005	0.349702216133584	0.309049507199842	0.336482242638524
1422	-0.0286557466057931	-0.0130617193803075	0.325144709035576	0.324255291089909	0.358068744149957	0.310505526497034	0.33786401492557
1423	0.0127345566915785	0.026932969480572	0.32548252197757	0.328120433461882	0.36074845296694	0.309931441289226	0.335957021304966
1424	0.14550373217727	0.159463558131552	0.328175621797232	0.324757369604446	0.363044441669418	0.312125179780915	0.340095512795551
1425	0.0903461694012037	0.102424354243989	0.319806137412018	0.320653669950909	0.3600768096722	0.294749642175277	0.339397639198935
1426	-0.0382316857255611	-0.0265624873302443	0.32122743409786	0.321537071213902	0.360986183677684	0.29720387416244	0.341795349053973
1427	0.013106900122749	0.0244418471381405	0.321932691334262	0.327428674522436	0.358526498894219	0.296245698314053	0.342635618590041
1428	0.0899178269199593	0.0997685680838821	0.322643663972921	0.326574647986475	0.356246655012023	0.292540758863151	0.343029447841561
1429	0.0181257724044177	0.0265318232438472	0.320886253547528	0.329433716594499	0.35679519691662	0.289343303788603	0.340907469087782
1430	0.0864089585882529	0.0941881280034393	0.321049120227879	0.328219280652482	0.355729007088306	0.282537383160206	0.340033672794648
1431	0.282709879633808	0.290645742491407	0.32005782727083	0.312893679872936	0.346092916373584	0.278808801752659	0.33368188610409
1432	0.0647002273007706	0.0722710353876123	0.305413245354035	0.315732392999722	0.349837375517893	0.279769078036795	0.338879857744
1433	0.141166611213896	0.150404153095773	0.302123646052071	0.306249575286565	0.345649093845917	0.278610261629084	0.343671845994977
1434	0.216212596407155	0.224704522444704	0.287909496864936	0.29152114485055	0.333182126049064	0.274135536843966	0.327591032042105
1435	-0.0260605621793941	-0.0161227468604172	0.289709775978305	0.302513339745148	0.340630227302167	0.285131227666165	0.329526194148668
1436	-0.0514182335576161	-0.039684444400491	0.292888198128208	0.303045224841812	0.334681858477607	0.287779596753911	0.336067290374791
1437	-0.0143976883473769	-0.0017497414657517	0.300638653946104	0.303076296245167	0.336726641075709	0.290137566572654	0.339148699609944
1438	-0.0964827879484051	-0.0829728216194752	0.302852826688299	0.303463940399008	0.333723175810791	0.290804387283569	0.343442821133222
1439	0.0314702706831584	0.0455845383523252	0.308486620083294	0.305896809385915	0.334228437913944	0.291520563564339	0.349656914153098
1440	0.00238976685628054	0.0154984046060291	0.311542522504439	0.305983440990082	0.334073464907996	0.289932423820997	0.345777846144671
1441	-0.0364645294433525	-0.0241280555084368	0.309529594875224	0.306770063949081	0.333120317458521	0.289174265782526	0.344404836378909
1442	-0.080001393961304	-0.0664260011572681	0.309266918626564	0.310497468653844	0.317168812768646	0.289393732000732	0.34260745096616
1443	-0.0591790049083488	-0.0458688579706895	0.314821945620232	0.288380133676219	0.315322855611717	0.291235136893929	0.342313871713924
1444	0.0315469092879987	0.0451158478735657	0.314406537117032	0.294322650004588	0.316872739739263	0.292220200027517	0.343161628010758
1445	0.0804199852175735	0.09460080289538	0.313182815156178	0.29305748948969	0.318372411508927	0.294049095337099	0.342400088442329
1446	-0.0963075402610911	-0.0834715781583725	0.320154452054976	0.300309755803111	0.335638417316268	0.307318659410049	0.345754044914064
1447	-0.0805786163248791	-0.0672199126263019	0.317138300521276	0.299124067672314	0.310010878685341	0.309032346022864	0.347286660582582
1448	-0.0734089937991503	-0.0590855094298274	0.316699035868544	0.296374520457297	0.305599929908097	0.314840981606922	0.348905554192597
1449	-0.0799187416400379	-0.0659869884658478	0.316424217339432	0.303863018868427	0.307683031747335	0.318728391521086	0.348156726965089
1450	-0.13300129432013	-0.12089836679214	0.312326956746712	0.302635992857887	0.305681844835644	0.317999124184732	0.347025152611614
1451	-0.0140914053644464	-0.00165535561787462	0.313999750514861	0.304678109750845	0.306982563003713	0.323193817601143	0.34965541168629
1452	0.0137248286862854	0.0259944784272869	0.31530564533061	0.304165149495706	0.306796707949534	0.317360712831431	0.350065932784093
1453	-0.124505853258363	-0.112258372169164	0.318034716460068	0.298902703649924	0.308741744102134	0.316860935623216	0.351706404536785
1454	-0.132662578835653	-0.120174416029768	0.311839961765542	0.283079100030241	0.306035886485063	0.322083321165472	0.350169127601919
1455	-0.150433181605475	-0.137932583377717	0.305577518428516	0.282196801663344	0.302515301326539	0.324468578073977	0.347492005373786
1456	-0.153737337194706	-0.142805095137519	0.294426951794136	0.288904330807135	0.291931592490285	0.315081931204822	0.343543306460961
1457	-0.145840425266133	-0.135448836681109	0.284083924889519	0.284413196688969	0.286033642313662	0.307445836869933	0.340444427526101
1458	-0.116377706621569	-0.106879692896467	0.279585011145788	0.28527908864864	0.282655588811411	0.2994781701469	0.337367907824127
1459	-0.106597808608838	-0.096456324542415	0.270865781375641	0.288471738455879	0.281038136951911	0.298006326195648	0.334868644000496
1460	0.0423136320344603	0.0515978652472656	0.273325883499475	0.291187887717939	0.280378346955852	0.303674099147672	0.337042720443977
1461	0.0119543356079719	0.0202112094399714	0.272153751595339	0.291465485408012	0.27967647716117	0.305435116876767	0.336952676796109
1462	-0.0459577056168115	-0.0388804231698626	0.268642384148547	0.291607203624961	0.279541553259623	0.306731685945352	0.337289338876612
1463	0.0625218347725056	0.0710861451914815	0.274581174356145	0.292813020444545	0.281601680005197	0.307174672218844	0.340982926071479
1464	-0.0777816135468306	-0.069263506998068	0.276921282464136	0.297579472996887	0.278796794048308	0.309751237372128	0.344016715979206
1465	0.00834561696933045	0.0167678782126659	0.279172494592397	0.300389888228415	0.279605202083665	0.31226965531092	0.346589347224719
1466	-0.153223941547706	-0.143939277467636	0.279032854420432	0.299799630298421	0.281694241282286	0.317472721345426	0.347903320738501
1467	0.00206719751621467	0.00986958833133296	0.278709228018801	0.305688157438404	0.282157563982368	0.318420537962679	0.350447073811018
1468	-0.0111943090858068	-0.00267744951820106	0.282391783968889	0.301684644229277	0.282004496714878	0.318243508605232	0.34926030755564
1469	0.00731154578083363	0.015399616510272	0.274266057321879	0.306167845881006	0.280479379226995	0.318181176345484	0.350524007692719
1470	0.0284015715174331	0.0349049591444338	0.278348381965622	0.313319876136343	0.28073655846977	0.31855359541634	0.35136413466933
1471	0.130104270811345	0.136951240916733	0.278777001391303	0.320121932740576	0.27841428432094	0.317213078697069	0.350131577358571
1472	0.0104630089485629	0.0184222668632461	0.274881546262961	0.329575738479585	0.278979944206499	0.318069260103533	0.351520416459572
1473	0.0624563155738273	0.0709265054529322	0.279896829625407	0.332292181920682	0.277980455556258	0.315440324233088	0.35104840337559
1474	-0.11536596406314	-0.105474675702411	0.286326365291509	0.342666845248144	0.286374609983822	0.324497850589781	0.353816344659872
1475	0.0582531929480401	0.0707738803280519	0.293324716263855	0.348852675641304	0.274424013626418	0.32956543344194	0.358025193151142
1476	-0.0464604953240036	-0.0321149579082678	0.29210517017211	0.348754710615976	0.276467205033932	0.331553308791439	0.357980107298573
1477	0.0150032506163959	0.0281113067973636	0.299911254473557	0.34598077267797	0.275492618371345	0.332603536168934	0.358348647611222
1478	0.148672765171133	0.162886010708202	0.303112328343227	0.342007889190397	0.270312451462757	0.332470110432839	0.358733910304403
1479	0.0869108007705717	0.102969181758288	0.296492325977295	0.337979038286616	0.2624514138255	0.327458998317082	0.35289455994478
1480	-0.0269028334220182	-0.010419607798414	0.297348417406633	0.34058150779482	0.25700230685157	0.32852555594373	0.354224235711135
1481	-0.114844608304223	-0.0971961779035485	0.297155749061413	0.341713511067162	0.263261822487882	0.328462257029881	0.35386228524123
1482	-0.00249854065053831	0.0189875033799065	0.299725834450717	0.34505892377114	0.265814858830556	0.33374266031748	0.355309499570794
1483	-0.181571430457422	-0.159289440767734	0.302968373615455	0.347141342212166	0.270267923740573	0.34305363172678	0.356526946510896
1484	-0.0629835247298252	-0.0382574545976146	0.302062006254788	0.348259877884719	0.277748756308661	0.334034238834426	0.357319025258137
1485	-0.0992998872560991	-0.072222799418228	0.302994680686902	0.34537815564472	0.28276726980414	0.329493816735516	0.356909681974785
1486	-0.116480882792727	-0.0886955470641761	0.301592808991878	0.33646065051856	0.284502446595413	0.335573432629521	0.354308449902467
1487	-0.0235979358026544	0.0041449463739065	0.301950870922969	0.340362150154903	0.288195742123996	0.339936865429168	0.356610215016478
1488	-0.0772199912663926	-0.049043840433899	0.302702075933105	0.336744417775768	0.289015548978053	0.344891726496471	0.356993228700204
1489	-0.0918592260681435	-0.0640918323847823	0.300601887960033	0.333249430808382	0.286802518873024	0.349378215626424	0.357173112213002
1490	0.0525202145170697	0.0820804236213056	0.306076655630124	0.336598693291033	0.287595701977478	0.347141750440295	0.35834538757229
1491	-0.0309156092871399	-0.000666763199267499	0.306142808890621	0.335974784478966	0.287141356457232	0.34629102031859	0.358970961625975
1492	-0.174545475585751	-0.143751336506965	0.315175949026178	0.318119542356271	0.287938881136247	0.344716978533683	0.359034070411922
1493	0.0429612657667066	0.073411595912932	0.297562633867829	0.325325146711404	0.296666899864926	0.350015251016244	0.363576820938355
1494	0.0318547436833124	0.0629277045408647	0.300827281055922	0.324447378183035	0.295331235088347	0.349351088391349	0.361756028505924
1495	-0.0739886537522832	-0.0420152220495345	0.304681931550159	0.330601269789483	0.300458683963082	0.351085643337471	0.363702441748145
1496	0.0406013290882907	0.074934053820096	0.30972091699829	0.347598398404582	0.312156583080651	0.352472205357972	0.362772554798947
1497	-0.0272209408017274	0.00743547110043648	0.309310832648633	0.319086929666267	0.315340116954125	0.355561674108034	0.36296675214506
1498	-0.100764800610331	-0.0660522559795723	0.308272907784972	0.315267755816692	0.322644891326441	0.358125471610446	0.363508800470215
1499	0.0706292378669917	0.106425502256669	0.325565227454157	0.32285492593736	0.330602691132825	0.3604332820539	0.368305267108996
1500	0.0282156035085639	0.063866908760736	0.322892186380855	0.321214891575929	0.330548854165383	0.359972310020658	0.368416728865223
1501	0.0145018905621087	0.0496958049993185	0.320327459275255	0.319359692303127	0.33379135623518	0.360856928236829	0.368266970278329
1502	0.000448637219597795	0.0354812316436564	0.318730964132041	0.318602319302682	0.32673794433117	0.361045287505257	0.366607450227068
1503	-0.0839105310711636	-0.0484112670857211	0.311014917671207	0.320121869439479	0.325600562610498	0.36244368912564	0.370826661031828
1504	-0.0363492731962574	-0.000680408195689321	0.297383164611053	0.32141183586987	0.334800508565127	0.363420269846095	0.372399545186735
1505	0.0817380734608883	0.116286561334415	0.306159422846471	0.322172875364634	0.341215714460888	0.363475754296155	0.37402200803719
1506	0.0331146540682312	0.0669596183999581	0.317229489832385	0.313922750034512	0.334199837407733	0.361690341286912	0.371282074143194
1507	0.128539780185496	0.162679374749589	0.316199621088238	0.307478223178158	0.326855796497579	0.358741873638415	0.368303118063237
1508	0.0032453998577163	0.0369632529184301	0.317212947556583	0.308245218806055	0.321796536244177	0.358491695941856	0.368538239078934
1509	-0.0589906566030616	-0.0247503507822021	0.32439244235781	0.31034349664912	0.3229454009151	0.357765516657714	0.368084826569099
1510	0.00827910465057477	0.0426324017727733	0.323449493999659	0.306212058808617	0.326803757850508	0.35812103672896	0.368443361694197
1511	0.0238248270367777	0.0598158287430309	0.322531427716716	0.30438525009304	0.327864218080339	0.357426829559291	0.36777571754203
1512	0.0670705821228701	0.10320279677253	0.319204688692876	0.300848553464219	0.326971676845233	0.355777799316134	0.365240777618249
1513	0.00211759166913844	0.0371725026598253	0.31582824056731	0.300930862891689	0.326080886527325	0.358577035627073	0.367897411193858
1514	0.0321265642522401	0.067562885773152	0.316352320290196	0.293072208040577	0.32594998948847	0.358917240820659	0.369448424071208
1515	-0.0102216090669587	0.0251802738491842	0.316584479518366	0.292407078196513	0.327625265083096	0.360625037643328	0.367677710117674
1516	-0.0202889675323748	0.0162174657833386	0.312912435590696	0.293428740120012	0.332622527147428	0.360871140944048	0.367541397841208
1517	0.0600492708847698	0.0952286950121851	0.314784098250562	0.289331113474026	0.330235142678192	0.360375511996298	0.366907380206848
1518	-0.0135745163317366	0.0229372527377231	0.307971223411466	0.288872989986863	0.330257889428631	0.359372191490781	0.371435700835883
1519	0.0575648764377824	0.0932907164749045	0.31386866453417	0.286152515779906	0.329434707193749	0.360124538629562	0.373373128480906
1520	0.123270981635155	0.159457456435849	0.318105620863409	0.280107188486199	0.325682413234148	0.357393542750568	0.372394559659632
1521	-0.0862210375436421	-0.0485287296052152	0.334739495370622	0.28684934744317	0.331353360646372	0.362420367239787	0.374586914606888
1522	-0.0270488996654635	0.0132996416191811	0.345497958825283	0.287479903041656	0.331571612846836	0.363283387094717	0.374271308832746
1523	-0.0853688144367856	-0.0431576008928554	0.350805612035306	0.287620493236634	0.329622705476077	0.363558172722302	0.375375565736492
1524	-0.145006317231002	-0.101309630054453	0.357848796139694	0.292151637165028	0.335251971476408	0.362993506798698	0.374584307442992
1525	-0.146357602245466	-0.103146280754621	0.355496699937953	0.270533658488079	0.334732526711982	0.362921408909558	0.372791787252751
1526	-0.112210826567026	-0.0674698522024752	0.35031927708306	0.269469256940669	0.334502700226988	0.360819939799728	0.372650693981833
1527	0.0991278104383131	0.142805599105262	0.357070387588895	0.272720423552087	0.339060293199893	0.363937860457348	0.376786322271526
1528	-0.109568295956653	-0.0647707124165738	0.361102706861988	0.275706008508358	0.345886080009681	0.370906513724809	0.381692000222376
1529	-0.114890835008978	-0.0674741851805301	0.360684540355342	0.270354227625791	0.341915992829346	0.366061541407326	0.381469943543895
1530	-0.0290316660228673	0.0204809857578465	0.362235689498306	0.263472610280185	0.342511865209981	0.366947257138701	0.383289945549896
1531	-0.0429279045570982	0.00768348897418897	0.36377879158297	0.270356014949821	0.342771385671176	0.366745879190091	0.38535940388678
1532	-0.143262377436944	-0.0921205019895843	0.367048635906025	0.271639535438749	0.346984005839351	0.367170400974848	0.390758810886494
1533	-0.0236491485569974	0.0282957626537065	0.369439671480983	0.276989664112342	0.357800068085126	0.36899973708091	0.396927070440762
1534	-0.130124499096822	-0.0789735547501894	0.371572872984681	0.285622588803709	0.347753305286521	0.36975263487633	0.400816905044847
1535	-0.0447486193662767	0.00430733068250385	0.370163688036615	0.293015440867146	0.344319333468761	0.370631070273729	0.403240643470168
1536	-0.104675550988618	-0.0579611929217967	0.362971367720329	0.296566375212137	0.352250663036141	0.369210674321348	0.404376484966931
1537	-0.046705920879343	-0.00189463571559854	0.365368559320969	0.299748302921422	0.356015127137674	0.371191471178606	0.40868036332741
1538	-0.0624901867307319	-0.0190106966499173	0.361144456037744	0.300380689241793	0.361112246268499	0.371530997371496	0.416601952324615
1539	-0.0511110485791635	-0.00895473678746877	0.358138438465023	0.298791744585952	0.366399919595249	0.372377181634992	0.418788528803167
1540	-0.167530906875987	-0.128281070356582	0.361093790369322	0.297038726655698	0.361461262084734	0.371605579162633	0.413751215132865
1541	-0.0740484258649659	-0.0342865775970003	0.357578490357695	0.296377191754099	0.3602324218808	0.372166140401054	0.414405278243558
1542	-0.0969916456445091	-0.0586144216771311	0.335819208579761	0.296568986123602	0.357911561626064	0.371778128291116	0.413088670748449
1543	-0.0418388582991069	-0.00401801015962112	0.333907246741626	0.299911739343417	0.358479987444055	0.371842381896993	0.414603336938058
1544	-0.12829055052306	-0.0911989950640603	0.33608052592073	0.300165368072809	0.358482913321684	0.370711815556448	0.41930729660971
1545	-0.068404684426153	-0.0311308117997059	0.339489142789981	0.304484397905032	0.358978347002569	0.371665365873368	0.427335999260396
1546	-0.181459785294599	-0.144143476375218	0.35821607812082	0.314886540610984	0.358220285355713	0.368651706188199	0.418792368641521
1547	-0.132236575292876	-0.0937454811342269	0.318983338412619	0.315400919314584	0.359310948852879	0.366891337221257	0.417986491243012
1548	-0.0868093074266758	-0.0478561584024708	0.312447866794896	0.322814180616461	0.361436341269073	0.366995375412573	0.416730983576896
1549	-0.193701080568263	-0.155418715445722	0.317114224802475	0.325825758196742	0.359323121549891	0.368000440445276	0.417518919954505
1550	-0.0638283852510829	-0.0245536153331754	0.315891026778429	0.328885202233091	0.361412673964859	0.370443587488731	0.419007776041636
1551	-0.0822312542354528	-0.0418463474240607	0.314954458184246	0.333000939797033	0.362782146212766	0.370598944617366	0.422698156664264
1552	0.00381499604596066	0.0449048872680216	0.316312328820546	0.326544378779777	0.364115935724234	0.369797366652406	0.433569438042387
1553	-0.0380751453462401	0.00396465375387898	0.316453816268171	0.324529378772138	0.36505614125355	0.373818705112258	0.445406346946331
1554	-0.143331439725456	-0.102625112693266	0.319741713344208	0.334643094476404	0.36612150975027	0.375505384763773	0.445407234447572
1555	-0.00830155148419595	0.0345890123652345	0.323564365883393	0.344478613963425	0.368625904476407	0.379522652317686	0.451443440847069
1556	-0.0723425920061955	-0.0290830942798161	0.317058489787599	0.338457588565993	0.368233054015697	0.377878375623484	0.447312802152038
1557	-0.186441073732588	-0.141711230526262	0.317023429548142	0.332452405527457	0.367202521821552	0.376580017268143	0.446085662602335
1558	-0.0990274322380821	-0.0521803838919675	0.314077423674446	0.325317954320296	0.366076372269457	0.375948415680049	0.447534380669921
1559	-0.174369574204514	-0.12742697343251	0.314860452261005	0.323942590283684	0.363256869641293	0.37354010142898	0.447596656247912
1560	-0.119139758972824	-0.0711127168606467	0.305770961402759	0.326236931900128	0.362384735604741	0.37274571842838	0.450232437228305
1561	-0.139470358066357	-0.0899222878594106	0.303106098209262	0.326583361793513	0.361029893985178	0.371388146464925	0.450331170115165
1562	-0.00372019602389046	0.0467736322978277	0.30520951528186	0.330540732413842	0.363398952468384	0.372378705379539	0.450818514479954
1563	0.0736221988330689	0.125427586867894	0.305592413824228	0.327909018757239	0.365016221075914	0.373935497304857	0.450008769507961
1564	0.020185549751482	0.0722085330242141	0.293542147516528	0.326852492530098	0.365076981932149	0.375399649939971	0.450663484621654
1565	-0.0739589540456237	-0.0215702742410435	0.293895823857909	0.329986420943083	0.368312864393229	0.374596101852086	0.45244647616019
1566	-0.114258655410641	-0.061185321450466	0.294851233249179	0.334628834339843	0.368483414949532	0.374319028569573	0.45263237074302
1567	-0.00592690916593915	0.0479168792152442	0.293193608010441	0.334027111750852	0.37000030940269	0.37555450772065	0.45343820350578
1568	-0.145822099560686	-0.0906700018602434	0.296512035491962	0.335682715797543	0.370341339775097	0.381861148196182	0.454853681134517
1569	0.0760432286395147	0.131484463879524	0.304236144111352	0.341345692993747	0.376447262238323	0.389042460887272	0.460024704652826
1570	-0.0438185701854933	0.0119245295746156	0.303573272413276	0.343574999475746	0.378954705663796	0.393199364506905	0.464850821751999
1571	-0.138744786176304	-0.0818313333652449	0.304937086339955	0.343885566408393	0.379514736361401	0.390998256202894	0.468548826696104
1572	-0.164735653931856	-0.107907309348058	0.301502291713629	0.340904116763385	0.378128217160998	0.38871234390319	0.473781336337327
1573	-0.19629222568887	-0.139210420101772	0.295605254909616	0.333195412689242	0.37479274337968	0.386917197226987	0.472527560187318
1574	-0.102430152203217	-0.0447496847452877	0.29824965105754	0.340036718301116	0.375363657391637	0.387328819103075	0.478996227623826
1575	-0.0614907341441396	-0.00437530736831297	0.276245153497786	0.341777110064404	0.377116958733169	0.387084095446839	0.478024243666853
1576	-0.111537137712824	-0.055319620903286	0.277471416546862	0.342322805157667	0.375428008293143	0.38754132357895	0.481575322855374
1577	0.0715523259197568	0.126742917308151	0.281778597895611	0.346318851895809	0.377986820094867	0.39111886453569	0.485991382213134
1578	-0.109293146984216	-0.0529679566568374	0.28151070934245	0.352145345356477	0.383967140450249	0.395123260373481	0.492544666221239
1579	-0.142041643809414	-0.0862785106039718	0.275207785730245	0.347281274372933	0.378064848652771	0.394555652300022	0.495763385141325
1580	-0.145743856150919	-0.0906487793285204	0.26346240328075	0.344576148535663	0.376562291572893	0.39428699551579	0.496551850510805
1581	-0.148862350085925	-0.0931763081827439	0.269154435620221	0.342656587508548	0.374691247886909	0.394825523358934	0.496106003031837
1582	-0.173727706219998	-0.118032857836689	0.266578695348223	0.344144463429173	0.372372851977707	0.397857476829523	0.497825786917347
1583	-0.0916349127872792	-0.0366720128780722	0.268881109994186	0.35509364659614	0.373001302524212	0.402912349285224	0.498881047244156
1584	-0.093441699391174	-0.0381054886246606	0.277877444583864	0.342411231631887	0.372583036433417	0.405799968718732	0.502264591575807
1585	0.169559283301599	0.224677277857356	0.297979000445404	0.342065002498099	0.375651838415753	0.409937581083175	0.510963364776563
1586	0.160615080200811	0.216791763297397	0.283636953407442	0.34036364079027	0.36397144986137	0.402929232964323	0.513186106164476
1587	0.0947587932406549	0.151762708213408	0.272544955588224	0.33872763201416	0.360351182941107	0.403117690072911	0.510191557241992
1588	0.124230327321729	0.181806859178146	0.262730216021752	0.337851090960985	0.354129913024712	0.406488904752113	0.50713894288429
1589	0.069651814157414	0.127971084998111	0.249492084092335	0.340124680138937	0.351017763354337	0.406162003989475	0.506093782901176
1590	0.230757366246691	0.290050043850764	0.236848400358462	0.322920616393918	0.339467588133567	0.391967568781861	0.500072697860888
1591	-0.00431270854975077	0.0540269240756879	0.225119721887504	0.325237596351621	0.343705632237254	0.396891013905582	0.508457921893057
1592	0.122776657683372	0.181906832465187	0.223964473676546	0.319740765215143	0.340362032946843	0.393165570940267	0.51654988036694
1593	-0.112788172727442	-0.0527285736478632	0.233064068593776	0.327690600909539	0.347303813094655	0.401223356469585	0.532271867346153
1594	0.123912210583518	0.184352786742573	0.244596561711275	0.33189524454664	0.349422682397695	0.409760275971897	0.542284814221884
1595	0.0116176737714872	0.0720003523749708	0.242413100633095	0.331371532802552	0.349717129150458	0.419441021028553	0.528545263228663
1596	-0.0786990506882244	-0.0179922795728203	0.260457918911711	0.333105097058575	0.34834953391572	0.411604442876512	0.526811514897482
1597	-0.0897989582314839	-0.0303565208952229	0.266033863852602	0.336545257808428	0.348065445043135	0.411908068513996	0.52468606847324
1598	-0.0785086870314279	-0.0200836426325601	0.277037193580082	0.339783386300495	0.348582171039394	0.410602653314948	0.527613223830485
1599	-0.0263082867022848	0.0315799575253535	0.28636179071795	0.339821782612988	0.352238470563001	0.413541823558012	0.524940446018868
1600	-0.0395269559016894	0.0178924345961292	0.288260606065514	0.340215527665239	0.35340560170117	0.413637648952474	0.523184202572406
1601	-0.0950087655385801	-0.0371569906811801	0.294947355764715	0.342470775782094	0.354326436259976	0.418399343700615	0.522632268098606
1602	-0.063750854394461	-0.00553961144927468	0.286012969076543	0.343225838161107	0.352597855241989	0.430592842472227	0.522394060877588
1603	-0.104990430352712	-0.0465101800297904	0.283555735874007	0.344137231460967	0.357185593943801	0.444057240949523	0.522593406338544
1604	0.0641038761401927	0.123035816398849	0.302449185266164	0.347316769163306	0.361051540005235	0.445954664255595	0.526315597179427
1605	-0.278797934468274	-0.220365511617798	0.334898948624887	0.360501746233335	0.374751351730312	0.459677889245284	0.539572838327785
1606	0.0407866876687566	0.0982633636987478	0.339587525081371	0.374811872641877	0.386103848512726	0.466035751895225	0.556260547820369
1607	-0.130092600020103	-0.0729881586536593	0.338454675742638	0.379217445411096	0.389585204221973	0.468785032631298	0.559101872698858
1608	-0.106468414772217	-0.0515289041536228	0.328152875486755	0.377089362634607	0.388251645605584	0.469785773735302	0.562240249651248
1609	-0.00736084830889625	0.0473782376184721	0.330951207847732	0.37666545264459	0.388304947912254	0.472346374090739	0.558983985261391
1610	-0.179362838354447	-0.127696378670426	0.341785678329611	0.379699442233003	0.390929360814686	0.47785891518242	0.560797200137586
1611	-0.160553881966589	-0.109935923058459	0.339352509512288	0.37692641206326	0.388336044972842	0.477159718591645	0.553789643351892
1612	-0.0811536198988389	-0.0304565197766758	0.339312759954838	0.377568362425625	0.387491510957319	0.476122861543158	0.555781459949613
1613	-0.0785115700096661	-0.0265961909727158	0.338066334203138	0.381399934631426	0.39093307431537	0.475986974262699	0.555523053722762
1614	-0.0220353178109209	0.0309704133753028	0.339426974778248	0.383076620612587	0.394087695027427	0.477571980941596	0.555348819205
1615	-0.00846547864280415	0.0441406171213374	0.341337823577394	0.38498699524025	0.391333449652367	0.478362054998358	0.555149219006524
1616	-0.0862177108394859	-0.0334201052082462	0.349007662765643	0.386294886902375	0.39212133476398	0.479451810470629	0.556162629619457
1617	-0.10580883491586	-0.054032010649959	0.345567391499268	0.386108609813808	0.39168966738413	0.478707043181683	0.558674713254621
1618	-0.0851720899495694	-0.0338643530190635	0.344499401843644	0.384343638380158	0.396929771916659	0.478855225694088	NA
1619	-0.045668568056347	0.00559385706035543	0.344377271303557	0.386460644927414	0.400525705460753	0.480493331276263	NA
1620	0.0240581393449487	0.0774039889779211	0.345933555089942	0.387472227152329	0.403298143203001	0.484343891610696	NA
1621	-0.00663733607967045	0.0471127394235912	0.344604412308498	0.386845257747373	0.39954216312796	0.488047899710535	NA
1622	-0.0767740876526308	-0.0244212924205032	0.344972478503397	0.388253816720561	0.399466296083521	0.495972002457595	NA
1623	-0.0551828824138005	-0.00493880968217104	0.341047963612882	0.388238243444524	0.400526306580704	0.496553327479819	NA
1624	-0.151819836593406	-0.103110679537809	0.351300530920677	0.388540055024543	0.400493624507939	0.502986748710448	NA
1625	-0.0822872220034365	-0.0344503951055342	0.351608082073517	0.390940637722111	0.400395433361897	0.501705702166872	NA
1626	-0.046690264184363	0.00176053820698208	0.352545946731515	0.389076942378127	0.401121730554721	0.505749285029373	NA
1627	0.00177713097374418	0.0510330075307648	0.353838072401041	0.389031080393953	0.402714834143181	0.508308508558692	NA
1628	-0.0268118274554495	0.0240508713440257	0.355013412406246	0.391373082838465	0.402885998058539	0.512027468764908	NA
1629	-0.0471803736872854	0.00413765886117869	0.351000594944362	0.385508279460945	0.403296004027251	0.516271490928503	NA
1630	-0.0407370736380981	0.0101138987318119	0.350461915486237	0.385558006328859	0.404654583277939	0.517914816871056	NA
1631	-0.0946283502117422	-0.0450851701327992	0.351657058056269	0.385517113273656	0.407286747654868	0.51845433325961	NA
1632	-0.0439054172977381	0.00437218126249575	0.35746030251411	0.385969483961381	0.413765999820379	0.522198214454256	NA
1633	-0.0620166415051409	-0.0135140093709177	0.370283138040072	0.386286536378345	0.419257448665345	0.522325789610222	NA
1634	-0.0650863759115803	-0.016378239630567	0.354945823253912	0.386090665168926	0.42308053920232	0.526078532419589	NA
1635	-0.105902662092679	-0.057162181782199	0.349465852832866	0.386039158600148	0.424692108314497	0.533036742165823	NA
1636	-0.162262259554926	-0.111219988790018	0.359498057978973	0.382230601293136	0.424440649380303	0.539488401630386	NA
1637	-0.196497673642698	-0.143577403618829	0.360406262110965	0.38020446430358	0.42597296941365	0.535824354399461	NA
1638	-0.110265968842172	-0.0559126147428489	0.364495387520761	0.380516663430194	0.43573132646714	0.536866521726069	NA
1639	-0.144933661262385	-0.0896638270723976	0.371123634555048	0.38017393297837	0.436830927574986	0.536675125345938	NA
1640	-0.159158474934552	-0.103132506801217	0.362224284924112	0.376999034407741	0.428778257341266	0.535982580573329	NA
1641	-0.061743623474294	-0.0035975247723983	0.35982183862242	0.378394350538723	0.430072507556549	0.540104791651271	NA
1642	-0.161798016925652	-0.105237676433801	0.358951202347276	0.378317687817321	0.428717498299195	0.550682987990587	NA
1643	-0.200157051047396	-0.141094691326338	0.355705310608093	0.373884623056555	0.426906635496788	0.558934908337132	NA
1644	-0.0841270306096173	-0.0247843307227029	0.354442665836939	0.373890372221931	0.434051907003906	0.568594809192769	NA
1645	-0.12186396494015	-0.0605530624749236	0.354976167747227	0.374674209197566	0.443055271684444	0.55249307299266	NA
1646	-0.10437871206967	-0.0420689917933099	0.35483728728004	0.371445412665365	0.432796177289557	0.549718812225615	NA
1647	-0.041119676687924	0.0210556070671193	0.359702756896632	0.371755603875743	0.433812286410133	0.547820634152216	NA
1648	-0.019306716354684	0.0413235887246478	0.363231466473549	0.371865505866597	0.432285926314928	0.550480678467894	NA
1649	-0.0272248878903434	0.0315646840461392	0.362665102599797	0.375026063829659	0.434747883721882	0.547128667810139	NA
1650	-0.141658665464762	-0.0833784725221299	0.365616845679078	0.377243903232088	0.435363605074722	0.546110886571434	NA
1651	-0.111822727397513	-0.0536461576780614	0.366482452100839	0.376912194840126	0.439396672291083	0.545169626613385	NA
1652	-0.122131944474667	-0.0638396426612688	0.366483273698106	0.373959976115005	0.450892792994452	0.544436720532436	NA
1653	-0.0260446226956714	0.0304667795432637	0.368640856946789	0.380812169882095	0.465468316739884	0.545271250749252	NA
1654	-0.0882123920790214	-0.0316788997786545	0.370386317604039	0.383286313269082	0.465278860685324	0.548133558678207	NA
1655	-0.0878853791429937	-0.029078901779708	0.370436608264208	0.385629036091307	0.469833814279289	0.554086626572187	NA
1656	0.0977856343523766	0.156254208133438	0.375023484228493	0.384673513960685	0.465766157078388	0.562347797437862	NA
1657	-0.0310248213580034	0.0288070243328593	0.373060136627874	0.386073438245699	0.467391419493953	0.564270171886879	NA
1658	0.0538646282039942	0.114144996603115	0.372188410500658	0.383904534916604	0.46816136383207	0.566942816313882	NA
1659	-0.0767804406618634	-0.016059859125596	0.371241123800944	0.385245849202027	0.471909067123898	0.564713587888341	NA
1660	0.166689652253365	0.227770548922727	0.381294881172838	0.386624871195806	0.477216998398825	0.565656756615958	NA
1661	-0.00275695311088073	0.0577017705483939	0.375729919083719	0.389039025813308	0.481797469562106	0.562329420754862	NA
1662	-0.148254973929616	-0.0888426462126491	0.37934936322925	0.390108614072935	0.481764743765704	0.565110471299092	NA
1663	-0.138948248959659	-0.0802846907343825	0.38195552308705	0.392631628268736	0.480757679473193	0.564263012440674	NA
1664	-0.0474060783298329	0.010117516794428	0.384029448832138	0.397167807838293	0.483275938958833	0.564742493244753	NA
1665	0.0645447842062497	0.121615745736733	0.388699145325859	0.394021026630326	0.484336319497542	0.564364756437156	NA
1666	-0.0952164067777811	-0.0373977236213506	0.391095963829636	0.39799170089581	0.488086158408688	0.567459059384563	NA
1667	-0.000952683492073236	0.0569379293176055	0.392839021487524	0.398967775530535	0.488657814449159	0.570746122740866	NA
1668	0.0461414359825946	0.102501989742974	0.390013603892403	0.403021667786717	0.487982540742721	NA	NA
1669	-0.140792521948159	-0.0860724405915478	0.396843463244415	0.411697318956077	0.493527887683734	NA	NA
1670	-0.155215342246169	-0.102091206753398	0.396589241318566	0.413268716065645	0.496115535075003	NA	NA
1671	-0.0886873409751616	-0.0366709535252893	0.395466069275951	0.41000695350064	0.500654022582548	NA	NA
1672	0.0163522841066757	0.0671772312661991	0.397979823078589	0.410107876600033	0.509778687042859	NA	NA
1673	0.0693309743771722	0.118756740744537	0.396555171729854	0.40871030073449	0.508845157405632	NA	NA
1674	-0.0259177278861839	0.0218620808268633	0.395525693492493	0.409577541157031	0.517271896278924	NA	NA
1675	-0.00560215386031805	0.0404357913968999	0.397627360217094	0.408675296203369	0.515094054412385	NA	NA
1676	-0.129641557014652	-0.0837149186382664	0.397843229856095	0.411046274167426	0.520380545473076	NA	NA
1677	-0.200899770991429	-0.156168053301541	0.39669639381449	0.409494553793477	0.520493405708801	NA	NA
1678	-0.106803747245142	-0.0619983425292994	0.396036188408156	0.410018823116333	0.525274927936293	NA	NA
1679	-0.159834854276649	-0.116325307882805	0.388386451570897	0.408554865805828	0.528449505471264	NA	NA
1680	-0.0901983115616962	-0.0474464887773863	0.386532161474097	0.410046446494319	0.530699513747292	NA	NA
1681	-0.000579885072265325	0.0412432123666254	0.387411746786085	0.413618608325864	0.531900441740597	NA	NA
1682	-0.00838374331596415	0.0322838153325024	0.387105340334907	0.420109830032153	0.535663171675556	NA	NA
1683	-0.198706265469772	-0.158534659662556	0.394027727061089	0.428283199654676	0.537160400977611	NA	NA
1684	-0.114445720151124	-0.0744644529434831	0.389756959876744	0.43185459458726	0.541862356875121	NA	NA
1685	-0.0970318625925661	-0.0584977568571981	0.388732742808105	0.433048027277429	0.549245025243018	NA	NA
1686	-0.0859377442184124	-0.0474894781155967	0.385323570971457	0.433786494143804	0.556994172468292	NA	NA
1687	-0.0478414399947602	-0.010043800566054	0.387229108069336	0.43921110017381	0.555184598915763	NA	NA
1688	-0.0643124726777348	-0.0287788392388242	0.387506664906313	0.449316165977257	0.555476388488323	NA	NA
1689	0.0225017192742154	0.0575770235138844	0.389821003844062	0.452240145975951	0.556446909394651	NA	NA
1690	-0.0142784908625729	0.0197284917116916	0.388326876919362	0.445326265538916	0.557035476347539	NA	NA
1691	-0.00457554912777395	0.0263569459952523	0.388225494669788	0.445163734212533	0.560170811992152	NA	NA
1692	0.171705272692846	0.203254611895244	0.393003977812179	0.442083594276133	0.569799213195097	NA	NA
1693	-0.15494561483307	-0.124649087571625	0.406543331511868	0.459169022419902	0.592062419265054	NA	NA
1694	-0.143905722516957	-0.114510015704853	0.400802698663469	0.462637340675533	0.598881761980613	NA	NA
1695	-0.0945568109334631	-0.0648256791414486	0.399678075250208	0.471962961816501	0.581122038188459	NA	NA
1696	-0.0992503599749371	-0.0679764292101615	0.395146256802701	0.4592740748466	0.577826076974207	NA	NA
1697	-0.0637766968655644	-0.0343788788921525	0.393921945113532	0.459676875225375	0.575372398033739	NA	NA
1698	0.0816925250470012	0.111152255444556	0.398194097846304	0.459752913261341	0.579350773435164	NA	NA
1699	0.125811322007994	0.15656996343465	0.398570715627901	0.458920301331949	0.572807989231936	NA	NA
1700	0.0302324025509699	0.0612330690398028	0.396118655562569	0.458797373102565	0.57181642545895	NA	NA
1701	-0.0280248552418685	0.00159045203920525	0.396532392070964	0.464618529724246	0.571384629096813	NA	NA
1702	-0.107854941842396	-0.0791050467596514	0.395504060918373	0.477838111861894	0.570992026276348	NA	NA
1703	0.133927673080413	0.161991164525391	0.412195056844103	0.498061428154168	0.574554909568317	NA	NA
1704	-0.107442410732912	-0.0791832672535604	0.421065550881925	0.504582903144348	0.58367176247078	NA	NA
1705	-0.188195774358398	-0.160252072806882	0.423151853781651	0.506202891838688	0.588143797510501	NA	NA
1706	-0.24129088829885	-0.215922627414045	0.412784064056965	0.491345462188098	0.591579322128237	NA	NA
1707	-0.110535479814202	-0.0848149114214082	0.405167755687618	0.491880194711088	0.593117561732985	NA	NA
1708	-0.179878286860037	-0.15474913211268	0.402164836923147	0.489496862537024	0.594492847705741	NA	NA
1709	-0.155331745402411	-0.131142146433565	0.394197972464369	0.487627738484334	0.588362762232674	NA	NA
1710	-0.0473555599469925	-0.0237926412469892	0.392737070007705	0.49320707238774	0.58997872761188	NA	NA
1711	-0.110302097236697	-0.0857865812602497	0.392833164055506	0.493088276442363	0.582069512904292	NA	NA
1712	-0.0444047110660444	-0.0199270125805112	0.390517241088507	0.491468592607145	0.583914925884197	NA	NA
1713	0.00195923646762691	0.0260903945468807	0.396059393846394	0.49225792333299	0.583631302873453	NA	NA
1714	0.0480234858776813	0.0701173217569861	0.400320192089816	0.493724244307993	0.582746448294833	NA	NA
1715	0.0282066742624082	0.0496028187587272	0.396182064839493	0.495051265169067	0.582617728140163	NA	NA
1716	-0.0914620226915407	-0.0713633518180978	0.398755040402973	0.497041262202074	0.584052630946462	NA	NA
1717	-0.0942018488222046	-0.0753399331645261	0.397646060852465	0.495304763217024	0.586245540756958	NA	NA
1718	0.0640265809335524	0.0829445971232605	0.409410994281473	0.499369377802275	NA	NA	NA
1719	0.0969191260797498	0.115208579108248	0.412201091057306	0.500022290738783	NA	NA	NA
1720	0.131480235176229	0.147946532217849	0.412895168284144	0.502380768126263	NA	NA	NA
1721	0.147017347754777	0.161931473209373	0.402347254182844	0.503688435301185	NA	NA	NA
1722	0.125611649515924	0.137884315161493	0.394183568807208	0.51087121347438	NA	NA	NA
1723	0.0785339390497479	0.0903372249625995	0.391184036838064	0.510901004572518	NA	NA	NA
1724	0.127517192344539	0.137431689120913	0.388421782075745	0.517094739808397	NA	NA	NA
1725	0.0415257107625697	0.051754554842666	0.384511184149334	0.515665341643337	NA	NA	NA
1726	-0.0699322410622017	-0.0596195868446522	0.387263186989899	0.522050347546845	NA	NA	NA
1727	0.0859450427936842	0.0941952957593142	0.39397047589916	0.527644943454173	NA	NA	NA
1728	-0.00640207407156055	0.000611507371167545	0.394090960240025	0.533617028340423	NA	NA	NA
1729	0.117027481948587	0.122147899240318	0.397343088737584	0.53906462115021	NA	NA	NA
1730	0.036926383096468	0.0421317777711439	0.396726800142381	0.541727511222969	NA	NA	NA
1731	0.0623507485746777	0.0677760307425402	0.399432238672453	0.541632229084937	NA	NA	NA
1732	0.0336355956090037	0.0393452333981713	0.406893745966002	0.545952664643464	NA	NA	NA
1733	0.0111449790082329	0.018112782648938	0.414104184832909	0.545757786185553	NA	NA	NA
1734	-0.0408891985964103	-0.0344905104110953	0.419690756110897	0.550757665581692	NA	NA	NA
1735	0.0955474705777704	0.102076667060082	0.425853242397262	0.560657200755473	NA	NA	NA
1736	-0.0963745267585651	-0.08992383759216	0.432999064060531	0.573688179954091	NA	NA	NA
1737	-0.0900431829050957	-0.0835994489536724	0.437690958905249	0.570218630184886	NA	NA	NA
1738	0.0548053064211729	0.0611368659466088	0.453261025215917	0.572895494922477	NA	NA	NA
1739	-0.0593917688008205	-0.0543405371507834	0.457952693262972	0.5750414103632	NA	NA	NA
1740	-0.0263507514145239	-0.0208326704484502	0.448911415025081	0.575720885320549	NA	NA	NA
1741	0.18210734421413	0.186832082871147	0.457289107680212	0.580003101337138	NA	NA	NA
1742	-0.130212857248176	-0.125925056860359	0.468978908762465	0.604663683645607	NA	NA	NA
1743	-0.0227368237839484	-0.0184842563200899	0.469813102561871	0.617284693690676	NA	NA	NA
1744	-0.10016665153332	-0.0978228175840461	0.478476103275726	0.625213588637513	NA	NA	NA
1745	-0.121358953766757	-0.122186884855494	0.487965847501417	0.603293309754307	NA	NA	NA
1746	-0.293113502813209	-0.296635783428267	0.475777403429442	0.593255683513551	NA	NA	NA
1747	0.103868411626411	0.0984747824238675	0.490622503147247	0.6116432644201	NA	NA	NA
1748	-0.0479919096944331	-0.0560190921228872	0.491825217061667	0.618471108707445	NA	NA	NA
1749	-0.163484873975434	-0.17204068238835	0.497376633516133	0.611356169580115	NA	NA	NA
1750	-0.0540894896843735	-0.0622107232150064	0.491534580099787	0.610861189903713	NA	NA	NA
1751	0.0121151756548932	0.0025494326555219	0.497243519122117	0.610502621487468	NA	NA	NA
1752	-0.0157626173960663	-0.0253019471382364	0.512852330434222	0.609868718688754	NA	NA	NA
1753	-0.0459416514829401	-0.0576059807723992	0.529325137022626	0.609819695281629	NA	NA	NA
1754	-0.0477618529129834	-0.0604998266547681	0.525046127572731	0.61208305206749	NA	NA	NA
1755	-0.0531985728314429	-0.0683881760538617	0.529840447303745	0.618700941917822	NA	NA	NA
1756	0.1979866182984	0.181483763712238	0.53233030307071	0.630414871989467	NA	NA	NA
1757	0.0586797631420167	0.0381987954604546	0.530021948768171	0.632605482641347	NA	NA	NA
1758	0.0346216531736518	0.0133101742349093	0.531563530854052	0.6362731495074	NA	NA	NA
1759	0.158154620430271	0.136041742585863	0.536423721296199	0.630119723222172	NA	NA	NA
1760	-0.00721939717640665	-0.029600499157549	0.543473296953688	0.634230071461916	NA	NA	NA
1761	0.060952063461583	0.0388574439160756	0.544444236436445	0.625357344836771	NA	NA	NA
1762	0.00144076023800083	-0.0211036139165722	0.542415405134227	0.627363304230534	NA	NA	NA
1763	-0.109789246717291	-0.132821558563986	0.545550471410531	0.625946215097321	NA	NA	NA
1764	0.0871929991223138	0.0625571723543796	0.550547844012653	0.629760440046494	NA	NA	NA
1765	0.0300371459811771	0.00505794531442023	0.552349998246759	0.630341914727343	NA	NA	NA
1766	0.208563390805633	0.182162761430609	0.559881262338233	0.630437662619928	NA	NA	NA
1767	0.0420625018169631	0.0145679904186994	0.559250209100849	0.637811069214852	NA	NA	NA
1768	-0.00717980079906765	-0.0354341673445071	0.560607648166125	NA	NA	NA	NA
1769	0.115911479119581	0.0879511463184595	0.56548780005853	NA	NA	NA	NA
1770	0.0615764358588082	0.0340144124318691	0.570754632516328	NA	NA	NA	NA
1771	0.0170745488353356	-0.00946298197687757	0.576006504598994	NA	NA	NA	NA
1772	0.204512732133805	0.17957707542461	0.594221768785851	NA	NA	NA	NA
1773	0.0684530851404307	0.0424583530505706	0.591148780594873	NA	NA	NA	NA
1774	0.278985162947506	0.252297407760665	0.61078266846361	NA	NA	NA	NA
1775	-0.0608100446717482	-0.0870613772784426	0.616383109564089	NA	NA	NA	NA
1776	-0.0149050167486957	-0.0412549524487825	0.620703359295433	NA	NA	NA	NA
1777	0.0992834471729827	0.0718524339801307	0.625099738676452	NA	NA	NA	NA
1778	-0.0636301522421232	-0.0910023771159034	0.634063200852165	NA	NA	NA	NA
1779	0.103336064681121	0.0766022158335798	0.642804838554236	NA	NA	NA	NA
1780	-0.169267280545963	-0.194816683947446	0.658012416437503	NA	NA	NA	NA
1781	-0.114605659671914	-0.138843732391923	0.652526913619837	NA	NA	NA	NA
1782	-0.032143147428444	-0.0544351395559473	0.655321033945679	NA	NA	NA	NA
1783	-0.148039216548392	-0.167898057712329	0.656768342634681	NA	NA	NA	NA
1784	-0.135534873439652	-0.155788027714452	0.658468859570488	NA	NA	NA	NA
1785	-0.128932043997515	-0.147778176283539	0.664482440668377	NA	NA	NA	NA
1786	-0.0883176089496501	-0.104557808211447	0.669896095462667	NA	NA	NA	NA
1787	-0.0851657205312821	-0.101151386917925	0.663165519127687	NA	NA	NA	NA
1788	-0.0353901621869144	-0.0506217176216449	0.66180362167458	NA	NA	NA	NA
1789	0.0778029687110043	0.0645029870940874	0.664422276306973	NA	NA	NA	NA
1790	-0.0293182073909803	-0.0434523540958286	0.666212293110265	NA	NA	NA	NA
1791	0.0737819150618133	0.0607285037486609	0.672161617722106	NA	NA	NA	NA
1792	0.0439242735974869	0.0326404957239364	0.684706313588855	NA	NA	NA	NA
1793	0.17561610103296	0.163465271834466	0.699019243789224	NA	NA	NA	NA
1794	0.0569223848651855	0.0448543493290625	0.70379404667342	NA	NA	NA	NA
1795	0.208157836372549	0.195719917603553	0.682989677568412	NA	NA	NA	NA
1796	0.20451398143624	0.191464027834503	0.674326542211835	NA	NA	NA	NA
1797	0.108467940636115	0.0947807927476717	0.66648542346498	NA	NA	NA	NA
1798	0.228545751401392	0.21689659802574	0.67434606413901	NA	NA	NA	NA
1799	0.140369615935052	0.128695813105294	0.660903053401751	NA	NA	NA	NA
1800	0.0775738334718516	0.0650262364561271	0.655601378389802	NA	NA	NA	NA
1801	0.190571878621541	0.178630933353733	0.657332417465416	NA	NA	NA	NA
1802	-0.0309567071352831	-0.0421667468774672	0.658591630411794	NA	NA	NA	NA
1803	0.128018426547547	0.117391158846622	0.663760595735002	NA	NA	NA	NA
1804	0.253101408315456	0.242777123912549	0.670032122561423	NA	NA	NA	NA
1805	0.164686637190413	0.154401110849791	0.671314934958765	NA	NA	NA	NA
1806	-0.0424258502640483	-0.0536649284638616	0.68285391234714	NA	NA	NA	NA
1807	0.20027670490143	0.190768738896156	0.691417096295696	NA	NA	NA	NA
1808	-0.0183493483080521	-0.0259585837540786	0.696701525159996	NA	NA	NA	NA
1809	-0.0909236047075012	-0.097868109763759	0.690133315699421	NA	NA	NA	NA
1810	-0.125559065829042	-0.130780467922667	0.69060101278818	NA	NA	NA	NA
1811	-0.0791548971110859	-0.0842475877367152	0.676321717234442	NA	NA	NA	NA
1812	-0.060379670323909	-0.0637750182803084	0.677695688718536	NA	NA	NA	NA
1813	0.00975600965129795	0.00777015868054233	0.676609388358194	NA	NA	NA	NA
1814	0.17994819943883	0.177869689983014	0.681501068137639	NA	NA	NA	NA
1815	0.0861377331187184	0.086071574930565	0.678207446182719	NA	NA	NA	NA
1816	0.185984203096666	0.186885302824223	0.681321821686433	NA	NA	NA	NA
1817	0.0299580678547766	0.0332568795608712	0.682672478754182	NA	NA	NA	NA
1818	-0.00985849294646435	-0.00709703243218656	NA	NA	NA	NA	NA
1819	0.0313890541250877	0.0335699852545166	NA	NA	NA	NA	NA
1820	0.0527070819550716	0.0555358550203079	NA	NA	NA	NA	NA
1821	0.017762317337463	0.0211462165072285	NA	NA	NA	NA	NA
1822	-0.0307894856149884	-0.0275284681750814	NA	NA	NA	NA	NA
1823	0.243168228638578	0.248394928941695	NA	NA	NA	NA	NA
1824	0.155458987088183	0.161173935472478	NA	NA	NA	NA	NA
1825	0.0790746107205068	0.0864413488322507	NA	NA	NA	NA	NA
1826	0.0524705807517476	0.0595117639564164	NA	NA	NA	NA	NA
1827	0.0500665561301996	0.0569880875639752	NA	NA	NA	NA	NA
1828	0.0794195831251742	0.0855506662732567	NA	NA	NA	NA	NA
1829	-0.0772613379242855	-0.0715408910830357	NA	NA	NA	NA	NA
1830	-0.0144450811361206	-0.00767924525960394	NA	NA	NA	NA	NA
1831	-0.108630346695286	-0.102823544804411	NA	NA	NA	NA	NA
1832	-0.153662748980315	-0.14847273321661	NA	NA	NA	NA	NA
1833	-0.2364423506709	-0.230911460416943	NA	NA	NA	NA	NA
1834	0.0549134408783455	0.0593766953813196	NA	NA	NA	NA	NA
1835	-0.19706759228815	-0.193201378220145	NA	NA	NA	NA	NA
1836	-0.193709155856427	-0.191697872826118	NA	NA	NA	NA	NA
1837	-0.12462748648522	-0.124113368933886	NA	NA	NA	NA	NA
1838	-0.173748937381209	-0.174312556979645	NA	NA	NA	NA	NA
1839	-0.159597949938458	-0.161120538809565	NA	NA	NA	NA	NA
1840	0.0331999351996202	0.0324404828596508	NA	NA	NA	NA	NA
1841	-0.146311575642809	-0.147303893220398	NA	NA	NA	NA	NA
1842	-0.014320650675042	-0.0144607704822095	NA	NA	NA	NA	NA
1843	-0.0339708054123061	-0.0341908599659982	NA	NA	NA	NA	NA
1844	-0.031926858694637	-0.0301157612388403	NA	NA	NA	NA	NA
1845	-0.0591098879401566	-0.0560605808675997	NA	NA	NA	NA	NA
1846	-0.0534235427899727	-0.0490262409540704	NA	NA	NA	NA	NA
1847	-0.222385411169108	-0.216240212482787	NA	NA	NA	NA	NA
1848	-0.12234746268071	-0.11647416849646	NA	NA	NA	NA	NA
1849	-0.0452558386320178	-0.038449435315937	NA	NA	NA	NA	NA
1850	-0.0664943695838748	-0.0591281688072562	NA	NA	NA	NA	NA
1851	-0.121427382251591	-0.11385072165155	NA	NA	NA	NA	NA
1852	-0.0690147937719924	-0.0589405320051074	NA	NA	NA	NA	NA
1853	-0.0804498802948495	-0.0692588882108599	NA	NA	NA	NA	NA
1854	-0.0795725720920727	-0.0665457957286665	NA	NA	NA	NA	NA
1855	-0.0520639689840849	-0.035996216267966	NA	NA	NA	NA	NA
1856	0.0526449739348864	0.0697447110185925	NA	NA	NA	NA	NA
1857	0.00583445294480938	0.0226125343148028	NA	NA	NA	NA	NA
1858	-0.15207791595768	-0.134426101968116	NA	NA	NA	NA	NA
1859	-0.0391629254188084	-0.0218245497084761	NA	NA	NA	NA	NA
1860	-0.03310852614185	-0.0167223348073512	NA	NA	NA	NA	NA
1861	-0.0215062743408403	-0.0067548471125932	NA	NA	NA	NA	NA
1862	-0.127451709712868	-0.112570270608166	NA	NA	NA	NA	NA
1863	-0.15501235626426	-0.139732977481872	NA	NA	NA	NA	NA
1864	-0.0995042238291552	-0.0833527044867894	NA	NA	NA	NA	NA
1865	-0.136176494058488	-0.118764451978988	NA	NA	NA	NA	NA
1866	-0.0773277628591532	-0.0593943727882514	NA	NA	NA	NA	NA
1867	-0.0575808545087311	-0.0367667463487986	NA	NA	NA	NA	NA
1868	0.101708084228443	0.124005230830428	NA	NA	NA	NA	NA
1869	0.0572585289070908	0.0803696424743889	NA	NA	NA	NA	NA
1870	0.0440015063489423	0.0683174666703833	NA	NA	NA	NA	NA
1871	-0.0000421486361925454	0.0243416093424525	NA	NA	NA	NA	NA
1872	0.0307143294048281	0.0558831844638598	NA	NA	NA	NA	NA
1873	-0.0136766028819359	0.0117217414603976	NA	NA	NA	NA	NA
1874	0.0142579114688589	0.0419404776678313	NA	NA	NA	NA	NA
1875	0.0956377324116516	0.124175094140839	NA	NA	NA	NA	NA
1876	-0.0246736922543361	0.00399434514946409	NA	NA	NA	NA	NA
1877	-0.00162375922071196	0.0264142253623991	NA	NA	NA	NA	NA
1878	0.187022618657688	0.214958008917792	NA	NA	NA	NA	NA
1879	-0.0180498277665712	0.010169306838851	NA	NA	NA	NA	NA
1880	-0.012701340287224	0.0138201541234614	NA	NA	NA	NA	NA
1881	-0.0628152218232245	-0.0374352996647729	NA	NA	NA	NA	NA
1882	-0.0461428585493018	-0.0236844789212614	NA	NA	NA	NA	NA
1883	-0.0699799621780915	-0.0504133901649159	NA	NA	NA	NA	NA
1884	-0.0295324426909206	-0.0133485885343956	NA	NA	NA	NA	NA
1885	-0.0692638294571514	-0.053480481736274	NA	NA	NA	NA	NA
1886	0.0769639208042672	0.0902768728157827	NA	NA	NA	NA	NA
1887	0.077866645072181	0.0874394828233774	NA	NA	NA	NA	NA
1888	0.0344623010744145	0.0409032129747964	NA	NA	NA	NA	NA
1889	0.0710547134441789	0.0747813862407699	NA	NA	NA	NA	NA
1890	-0.00690461834257725	-0.00372374210346949	NA	NA	NA	NA	NA
1891	-0.00347033930633205	0.000425287201412617	NA	NA	NA	NA	NA
1892	-0.0208114032756694	-0.018886469211544	NA	NA	NA	NA	NA
1893	0.0527969709767409	0.0539021327338427	NA	NA	NA	NA	NA
1894	-0.0498402604996019	-0.0510689854937758	NA	NA	NA	NA	NA
1895	-0.0805179611577742	-0.083990264067622	NA	NA	NA	NA	NA
1896	0.0585314207773482	0.054986317039051	NA	NA	NA	NA	NA
1897	0.0104987317707365	0.00710683657409519	NA	NA	NA	NA	NA
1898	0.138649138022956	0.132867248714747	NA	NA	NA	NA	NA
1899	0.124971332159278	0.116497114008643	NA	NA	NA	NA	NA
1900	0.0782325143993789	0.0687770257767167	NA	NA	NA	NA	NA
1901	0.0542129496896796	0.0421975462535934	NA	NA	NA	NA	NA
1902	-0.0866599922603895	-0.102171847770544	NA	NA	NA	NA	NA
1903	-0.154912941297614	-0.173595975956343	NA	NA	NA	NA	NA
1904	-0.0757522623336428	-0.0962579801722549	NA	NA	NA	NA	NA
1905	-0.0844447038348129	-0.107363038458001	NA	NA	NA	NA	NA
1906	0.0501371403591639	0.0269060314111553	NA	NA	NA	NA	NA
1907	-0.00672230540819905	-0.0302150434468576	NA	NA	NA	NA	NA
1908	0.103293034333947	0.0789543983821217	NA	NA	NA	NA	NA
1909	0.0164420674355939	-0.0101863435033715	NA	NA	NA	NA	NA
1910	0.0147681524237614	-0.0138570061693362	NA	NA	NA	NA	NA
1911	0.055898533423849	0.0259819510131997	NA	NA	NA	NA	NA
1912	-0.0935861186467632	-0.123676692927446	NA	NA	NA	NA	NA
1913	-0.10455067841257	-0.13493728570198	NA	NA	NA	NA	NA
1914	-0.087050943486143	-0.118026893166958	NA	NA	NA	NA	NA
1915	0.0400311136590291	0.00890071968396061	NA	NA	NA	NA	NA
1916	0.0282684940442603	-0.00354808662213379	NA	NA	NA	NA	NA
1917	-0.133773361044158	-0.166239075921802	NA	NA	NA	NA	NA
1918	-0.134658095581553	-0.166574509668449	NA	NA	NA	NA	NA
1919	-0.100208220367129	-0.130279506045544	NA	NA	NA	NA	NA
1920	-0.102348038974949	-0.130268327064777	NA	NA	NA	NA	NA
1921	0.0451815924583433	0.0191393960495497	NA	NA	NA	NA	NA
1922	-0.0693828743404244	-0.0932021456913339	NA	NA	NA	NA	NA
1923	-0.0562626252826466	-0.0786315323709157	NA	NA	NA	NA	NA
1924	-0.010378697600859	-0.0306023326178044	NA	NA	NA	NA	NA
1925	0.0605773193468081	0.0413710424395577	NA	NA	NA	NA	NA
1926	0.0645697080832774	0.0480070988194404	NA	NA	NA	NA	NA
1927	0.122405974982366	0.106986098858553	NA	NA	NA	NA	NA
1928	0.0614544496364408	0.0475875516310559	NA	NA	NA	NA	NA
1929	0.0479241719486447	0.0374567425493811	NA	NA	NA	NA	NA
1930	0.111175460360013	0.101765801081812	NA	NA	NA	NA	NA
1931	0.112268589338968	0.103501316975482	NA	NA	NA	NA	NA
1932	0.215658700058482	0.208324264691378	NA	NA	NA	NA	NA
1933	0.167325744275622	0.160688800405812	NA	NA	NA	NA	NA
1934	0.139036814102995	0.133646486753054	NA	NA	NA	NA	NA
1935	0.0993693571906871	0.0961333861850449	NA	NA	NA	NA	NA
1936	0.0771444930587088	0.0757613171592124	NA	NA	NA	NA	NA
1937	0.221440743761283	0.221908044382384	NA	NA	NA	NA	NA
1938	0.223013952272544	0.224980208419427	NA	NA	NA	NA	NA
1939	0.127529583286533	0.130598697766778	NA	NA	NA	NA	NA
1940	-0.0990149382227831	-0.0945534799657463	NA	NA	NA	NA	NA
1941	-0.0461368127239654	-0.0394160760104726	NA	NA	NA	NA	NA
1942	0.072433819070369	0.0822324991140928	NA	NA	NA	NA	NA
1943	0.076673465355301	0.0893633552682248	NA	NA	NA	NA	NA
1944	0.225088887172745	0.241124190199536	NA	NA	NA	NA	NA
1945	0.217108620343668	0.232158538655917	NA	NA	NA	NA	NA
1946	-0.0510290501584077	-0.035552605943434	NA	NA	NA	NA	NA
1947	-0.0704295769007	-0.0546665960311583	NA	NA	NA	NA	NA
1948	0.0429021566550207	0.0566073927097368	NA	NA	NA	NA	NA
1949	0.176499035280364	0.190911661592006	NA	NA	NA	NA	NA
1950	0.0636644535318331	0.0799226032299987	NA	NA	NA	NA	NA
1951	0.217654269696519	0.234374649890737	NA	NA	NA	NA	NA
1952	0.266676196018192	0.284203573607845	NA	NA	NA	NA	NA
1953	0.282983731826007	0.298574591475221	NA	NA	NA	NA	NA
1954	0.121866596287567	0.135000315700972	NA	NA	NA	NA	NA
1955	0.188226095600898	0.19866825409003	NA	NA	NA	NA	NA
1956	-0.017346251686086	-0.00979260686639711	NA	NA	NA	NA	NA
1957	0.081685608300735	0.0886734343169207	NA	NA	NA	NA	NA
1958	0.0997284918152224	0.105376831142865	NA	NA	NA	NA	NA
1959	0.102085403634881	0.109106767790735	NA	NA	NA	NA	NA
1960	0.182474578271836	0.187646548350212	NA	NA	NA	NA	NA
1961	0.110238556568602	0.115722905396665	NA	NA	NA	NA	NA
1962	-0.00219330624655062	0.00266077272047956	NA	NA	NA	NA	NA
1963	-0.0945922660427331	-0.0909406619242882	NA	NA	NA	NA	NA
1964	-0.0895957893888047	-0.0866257356946686	NA	NA	NA	NA	NA
1965	-0.0823610220996494	-0.0797473316410335	NA	NA	NA	NA	NA
1966	-0.0600102819603247	-0.0580454728114637	NA	NA	NA	NA	NA
1967	-0.00527434847604494	-0.00412634156234904	NA	NA	NA	NA	NA
1968	-0.118552833509115	-0.117666090784216	NA	NA	NA	NA	NA
1969	-0.103099796025305	-0.103655391737801	NA	NA	NA	NA	NA
1970	-0.181500602719888	-0.182969220288223	NA	NA	NA	NA	NA
1971	-0.164465272627999	-0.166885024162496	NA	NA	NA	NA	NA
1972	-0.246785175829034	-0.24880568065942	NA	NA	NA	NA	NA
1973	-0.130275024431899	-0.132962731518289	NA	NA	NA	NA	NA
1974	-0.251800206353537	-0.25504465819423	NA	NA	NA	NA	NA
1975	-0.0986680816207541	-0.102041519995753	NA	NA	NA	NA	NA
1976	-0.197807408671287	-0.200625726742597	NA	NA	NA	NA	NA
1977	-0.151516220410254	-0.153728418403277	NA	NA	NA	NA	NA
1978	-0.17400317468778	-0.175024052761453	NA	NA	NA	NA	NA
1979	-0.190315866842065	-0.190728701138357	NA	NA	NA	NA	NA
1980	-0.135461524044573	-0.135389595993881	NA	NA	NA	NA	NA
1981	-0.0840058097761039	-0.0827915588763513	NA	NA	NA	NA	NA
1982	-0.221859062148552	-0.219465223612724	NA	NA	NA	NA	NA
1983	-0.123563895697239	-0.118882015590722	NA	NA	NA	NA	NA
1984	-0.208353468189916	-0.201841719153935	NA	NA	NA	NA	NA
1985	-0.268664393702563	-0.260582550003193	NA	NA	NA	NA	NA
1986	-0.27492270744634	-0.265663076997883	NA	NA	NA	NA	NA
1987	-0.128437595914479	-0.118215446020548	NA	NA	NA	NA	NA
1988	-0.088516302813161	-0.0757069687467305	NA	NA	NA	NA	NA
1989	-0.087954153215633	-0.0724760811994594	NA	NA	NA	NA	NA
1990	-0.0834944096403524	-0.0663669156764866	NA	NA	NA	NA	NA
1991	-0.257682845723825	-0.241473494916666	NA	NA	NA	NA	NA
1992	-0.345119758451461	-0.329235238407842	NA	NA	NA	NA	NA
1993	-0.34173354720763	-0.324781135139483	NA	NA	NA	NA	NA
1994	-0.318541395109186	-0.300442229094388	NA	NA	NA	NA	NA
1995	0.0595367095216024	0.0806138171679125	NA	NA	NA	NA	NA
1996	-0.127862018952798	-0.103824611422144	NA	NA	NA	NA	NA
1997	0.0267260653520561	0.0504626472936708	NA	NA	NA	NA	NA
1998	0.238906874906123	0.262089096521655	NA	NA	NA	NA	NA
1999	0.0601293459221593	0.0841940190168644	NA	NA	NA	NA	NA
2000	-0.0798803903632064	-0.0531714537645944	NA	NA	NA	NA	NA
2001	0.0269252733151958	0.0548671478317925	NA	NA	NA	NA	NA
2002	-0.0353631606610142	-0.00409152947686051	NA	NA	NA	NA	NA
2003	0.128292058031467	0.163658600345054	NA	NA	NA	NA	NA
2004	0.117827796349101	0.157638163582685	NA	NA	NA	NA	NA
2005	0.223008997284057	0.265144490802208	NA	NA	NA	NA	NA
2006	0.236178163930579	0.281654905974279	NA	NA	NA	NA	NA
2007	0.112942606483117	0.15889756414763	NA	NA	NA	NA	NA
2008	0.141959720215345	0.18986171779362	NA	NA	NA	NA	NA
2009	-0.0491116998346978	0.001070314516477	NA	NA	NA	NA	NA
2010	0.221723433773554	0.27429720865338	NA	NA	NA	NA	NA
2011	-0.0199056563288405	0.0363807420983782	NA	NA	NA	NA	NA
2012	0.125858018971095	0.18485180878078	NA	NA	NA	NA	NA
2013	0.0398876947014902	0.0998890729240571	NA	NA	NA	NA	NA
2014	-0.0288990885030887	0.0306445189177525	NA	NA	NA	NA	NA
2015	-0.0474948895379431	0.011656962217509	NA	NA	NA	NA	NA
2016	0.112056456164368	0.170923950759165	NA	NA	NA	NA	NA
2017	0.118932934308544	0.177889063855349	NA	NA	NA	NA	NA
2018	-0.104773230512451	-0.0447672665499027	NA	NA	NA	NA	NA
2019	0.025440397625441	0.0845163089780357	NA	NA	NA	NA	NA
