# Supplementary material for: Early warning signal for a tipping point suggested by a millennial Atlantic Multidecadal Variability reconstruction
Source: Nat Commun. 2022 Sep 2;13:5176. doi: 10.1038/s41467-022-32704-3 (PMC9440003; doi:10.1038/s41467-022-32704-3)
Supplement: Supplementary file 3 — Source Data [file 41467_2022_32704_MOESM3_ESM.zip › SourceData/Figure_6/Figure_6c.csv]

Member	Kendall_tau_AMV_WL300	Kendall_tau_AMOC_WL300
2	-0.0167013816944569	-0.146342926313264
3	0.440740902299916	-0.209004460244932
4	0.55795592100241	0.555654914448358
5	0.058795624815974	0.209200754642908
6	0.799768808820162	0.691403395893085
7	-0.124368858984286	-0.384737020032934
8	-0.0469688873379208	0.0743519558555709
9	-0.0785232118125607	-0.399093774196011
10	0.284114330581577	0.191736005845211
11	0.136037470419525	0.578964874208007
12	-0.311246578479591	-0.0672635470397714
13	-0.0244004841928483	0.044128071189435
