# Supplementary material for: Early warning signal for a tipping point suggested by a millennial Atlantic Multidecadal Variability reconstruction
Source: Nat Commun. 2022 Sep 2;13:5176. doi: 10.1038/s41467-022-32704-3 (PMC9440003; doi:10.1038/s41467-022-32704-3)
Supplement: Supplementary file 3 — Source Data [file 41467_2022_32704_MOESM3_ESM.zip › SourceData/Figure_6/Figure_6b.csv]

Member	Kendall_tau_AMV_WL200	Kendall_tau_AMOC_WL200
2	0.0504540426629591	0.0113193688435356
3	0.28481613130293	-0.133510840623811
4	0.347861824127875	0.378344110561684
5	0.237282651941431	0.0417710505720894
6	0.660370841585673	0.622176169427648
7	-0.156097113101874	-0.191904618250023
8	-0.0982279875657455	0.216169777416351
9	-0.0808926080892608	-0.224380582626146
10	0.233478924288331	0.142408065651465
11	0.105240837169852	0.368362604547859
12	-0.0589971275298068	-0.0411589564669928
13	0.130979394289162	0.0284317711817351
