# Supplementary material for: Early warning signal for a tipping point suggested by a millennial Atlantic Multidecadal Variability reconstruction
Source: Nat Commun. 2022 Sep 2;13:5176. doi: 10.1038/s41467-022-32704-3 (PMC9440003; doi:10.1038/s41467-022-32704-3)
Supplement: Supplementary file 3 — Source Data [file 41467_2022_32704_MOESM3_ESM.zip › SourceData/Figure_6/Figure_6d.csv]

Member	Kendall_tau_AMV_WL400	Kendall_tau_AMOC_WL400
2	-0.352407512248992	-0.357460876615434
3	0.349150433694687	-0.394952227184724
4	0.490455921103213	0.554814675026036
5	-0.0499045941582269	0.328860092400383
6	0.857722980576349	0.709714621207356
7	-0.39311400473884	-0.338100130702508
8	-0.288545008492168	0.065560937423553
9	-0.176532259755509	-0.502974006276516
10	0.469955896640177	0.330397768971085
11	-0.206097586546728	0.67004955512221
12	-0.405408427865495	-0.0536229756837419
13	-0.188945503344447	0.053119736078785
