# Supplementary material for: Early warning signal for a tipping point suggested by a millennial Atlantic Multidecadal Variability reconstruction
Source: Nat Commun. 2022 Sep 2;13:5176. doi: 10.1038/s41467-022-32704-3 (PMC9440003; doi:10.1038/s41467-022-32704-3)
Supplement: Supplementary file 3 — Source Data [file 41467_2022_32704_MOESM3_ESM.zip › SourceData/Figure_6/Figure_6_DataCESM.csv]

time	AMV_2	AMV_3	AMV_4	AMV_5	AMV_6	AMV_7	AMV_8	AMV_9	AMV_10	AMV_11	AMV_12	AMV_13	AMOC_2	AMOC_3	AMOC_4	AMOC_5	AMOC_6	AMOC_7	AMOC_8	AMOC_9	AMOC_10	AMOC_11	AMOC_12	AMOC_13
850	0.0696508557364552	0.0866932698160383	0.078699176263342	0.114210678798912	0.0934412679512207	0.118327324817386	0.105520980729167	0.159580913259163	0.00578881036761913	0.287359731375084	0.137532874276033	0.201280093058642	24.7677192687988	24.3397693634033	24.877477645874	24.5852966308594	24.9517402648926	24.8382930755615	24.2052707672119	24.2695560455322	24.035816192627	24.8476028442383	24.0124568939209	24.4673557281494
851	0.217722253277259	0.310203839233765	0.111041626814568	0.24790238797938	0.300279405505961	0.243308235239724	0.281514050059499	0.296463733930239	0.0247167266749813	0.327213678275584	0.368402172280383	0.27655326482423	25.7774524688721	25.1825542449951	25.511510848999	25.6998081207275	24.5242729187012	24.7768726348877	24.9343814849854	25.2103691101074	25.3752403259277	25.2857475280762	25.718692779541	25.1644134521484
852	0.0472277866586239	0.197277970692568	0.303061718592545	0.268922276124272	0.547756171032319	0.261877460034043	0.443535075391623	0.201324695365827	0.120650710564021	0.352229722406882	0.416634137205335	0.208051746074716	25.3936653137207	25.0022754669189	25.1128063201904	24.5376663208008	26.2483940124512	25.2660694122314	25.9777412414551	24.9308319091797	25.9397106170654	25.0916614532471	26.8950157165527	25.4129085540771
853	-0.0567163206580972	0.0525630537285906	0.413461805752462	0.165162537475609	0.345886646490101	0.182623240835724	0.37647950548147	0.282890739187508	0.356176264832072	0.402002351193268	0.0865272727724431	0.131495152275676	25.8960933685303	24.9474925994873	24.7793312072754	25.2881641387939	26.7083950042725	25.6505489349365	25.6459178924561	25.500072479248	26.0729141235352	25.0647430419922	24.7677021026611	26.1140613555908
854	0.176213088255793	-0.0236865970871349	0.0498833128312981	0.0684821529790867	-0.0703419198262054	0.105282383074808	0.204964316878744	0.194241906609733	0.240896936003367	0.35369413545385	-0.00618436977889303	-0.0611506670040569	25.8213138580322	25.4469184875488	25.5271606445312	24.8840065002441	26.054313659668	25.6152000427246	24.2554931640625	25.211181640625	25.9618892669678	26.7769393920898	24.9088191986084	25.9342174530029
855	0.0174447384953282	-0.0305088895875656	-0.0467990001323813	-0.0612789027540117	-0.250549691590862	0.0346570967731878	0.0987339545151684	-0.0294511590603292	-0.0595643430802113	0.0736190060471245	-0.0467686132122793	-0.0974321240437916	25.5095729827881	24.7043209075928	25.5877819061279	25.7357025146484	26.2072811126709	24.9072933197021	25.2617816925049	25.1577606201172	25.4617557525635	25.0712566375732	24.9509220123291	25.317081451416
856	0.0591232440227714	-0.106036479134275	0.00846670063430111	-0.0686074651400332	0.11468487082837	0.0247089895558332	0.209877852241391	0.0252960127876918	-0.0588141251997314	0.104841102038613	-0.0992284178964695	-0.099300529567131	24.8186111450195	25.0721435546875	24.2533893585205	25.3182430267334	25.6836109161377	25.0091114044189	25.0901298522949	24.780200958252	25.9692993164062	24.7074699401855	24.6370887756348	25.6572570800781
857	-0.119892757670812	-0.120151570656361	-0.0928914148184106	0.0217641266009281	0.388687381847404	-0.0605242669217887	0.141897376708911	-0.0909864200343975	0.0602982055376486	0.0527162708702704	-0.0530389495155674	0.158874023125776	25.1546306610107	25.5037117004395	24.7948379516602	26.2669811248779	25.6656684875488	25.4553833007812	25.7751655578613	25.4888458251953	25.6697006225586	24.7848167419434	25.6083240509033	25.0041694641113
858	-0.0324437049258677	0.0841333328785652	0.00121323425918263	0.058862643901648	0.227855087964997	0.221636374766746	-0.0283676657109169	-0.0776969034887713	-0.0374055798509545	0.0248831784084587	-0.0778905677133821	0.365204361420609	24.7603530883789	25.5447387695312	26.2550964355469	24.3849277496338	25.4050750732422	25.2379112243652	25.461181640625	25.7536163330078	26.2711143493652	25.0165061950684	26.0996646881104	25.4258289337158
859	0.135379806267963	0.163285156764175	0.231680341362079	-0.116721678231471	0.0249268709270609	0.297293789920886	-0.06782793825721	0.214080044613951	-0.231153261815081	0.0202461953620841	0.0923361991547011	0.258395276278122	24.7721519470215	26.3278942108154	25.7429370880127	25.4007167816162	26.0370197296143	22.6204853057861	25.103910446167	25.2807178497314	25.860258102417	25.1010227203369	26.4060173034668	25.1672401428223
860	0.0191016685187151	0.165875876316221	0.345720795675021	0.0509653682153299	0.0693240625910789	-0.00951096114351913	-0.144203645094592	0.417761981212237	0.0696653256169668	-0.101622795349215	0.213929002675883	0.193900013672533	25.3131504058838	24.8491516113281	25.6808376312256	24.3942737579346	26.0928745269775	24.1602611541748	24.3782234191895	25.0649585723877	25.2654247283936	24.3452625274658	26.2660522460938	25.5861721038818
861	-0.0926104015017302	0.0972650556308565	0.393847257385119	0.252221257127047	0.0583555908163476	-0.150750133844042	-0.131128178625488	0.0402680938160813	0.32594994362023	-0.0765166165274636	0.204193798688976	0.330727874638541	23.9613018035889	25.8120365142822	25.6557655334473	25.3061218261719	24.7414684295654	24.0324153900146	24.8140754699707	25.7161312103271	26.0054607391357	23.7227001190186	25.0964374542236	24.7034683227539
862	0.0779418618442662	0.0642363503406216	-0.0784799596278845	0.178640476311855	0.0512298798995232	-0.166156063811442	-0.159261631370214	-0.126483407327584	0.217173428544882	0.150609492291302	0.157986585845961	0.0694435983353685	24.0092353820801	26.67897605896	25.7140426635742	24.6642456054688	25.2592525482178	24.3080654144287	24.9318580627441	25.3005390167236	26.12282371521	23.9408683776855	24.60032081604	25.0788745880127
863	0.157491719353004	0.0375911729947518	-0.0267138100745967	-0.0162382919209705	0.110864421083505	-0.16805488752351	-0.109542481323672	0.0356801308427634	-0.091310174092385	0.236050352144744	0.230756531655615	0.0319451661118819	24.4680347442627	25.9300918579102	23.6698379516602	25.6718807220459	26.0217761993408	23.9703102111816	25.6093711853027	24.6440505981445	25.6177272796631	23.2160263061523	24.9916114807129	26.0466403961182
864	-0.103202951238984	-0.193880595121044	-0.098937122315192	0.0484944712505779	0.0960307726981	-0.038199422167736	0.066639361880263	-0.143851530072027	-0.080315612467885	0.0328790163928332	0.0945955019875697	-0.150000090805264	24.7387809753418	26.0404777526855	24.6321277618408	25.7055492401123	25.7966136932373	24.2175598144531	23.747257232666	25.7612915039062	25.3005676269531	24.5568523406982	24.4773559570312	25.235818862915
865	-0.0305245768320788	-0.348239923239674	-0.0924420157575128	0.107824355182998	0.308554558351091	-0.24121708690042	0.21904897488804	-0.0648098472852894	-0.1471860358632	0.0112232774838077	-0.152618018730692	-0.073530603911081	24.9604377746582	24.9823589324951	23.4729499816895	25.3069305419922	27.8046035766602	23.0764446258545	24.8246746063232	24.1123962402344	24.4300537109375	25.1754894256592	24.5094108581543	25.5307426452637
866	-0.0830286533050071	-0.227817910070911	-0.00265016917668959	0.0404232312601067	0.2969628867734	0.0596913069555995	0.0395949049785855	-0.0705523417954623	0.197083660236927	-0.0449732994106	0.414006544720621	0.0650858189514736	24.2998466491699	25.9848976135254	24.9406433105469	24.6843414306641	24.8979816436768	23.9907760620117	25.5257606506348	24.9648971557617	24.8671283721924	24.2546119689941	24.0708045959473	24.6611194610596
867	-0.110919949182033	0.0689021632792048	0.0291687320961103	0.050522941604541	0.0450337512488659	0.330073283194068	0.00496522514224296	0.142566627924793	0.534557162622221	-0.0171891702063078	0.651800744417272	0.271197577900097	24.1211891174316	26.9083595275879	23.9745235443115	24.7817821502686	24.417724609375	25.7031841278076	25.7729835510254	25.5741786956787	25.039623260498	23.9979095458984	25.4010162353516	24.5240097045898
868	-0.000549877774659535	0.403098822827189	-0.0393370166547697	0.0647935759349281	0.147465450620103	0.176368319826736	0.242829238225696	0.247163640390738	0.361369549352261	0.0405355650825072	0.300671679117954	0.486945105633509	26.366569519043	25.9474124908447	24.3819236755371	24.5474147796631	25.1095142364502	24.9152431488037	24.7510242462158	25.0474243164062	26.1219081878662	23.4299297332764	25.6495590209961	24.6002883911133
869	0.0289044761445609	0.102361987509994	-0.0312553851335906	0.211014894738639	0.0369284247300357	-0.117946248401353	0.277135683137075	0.0453174619774472	0.10166755141276	0.172945247048318	0.0230879607934042	0.185334558660116	25.0603733062744	26.255199432373	24.5973072052002	24.2841892242432	24.6481094360352	25.0194549560547	25.5019340515137	25.6519565582275	24.5691337585449	22.8695850372314	24.4280128479004	24.9793224334717
870	0.0210102324513457	-0.0313015183481582	0.0347240233156185	0.191459560792097	-0.097356412255948	0.0665016918037225	0.174399338426028	-0.0446045159890502	-0.0219181051432287	0.217459138416558	0.0520024860815056	-0.132290872543308	25.4252338409424	25.5824642181396	24.2228527069092	23.7556495666504	24.7572956085205	24.8609943389893	25.0804271697998	24.6058616638184	24.4137172698975	24.4597206115723	24.6553020477295	24.6763858795166
871	0.0742425211997499	-0.0460789314130921	-0.118936192787856	-0.0349441997113757	-0.217908644939342	0.0611704660591244	0.0713956677256817	-0.0852343122648449	-0.177826311156508	-0.132479584321771	0.0550988896323332	-0.128660378964867	25.6867599487305	27.2468738555908	25.3226261138916	23.1275310516357	23.9430484771729	25.8090343475342	25.2089023590088	25.2760829925537	24.8197746276855	23.1791172027588	25.3759307861328	23.7985286712646
872	0.259866966329582	0.0696563154361058	-0.0685977925023735	-0.122443479848414	0.00238326903749453	0.429416893484017	0.0375746568781352	-0.00505357762025938	0.0408500331394066	-0.13670234520103	0.468536703569711	-0.0603249147876568	25.4689502716064	26.4074573516846	23.9840221405029	22.9695415496826	25.0106525421143	25.9662857055664	24.4721202850342	25.644229888916	25.6966590881348	24.8127288818359	24.7095794677734	24.7488975524902
873	0.131863994050605	0.186051804290628	0.115992746996881	0.0347739363748474	0.0916663094148475	0.115875886813754	0.185355634765386	0.209135002800224	0.145177245609659	0.109128224006128	0.210140731033547	-0.127351860400722	25.7495708465576	25.848913192749	23.4335060119629	24.2519569396973	24.6670932769775	25.3361854553223	24.9573440551758	25.24977684021	24.2349662780762	23.5645484924316	25.274808883667	24.5272598266602
874	-0.136485856477748	0.065139083720311	0.256842231280899	0.0601730668881686	0.126038111621796	-0.0981852714170515	-0.0075682302282587	0.189581264781083	0.308846350939376	-0.0460897365331618	0.0292316870599194	-0.105729185530777	25.9067249298096	25.44944190979	24.4045085906982	25.2210731506348	23.6801414489746	26.1915187835693	24.6355667114258	26.552188873291	24.5337295532227	24.0138816833496	24.6935386657715	25.376823425293
875	-0.0415040827496114	0.0901430017123346	0.339508633822874	-0.0860361719142446	0.194721277618896	0.132503569108266	-0.129210362625471	0.211802831225697	0.0954300978900164	-0.00641434797228868	-0.0632044921467951	0.0252939950798634	24.596508026123	25.4792194366455	24.6244010925293	23.715404510498	23.959436416626	26.0348224639893	23.7367057800293	25.8052291870117	25.0593338012695	24.6620388031006	24.6843757629395	25.2196083068848
876	0.211694126998481	0.481429297222348	-0.037920960482893	0.0379846861532229	0.200229180262824	0.292701461658638	0.0517300425187273	0.112867442110655	0.0382977646238629	0.0327978660377823	-0.17798738816569	-0.093292470478616	26.003568649292	27.1160755157471	24.3184394836426	23.1766529083252	24.1831703186035	25.8843955993652	24.6378326416016	25.0298366546631	24.826488494873	24.537109375	25.4283485412598	24.5601539611816
877	0.327443057553296	0.523158578984038	-0.141078630283943	0.250407811746584	-0.0381320332948007	0.179689356617757	0.0779464398946317	0.00992106773895784	0.13269301318644	0.0644988545986322	-0.11045807631379	0.109615907384551	25.003870010376	26.4574451446533	24.6714954376221	24.5847949981689	24.1721591949463	26.0409698486328	25.1134338378906	25.0437297821045	24.5896034240723	23.8617267608643	24.779878616333	25.2998466491699
878	0.416713216066597	0.183973553270562	-0.21118573554628	-0.0424934741024146	-0.149154026314477	-0.0848476509944334	0.0671826177527066	0.0562748529349619	0.00637367037921877	-0.0305277673564959	-0.0229459810585553	0.315636760402356	25.9569625854492	25.2751979827881	25.2076606750488	24.5680084228516	23.8565654754639	25.4297962188721	24.5700550079346	25.4706001281738	24.0891036987305	24.0301704406738	25.1818141937256	26.0559883117676
879	0.166576994551946	-0.0257396870831883	-0.171291194135847	-0.148416962308417	0.0784275741911813	-0.00088537225917662	0.0776372539020684	0.0671663269981195	0.0715418999850641	0.105546282157057	0.0903729214504239	0.277603125921189	26.1672248840332	24.3583374023438	24.1813983917236	25.5871734619141	24.8700733184814	25.4910182952881	24.2304668426514	25.8613471984863	24.443489074707	23.9431629180908	25.5659961700439	27.0131740570068
880	0.270323019056207	0.137219806857672	-0.0405621158570568	0.140390539424686	-0.0138042615692768	0.188922823783571	-0.10107237456306	0.034262960272855	0.147679356822835	0.269417695977907	0.370432010212269	0.0192384304041298	24.0908241271973	25.7914428710938	23.8711719512939	26.0121116638184	23.3228149414062	25.9907207489014	23.8482627868652	26.0055599212646	25.0234546661377	25.3544483184814	25.3784255981445	26.8232707977295
881	0.199625232610316	0.333395650378947	-0.0337709409417073	0.265451133611521	-0.0112482252507959	0.358936545216338	-0.0612001946949903	-0.0763265400413786	0.0223743180799261	0.146462201630044	0.436550453955022	0.052838389418838	23.7932453155518	25.6790142059326	24.4785957336426	23.5052585601807	23.7554206848145	25.9604225158691	24.6893615722656	25.9695911407471	25.3805332183838	24.06125831604	25.0862674713135	25.8728618621826
882	0.0622332643748678	0.260164708151507	-0.00349994864211567	0.033046428327836	0.250852046013193	0.154944612872526	-0.049219101877668	-0.106755695175991	0.0590501629278606	0.121315458776913	0.376168130444043	-0.0853936829186068	23.6774597167969	23.9345951080322	25.4719905853271	24.9918384552002	25.992259979248	25.6159954071045	24.573543548584	25.9674224853516	25.0877361297607	25.2113933563232	25.9091148376465	25.1837482452393
883	0.0555699477039582	0.257549226353348	0.073136644733097	-0.00618123792443726	0.276275398321332	-0.0271227352716608	-0.0708611254453331	-0.00140323321372193	0.176894149399217	0.202555668813389	0.158810265294235	-0.00534187493892091	24.9750289916992	25.8006343841553	25.8008213043213	24.8075008392334	23.3436279296875	26.0899963378906	24.7050609588623	25.6418647766113	24.3467044830322	25.1510181427002	25.9049472808838	25.8618507385254
884	-0.099122132365892	0.157439007740265	-0.205871669183608	0.0531455176733004	-0.124940370959763	-0.135016040905015	-0.163470009955006	0.0956878448941438	0.185539140032631	0.0462423274362536	0.113317182331699	0.0993210141591874	23.8290843963623	25.119815826416	25.3781566619873	24.1704959869385	24.3818588256836	24.6071929931641	24.5499038696289	24.3391361236572	24.3358879089355	25.4884300231934	25.1997222900391	25.0287609100342
885	-0.00620298447390155	0.0210291093570731	0.0211966378124089	0.0971281023888224	-0.169128685773899	-0.235987104757896	-0.125033718784465	0.108379438099774	0.184118021415927	0.0289301313464776	-0.036203862921127	-0.0512539112532977	24.2279453277588	24.4874572753906	26.2791538238525	24.3817863464355	24.3172798156738	24.8859939575195	24.889965057373	25.0197219848633	23.9267635345459	24.446174621582	24.9763660430908	25.4292964935303
886	0.0390358857008835	-0.0797634717166318	0.349905176331134	-0.048227212989346	-0.204899429100294	-0.0283780310960395	0.00551786887263006	0.105963576297739	0.324609174318184	0.146766118884671	-0.0361099743774531	-0.099167942509041	24.2216548919678	25.3233127593994	25.2576599121094	24.8121242523193	24.3462715148926	23.7384090423584	26.0243015289307	25.5565776824951	23.1862602233887	25.0848541259766	24.5068740844727	25.475715637207
887	0.0518651000379862	0.038476106537928	0.193568466039977	-0.0323956903345675	-0.122522027380455	0.163156080048168	-0.191107828892157	0.0120969646241065	0.173108139034056	0.129918210723048	0.0721558433728831	0.00258376768582025	23.7544116973877	24.2534255981445	24.8884944915771	24.8434181213379	24.458948135376	23.7842102050781	24.8747863769531	26.4559078216553	24.9610214233398	24.3934421539307	25.3363990783691	25.9332847595215
888	-0.00851134454498492	0.157891228378361	-0.0488469846949897	0.0817984442891486	-0.116794807158556	0.115757222419859	0.0553511427739721	0.0176773539591011	-0.0034688137844654	0.0917546436596268	0.0972625447943614	0.136339010707957	23.8973941802979	23.2813472747803	24.6923313140869	25.7374076843262	25.5312538146973	24.3476238250732	25.6360530853271	25.3963680267334	25.3189430236816	25.1747665405273	24.5234985351562	26.1096534729004
889	-0.0104795155459101	0.135993610409429	-0.055115268138735	0.190822304838079	-0.127721263618668	0.0693558509384076	0.203081728495178	0.103304022830145	0.0264230130762257	0.240208990427739	-0.0363198012293253	0.264063937492836	24.0797805786133	25.3795299530029	24.1594619750977	24.1610717773438	25.0374050140381	25.6028728485107	26.2902603149414	26.4340858459473	25.2068901062012	25.3910846710205	24.399881362915	25.14426612854
890	0.182246643091389	0.157567205615891	0.0289334153654295	0.227701389867761	0.119222385837617	0.207611571581026	0.132723673229037	0.176870602846861	-0.120088489071378	0.314550484858131	-0.0248042543459803	0.124733443147903	25.1656665802002	25.1671504974365	25.1785335540771	24.3141231536865	25.3663845062256	26.0550918579102	26.7780075073242	26.8773384094238	23.1428050994873	25.0743808746338	25.3538284301758	26.4868869781494
891	0.236216683967683	0.0446456252290659	0.217351278450138	0.00257827718797898	0.297255157625585	0.265295283551666	0.0822528518981187	0.180831197696961	-0.000293380763622508	0.0501595111848658	0.145849987584128	-0.00361894925868	24.6295795440674	26.5485706329346	23.832275390625	25.3324451446533	24.7432174682617	25.1882438659668	25.6121940612793	26.7689552307129	23.11692237854	24.275842666626	24.0413951873779	25.3743915557861
892	0.203276365981537	0.222716055775635	0.407443793272961	-0.125983244999318	0.0618656862603189	0.125933935923186	0.069554445523778	0.181965423309919	0.137052768031182	-0.0609831524897189	0.423118343287697	-0.0257448175044033	26.0697135925293	25.1550369262695	24.7376499176025	24.0096225738525	25.2207870483398	24.9183883666992	25.3369998931885	26.4026260375977	23.177848815918	24.4872455596924	24.3365879058838	25.5526103973389
893	-0.0281995651131126	0.202873451596844	-0.0560229816101696	-0.0145683399916834	-0.128343509655224	-0.0844148044310771	0.30334016573471	0.127685695506273	0.0882119680791504	-0.116132261283667	-0.0965516414728853	-0.0747785076042362	25.799732208252	25.1554794311523	24.0929546356201	24.4550495147705	24.5920085906982	24.0207443237305	24.4837512969971	25.5840320587158	24.7788963317871	22.8442897796631	23.7527694702148	25.5575504302979
894	0.103426014462997	0.00956067958753692	-0.0665147820788548	0.0424988741728924	-0.0615708841235687	-0.0257761966765742	0.389800015643246	0.168662106395374	0.139488179325099	-0.0241937710072264	-0.22394219072865	-0.0818550423103943	24.1093597412109	25.4513359069824	24.1484909057617	24.4702453613281	24.5176200866699	24.3373279571533	25.8062915802002	26.5373973846436	24.3649730682373	25.0851440429688	24.5318984985352	25.1882286071777
895	0.0129142329693934	-0.0472600589572494	0.0974322562968837	0.110173735299441	0.061283086898527	0.0292969723409158	0.265996676359592	0.498141267416855	0.058871889684923	0.0400910526178961	0.0869134480613809	0.00612403947997109	24.9216403961182	25.387378692627	23.6848735809326	24.8605194091797	25.142650604248	25.4857902526855	25.2415390014648	26.8097553253174	24.719388961792	25.3006629943848	24.1028785705566	25.4820976257324
896	-0.108022470806333	0.110923485640768	0.113119161663718	0.133810166551285	0.305596767345719	0.163704661087081	0.137211339083095	0.235512692026816	0.0561126181286653	0.0911747064144706	0.302017284424764	0.0603207439304754	25.1469287872314	25.676155090332	23.2868576049805	24.0972557067871	25.4076175689697	24.6686878204346	24.8679599761963	27.0426235198975	24.2840824127197	24.368013381958	25.1413326263428	24.4110565185547
897	0.0108448042822715	0.105875436775108	0.0272077331815126	0.144432830097998	0.034867132423841	0.25149938355014	0.201265070267453	-0.0149709069133621	0.0720896106450226	0.102853156812841	0.344201811800517	0.124769862569252	24.212516784668	24.9374084472656	23.3557891845703	24.6016292572021	25.1753406524658	24.6102066040039	23.4566459655762	25.7221260070801	24.0694217681885	24.7437610626221	25.8557357788086	25.0770206451416
898	-0.0884590833669563	-0.102337416791499	-0.240062726042879	0.0581315552083765	-0.104803869418731	0.20002863514371	-0.0339401183264272	-0.0876950089144088	0.319074649876441	-0.058081411426727	-0.0623029909043709	0.0127201278563405	24.5917930603027	25.6871871948242	24.344970703125	24.4715690612793	26.1477489471436	25.5158615112305	24.8139171600342	25.49436378479	24.3021774291992	24.3482475280762	24.836009979248	25.2329788208008
899	-0.354588600794045	-0.11755754971108	-0.325530863256773	-0.135320952612716	0.0319685278247448	-0.0846779962273558	-0.105584136957404	-0.00656829420404392	0.344465408433322	-0.0488556525956625	-0.0472195513822697	0.0170736895124151	25.4427947998047	25.0701770782471	24.0962944030762	23.3703117370605	25.7787761688232	25.9167232513428	24.5849723815918	25.4018001556396	24.5353012084961	25.2831268310547	23.9511623382568	25.811450958252
900	-0.226300548676733	0.0351295254154991	-0.194059058624731	-0.106417955731814	0.0443324811135142	-0.167330095333071	0.0640030478869704	-0.0664477041383407	0.281334008302707	0.0869585526529022	0.0774720476292856	0.283866840645146	25.1788921356201	25.7076930999756	23.1537780761719	24.3839378356934	25.6898746490479	24.9605693817139	24.4573135375977	25.4162502288818	24.0151424407959	25.1776714324951	23.7303848266602	26.5400409698486
901	0.0958976050804949	0.0588318239366856	-0.0137544652264125	-0.114907653389608	0.225901140232367	-0.101753218832386	-0.16182173108966	-0.254530100451262	0.182739147180584	0.194959662884095	-0.0689931453988066	0.134162790170393	25.0290966033936	24.3673572540283	24.6159400939941	23.7199401855469	25.515625	25.2679023742676	23.2440643310547	26.6578426361084	24.1410579681396	24.4234790802002	23.7247352600098	25.4447231292725
902	0.12179427791898	-0.124454614281177	-0.239010500587938	-0.122284907960548	0.176735972247315	-0.102736637146066	-0.178535196637426	-0.171215474051763	-0.0508223116181057	-0.21551193931753	-0.196725735362108	0.165110687148911	25.9120750427246	25.5313529968262	25.2516975402832	24.6932697296143	25.6732234954834	26.4508666992188	23.5436897277832	25.2002658843994	23.860538482666	26.3699951171875	25.0899505615234	25.5292453765869
903	0.0246168953399888	0.0897641078094864	-0.373325296783548	0.0362379968745188	0.126728794534472	-0.017237656310769	-0.0433507753495093	0.123273447126195	0.0275063413625389	-0.253205153626176	-0.050051034881605	0.231891236622005	25.3141326904297	23.8889636993408	25.4252300262451	24.3595390319824	25.8156299591064	25.3633003234863	23.4010963439941	26.1949062347412	24.0405349731445	24.6048851013184	24.654146194458	25.6949214935303
904	-0.168284588952986	0.0213541568749065	-0.312606341007125	-0.038095939356495	0.228502216932696	-0.00728552463456822	-0.0888735848131574	0.252475918355088	-0.00497212247694279	-0.0342978307120774	-0.0630738664282262	0.148743197413665	24.9644050598145	24.9855899810791	24.7308979034424	24.8084449768066	25.9198665618896	25.8110866546631	24.0653533935547	24.6747817993164	24.377140045166	24.2635021209717	24.3102226257324	25.0478801727295
905	-0.185238008465092	0.0335475597818231	-0.224136245827992	0.0108868704361811	0.223422184132801	-0.0552207399987736	-0.012394119671967	0.0913183846734853	-0.219621066739165	-0.125030742550074	-0.156081537877554	-0.0502181904307974	24.027286529541	24.9911041259766	24.788330078125	25.2737770080566	25.4292602539062	25.9774913787842	25.1455211639404	25.743522644043	23.5477676391602	24.527473449707	24.4887657165527	25.6552963256836
906	-0.125646674567179	-0.206708595489943	-0.187722309951596	0.0586440532402719	0.145163958366965	-0.145107760883462	0.0612295197789621	0.0314152214319279	-0.147621473891093	-0.0446638717362262	-0.127341017929183	0.025357372549621	24.6931953430176	25.5657558441162	25.263879776001	24.6733436584473	25.1127185821533	25.1125411987305	25.5538024902344	25.7297382354736	23.5893688201904	24.1261253356934	24.2130146026611	25.5939121246338
907	0.00524606768183844	-0.0152879622944511	-0.14007139239061	0.225784913010202	-0.113325266250001	-0.0947613529844631	0.0764649985359256	0.0751088456952687	-0.144196769927788	-0.0105811692663025	-0.185135429553895	0.0041988250414704	25.3500823974609	26.2265300750732	24.4856796264648	25.7703380584717	24.7267990112305	26.1362342834473	24.7837886810303	25.8835468292236	24.2605800628662	23.7373924255371	24.9258136749268	25.1431865692139
908	0.0136716939052803	0.135852255385998	-0.20413699593027	0.284586212459757	-0.167796770970483	-0.153082426558811	0.187816753947999	0.0611598573015613	0.0672381506929156	0.083068782485114	-0.0875316312097567	-0.0698484707299087	25.5560569763184	26.5258636474609	25.0985717773438	25.311580657959	24.0050811767578	25.7062015533447	26.6370391845703	24.6238536834717	23.4111804962158	25.0207614898682	24.7525196075439	25.0047950744629
909	0.143615794599583	0.224131202759281	-0.034240379917577	-0.0435443721991362	-0.0219686492520452	-0.0261667341146818	0.421549569940368	-0.00296315953139015	0.172608993535022	0.0117555366380131	0.0335169202068641	-0.116394567657267	25.3229236602783	26.1409149169922	25.1601257324219	25.6542510986328	25.3845138549805	26.8523330688477	24.931022644043	24.7852783203125	24.3343849182129	24.2415657043457	25.5118789672852	24.46240234375
910	0.219356444551096	0.197918590357062	0.0275371283356662	-0.0396827184048902	0.0466702781612867	0.156944753006954	0.370050015235407	-0.15028337666223	0.00144417396988672	0.11405485748741	0.212845514540376	-0.0706055203757785	25.2841091156006	24.7968864440918	25.1153297424316	24.6573791503906	23.762939453125	26.2985000610352	26.3119926452637	25.0043354034424	25.0715255737305	24.2827587127686	25.1392192840576	25.2583847045898
911	0.39873254628759	0.0954815376898637	0.0468557931675946	0.039457050429391	0.010661841189318	0.129166352785646	0.195821914998888	-0.115945943303871	0.0530003479709791	0.0345120384362545	0.217899709313031	0.0439743605014655	24.7550258636475	24.4069557189941	26.7493896484375	23.568229675293	25.4931983947754	25.8197479248047	26.0010833740234	24.8397369384766	24.2088718414307	26.0872783660889	25.458812713623	25.3214721679688
912	0.074998141480819	0.262119728362251	0.123425423968285	0.223005039953108	0.0528930722860537	0.164077342626072	0.263972052769901	0.158745568154899	0.193975431017748	0.0036045044461801	0.342773813977729	0.14999241813365	24.6838645935059	25.3319473266602	25.579683303833	23.8630428314209	24.9632225036621	26.2834129333496	25.5385093688965	25.3579521179199	24.2801895141602	25.7461986541748	23.8789863586426	25.8029403686523
913	-0.207381227740655	0.457116509979073	-0.00601869507093511	0.278672892102477	0.0270947766123584	0.204429568582341	0.101669102944186	0.12047910494482	0.336810874898333	-0.0900180906623831	0.131421629482944	0.0925978481659229	24.2195587158203	24.8376293182373	26.1671924591064	24.8435878753662	24.4639892578125	26.9212245941162	25.5115528106689	24.8164978027344	23.8666362762451	25.3765602111816	25.4146347045898	25.1557312011719
914	-0.166554840116305	0.153224003213097	-0.072217355456047	0.105954950952068	0.174820777106589	0.116183175568892	0.0446553221855339	-0.0521609933507534	0.199667741034645	-0.0326473229453086	-0.128124853871654	0.169644990685896	24.6140327453613	24.7111053466797	25.8859596252441	24.6635932922363	25.2187690734863	26.1934204101562	24.5267791748047	26.0383338928223	24.3721961975098	24.6602191925049	24.1739654541016	25.1541328430176
915	-0.00418571601466056	-0.0838399895650639	-0.0378810945770738	-0.0140892428864277	0.146385907725573	0.130924246836187	0.124040298909179	-0.220525835227591	-0.125219358101944	0.109090487865231	-0.0383541718404956	0.172005366730616	24.6696834564209	24.9803504943848	26.0842571258545	23.7211894989014	25.3606452941895	25.353157043457	22.8052539825439	24.5312309265137	23.9364814758301	24.6901245117188	24.5887508392334	23.9263954162598
916	-0.145647694278381	-0.0164749963891779	0.193225716837674	-0.0819790567050234	0.208575072974725	0.0684322629776375	0.100132064517013	-0.165188835585298	-0.116185333035148	-0.0309344876495459	0.0191240369345849	0.0109500552377142	25.705451965332	24.1287612915039	25.8687076568604	22.7380275726318	26.446044921875	26.4091243743896	24.7591667175293	24.9213619232178	24.6058101654053	26.0210952758789	24.1950225830078	23.9076919555664
917	-0.0176061601267747	-0.0128137476850441	0.144146738982073	0.128054798133121	0.261108869623342	-0.00485420861883767	0.0435679921692156	0.02746926887923	-0.0594856806675352	0.128246705344445	0.166385915145526	-0.0861723564484009	24.8830661773682	24.4125957489014	24.662914276123	23.5116882324219	25.4972496032715	25.8646831512451	24.2660675048828	25.6983661651611	24.2404670715332	24.7983493804932	23.5979423522949	24.1703720092773
918	0.00135270831884782	0.209184187246905	0.0842791090822459	0.238035129139121	0.181109363344405	0.0625370789720989	0.0217467026628526	0.0201827805664436	0.0168165295709599	0.297744706978214	0.154544932923869	0.0204531531086047	25.5686302185059	23.3065757751465	25.3521556854248	23.9988174438477	25.4534568786621	26.1553707122803	24.3694496154785	24.5378551483154	24.7924156188965	25.0820121765137	24.0720539093018	24.8938503265381
919	0.188161652427482	0.0473486972601336	0.22026314931685	-0.0802906175903075	0.238602213812442	0.220105010083657	0.00449974474302905	-0.106412335894646	0.258639075218127	0.252345802105552	-0.0690914002730523	0.0578728952154677	25.0119800567627	24.7224006652832	25.3722267150879	23.9390449523926	24.5958518981934	26.7689819335938	23.1774864196777	24.8288879394531	25.1458415985107	25.0722427368164	24.3253288269043	25.5430469512939
920	0.236542397763685	0.0732108394228987	0.25624510323405	-0.149975065917658	-0.0154675468793073	0.237127199516664	-0.0495077240861832	-0.114906489476994	0.520148684425706	0.183532220788948	-0.173797669590101	0.222922840066389	25.4005870819092	24.5679016113281	25.5874271392822	24.0207538604736	24.4527339935303	25.266471862793	22.9231224060059	24.9406089782715	24.9338092803955	25.5822677612305	24.5227432250977	25.7975196838379
921	0.411515526459027	-0.0199432438286351	0.037010123260103	-0.051886224376176	-0.0864674241375951	0.188228541337423	-0.0952068372245805	-0.195114027742648	0.211551341625878	0.238824275215435	-0.0432508412807948	0.376466488867777	25.4195423126221	24.1995697021484	24.4735107421875	24.3723678588867	24.2764778137207	25.1433715820312	23.2900562286377	25.0026473999023	24.8444652557373	24.4281311035156	23.4643611907959	23.7144298553467
922	0.362030964416931	0.00249954165505528	-0.0872319196992066	-0.220564675606695	-0.106468422340612	0.321450236320914	-0.103271056074675	-0.107341423671642	0.0274780577037603	0.2040930810116	0.0136593471967501	0.159587906236965	25.5699501037598	24.966064453125	25.102611541748	24.8495044708252	24.3059844970703	24.273380279541	24.0399932861328	25.2570037841797	23.1415405273438	24.2875747680664	23.9294300079346	25.2471351623535
923	0.0642759018113566	-0.0568423793633883	-0.0439396346044703	-0.112317617324663	0.0384903766869797	0.295822447794038	-0.273139467346397	-0.149311411056061	0.0669711976107976	0.276989141233237	0.262340428818277	-0.145881425238457	25.2291126251221	24.5031452178955	24.0227165222168	23.4208984375	25.4269504547119	23.6459636688232	23.2152252197266	25.5273723602295	23.5806159973145	25.9590473175049	23.8186855316162	23.4437484741211
924	-0.0461136014661179	-0.28115119486003	0.179940352508225	-0.0224830163188159	0.129451659081894	0.232237307433323	-0.00496832765570332	-0.236629375502673	-0.0286377488254601	0.239864193115544	0.227358361483908	-0.0161952535339083	25.0879650115967	24.0180683135986	24.8568019866943	25.2042255401611	24.8560409545898	23.9169979095459	23.6589488983154	25.2984466552734	23.3461761474609	25.5717926025391	26.0910491943359	24.53662109375
925	0.0872458639927345	-0.249621306221712	0.0624801339622536	0.0250868375993605	0.0295950940819125	-0.0601726139197751	0.0677718981172859	-0.100064401453892	-0.0374551157411105	0.25242048304046	-0.0192081227548613	0.0954711575046758	24.1276111602783	24.8558559417725	25.0655536651611	25.6252212524414	24.7300682067871	23.9459228515625	23.9969959259033	25.1604061126709	24.2307453155518	24.4974174499512	24.0050640106201	25.5937004089355
926	0.251839996073585	-0.0944117267848412	-0.0406593081272604	-0.0106428830299876	0.118121637266	-0.121175918032776	-0.0972903926183477	0.137453039826539	0.0678228093382245	0.371340178113257	-0.140897469076691	-0.0264141553819002	23.1856155395508	25.0778160095215	24.6731472015381	25.6985054016113	23.8916835784912	23.8369083404541	23.113805770874	24.1738109588623	24.7943077087402	26.0679111480713	24.2236919403076	24.9502658843994
927	0.134447468143463	0.016885517111092	-0.0668644124635875	0.0704433300870164	0.242359628843161	-0.126486600972967	0.14493624615983	0.212054783351078	0.268109487291952	0.105869827936189	0.0252618350621105	-0.0279105699038666	23.0671234130859	24.7474212646484	24.3699760437012	24.8926086425781	25.3755264282227	22.9551486968994	24.549674987793	25.5117130279541	24.3652114868164	23.7842178344727	24.9719352722168	25.3027667999268
928	0.118661116701531	0.038095256709255	0.141708020254384	0.0938647643050672	0.171691484376993	0.0132153274453799	0.0225423913300631	0.0437862258920632	0.186624990430687	-0.0103088225431733	-0.0111947046574841	0.266571183347025	23.2034149169922	24.6958255767822	25.165002822876	25.5051116943359	24.3305492401123	23.7526702880859	25.1026287078857	25.202995300293	24.3677635192871	24.4182033538818	24.8993835449219	25.1972122192383
929	-0.29188259012912	0.117224693436611	0.402372383201481	0.0205839737050439	-0.209317632734212	0.00120274456398306	-0.116218351461995	0.0594370466174041	-0.0246424526450966	0.220592210958429	0.179103156375703	0.310418737938988	23.6269721984863	24.99875831604	25.1188068389893	24.8554515838623	25.3050498962402	23.3001003265381	24.1199645996094	25.4916820526123	23.4053649902344	24.3700199127197	24.6688499450684	25.0226745605469
930	-0.312849734531483	-0.035137531760455	0.147892138127929	0.130193057080334	-0.140487436650773	-0.00645460131153186	-0.0722264741499856	0.167596921351816	-0.0924039145008066	0.0897192134317777	0.370133207097027	-0.000145314834099963	24.1373672485352	24.7923107147217	24.8565254211426	25.7785625457764	24.7179527282715	23.7438106536865	24.0636329650879	25.4397029876709	22.9463424682617	24.5566997528076	24.7285346984863	25.3541736602783
931	-0.128161686379599	0.200850435646799	-0.0620741264113462	0.26819581654911	0.20825458603187	-0.00316553992260538	-0.091576860721446	0.223769085211501	0.084653230568918	0.307925165588742	0.117494627533105	-0.209902727911924	23.3798561096191	24.6597194671631	24.5253982543945	25.7002544403076	24.0542259216309	22.5446472167969	24.4049739837646	25.5715274810791	24.0506381988525	23.5456390380859	24.9758853912354	24.149169921875
932	-0.00167501683853288	0.276574207172928	-0.165055793015853	-0.042812184104946	0.215990072886029	-0.0495197734086474	-0.00975312046844579	0.194702636333062	0.0312578514961217	0.0936151642867245	-0.0859872276190572	-0.0592211564392073	24.4910583496094	24.8317832946777	23.3644943237305	24.7747611999512	23.5275287628174	22.9744415283203	24.7876396179199	24.2895660400391	23.6522026062012	24.2844104766846	23.3781299591064	24.8055076599121
933	-0.18205624325816	-0.0110264709153114	-0.265008480318073	-0.244324007501717	-0.374161434721174	-0.2196343878893	-0.114393427873836	0.126257918690811	-0.274855578764942	-0.267511810784811	-0.401838595839237	-0.0804042428152059	24.3955574035645	24.6221294403076	24.4472942352295	25.1533679962158	24.8887805938721	22.6208419799805	24.5866432189941	24.9112510681152	23.7449131011963	23.7453575134277	23.5732669830322	24.4667167663574
934	-0.257444491048176	-0.435144396142391	-0.531023116901878	-0.326186862877762	-0.799449664352409	-0.385777248891301	-0.202780047989918	-0.169997714836086	-0.367384554150917	-0.160613111250917	-0.558580644459383	-0.226978810463066	24.716739654541	24.2694396972656	23.3601779937744	23.8815364837646	23.4599132537842	23.4148445129395	24.9470729827881	24.7365837097168	23.3456192016602	23.0347919464111	24.2705669403076	24.739221572876
935	0.0694188712699599	-0.233264306345887	-0.23799096123426	-0.0428668133564543	-0.384058105721238	-0.160138894659241	0.00174365325767667	-0.289628403396193	-0.233846215002572	-0.0224310658504336	-0.283577259300188	0.0412068618211663	24.119758605957	24.1566047668457	25.0821933746338	24.513500213623	23.8370246887207	23.379077911377	25.2029113769531	24.2474479675293	22.8758087158203	22.5136985778809	25.1231384277344	26.4946098327637
936	0.135589958096887	0.0732473894904899	-0.15798915514668	0.0786833855576532	-0.0824647494569319	0.0429697477026423	-0.0939384790135591	-0.22433583846032	-0.127810093746149	-0.32523466503789	0.125883461247085	0.246292246833775	24.2183609008789	23.7976207733154	24.5074729919434	25.8798580169678	24.604040145874	23.091854095459	25.8216667175293	24.8999862670898	23.330265045166	23.6189250946045	24.8740272521973	25.9863872528076
937	-0.033310709187873	0.0183896518993834	-0.032183107594534	0.0778945727484626	-0.0102608286383088	-0.159574169458182	-0.224888257024674	-0.112615338288407	0.0310936850672618	-0.447286148585334	0.266605352904676	0.189743744308402	24.6553535461426	25.1362113952637	24.9079151153564	25.4331760406494	24.6520195007324	24.3658199310303	25.4822750091553	24.607780456543	23.5939769744873	23.7360706329346	25.9563293457031	25.3343162536621
938	-0.145009085626356	-0.169393877577022	-0.00489420235754778	0.165826171695997	-0.0538421561502389	-0.159660225948684	-0.108436080229879	-0.0382821016549428	-0.0618267407665911	-0.369106843715684	-0.088475507186601	-0.0899696810405146	24.1849994659424	24.52370262146	23.9453048706055	25.2664794921875	24.3186073303223	23.7805671691895	24.6315841674805	24.3507461547852	24.429328918457	23.1980533599854	25.7141971588135	24.8594627380371
939	-0.0522737957566619	-0.125817550523152	0.117025187427828	0.180918532616886	-0.113878677356013	-0.113080035746265	0.0966939274717618	-0.0506374164903605	-0.131956926362861	-0.117310670779084	-0.190217137058895	-0.00404151687291687	24.7643718719482	23.8895988464355	25.0598411560059	24.7936630249023	24.5881061553955	23.5723628997803	25.766170501709	24.0815086364746	23.5659790039062	24.2694492340088	24.8309078216553	25.3414859771729
940	0.0362537164945422	-0.0905702774371377	0.0666122105204749	0.280784435935615	-0.0402594575088813	0.0115936628456268	-0.0446493463446984	-0.11542891182529	-0.195098856350157	-0.116361564114449	-0.119593684480776	0.130127680343833	25.1011238098145	23.2506294250488	23.318868637085	24.2331447601318	24.8605823516846	23.6127433776855	25.1546001434326	25.4186325073242	23.5278015136719	22.4552059173584	23.254566192627	25.3913822174072
941	0.131639822215192	0.0306221358931111	-0.0577724817138972	0.387891411523483	0.281368921236719	0.130580235399222	-0.107114886956097	-0.0570343098702608	-0.0585828915411213	-0.279719546393977	0.0196554970677454	0.538151222140868	24.3685455322266	23.8070049285889	24.7620143890381	25.2232494354248	25.2911319732666	23.3516826629639	26.9550323486328	24.3717002868652	24.3972034454346	24.8982181549072	24.5262069702148	25.4724197387695
942	0.100338973968974	-0.133611793348507	-0.21346724227601	0.242494082079631	0.236039751384936	0.00192980674883358	0.0519647997204373	-0.0382050716885374	0.114187351037955	-0.346178439146087	0.341919660286038	0.280690075152222	24.5807991027832	24.1040382385254	24.8343982696533	24.481481552124	25.0707588195801	23.7284317016602	25.2853202819824	23.5125789642334	23.9557857513428	24.304370880127	26.6814479827881	26.225679397583
943	0.109458150895165	-0.144501331781896	-0.165969832207367	0.105714606183753	0.0832787241465383	-0.16573591528585	0.263473812932062	-0.0647829382079692	0.0621244847979483	-0.304878443261188	0.456319793671014	0.0788183420586392	24.657678604126	23.8998641967773	25.0927467346191	24.0430603027344	25.1319942474365	23.5723495483398	25.1872997283936	22.9700145721436	25.1421928405762	23.8355922698975	25.608081817627	26.3348579406738
944	0.25185051589645	-0.0837873224249677	0.0929948797830491	0.103631735820173	0.361638729367627	-0.0285585447979884	0.299504719511773	-0.0320905881648343	0.0884559966566343	-0.116090153620306	0.108885797296466	0.0791398873118112	24.6698722839355	23.8669986724854	24.2803936004639	23.2880077362061	25.0546474456787	24.4115505218506	25.7587985992432	23.5222263336182	24.2163925170898	24.9908065795898	25.9717788696289	25.4145812988281
945	0.486143152593371	0.0117677732635002	0.244073735851913	0.209407511540761	0.351569494235406	0.170987402193632	0.264065638301261	0.0153511049833241	0.112879037565662	-0.0515736181147588	0.141865867816691	0.0285969543970168	23.9802799224854	23.7153835296631	25.6366004943848	24.5146102905273	21.6374168395996	24.8798027038574	26.1895618438721	25.0446109771729	24.6842803955078	24.6678047180176	25.0901947021484	24.2748184204102
946	0.123365683461287	0.0452325511854781	0.219246927726857	0.0878358392053116	0.134703849575715	0.115524678598774	0.298652145249221	-0.179340077487922	0.212775555133092	-0.035653594451837	0.242192888793895	0.142400897408464	25.1763210296631	22.1795101165771	24.3989715576172	24.8351268768311	25.2239837646484	24.2719993591309	23.4965896606445	23.7073364257812	24.0598926544189	25.0597095489502	24.9039192199707	25.0426826477051
947	0.00671924786777822	0.0895416860850844	0.130693172599649	-0.104940681094092	-0.0842197665757851	0.0617248220698343	0.426247393591808	-0.029180483766936	0.391584470243686	-0.0839640170994755	0.119504086589416	0.24819012373743	25.2023391723633	23.5988941192627	23.8918743133545	24.4090480804443	24.901294708252	24.9123592376709	25.106575012207	23.644115447998	25.218318939209	24.6791687011719	24.3782653808594	23.3478851318359
948	-0.00617104912456057	0.10292848865538	-0.138865605254807	-0.134771914994047	-0.236408943126776	-0.0963189736558689	0.100544882660031	-0.0777767569342416	0.267539770053034	-0.0615776298059174	0.0932776935373596	0.00614961598057562	24.0636177062988	24.7134437561035	23.9626770019531	23.4620265960693	23.7272777557373	23.9503517150879	24.8341312408447	23.5551662445068	24.199592590332	25.1530342102051	25.4649124145508	24.4124603271484
949	0.00752210906492223	-0.213253947487715	-0.0506330021068493	0.0892173335291062	-0.15114539512615	-0.0936328378022608	-0.0299174324506737	0.094246970325031	0.0295644078847062	-0.0845826120751596	-0.0590576172698292	-0.0411081918188643	23.5817699432373	24.0910739898682	23.1723251342773	24.0473003387451	23.8950004577637	24.1021347045898	23.6917896270752	25.2575435638428	24.4611034393311	24.908561706543	24.488561630249	24.4516868591309
950	-0.0527928799520794	-0.206078854064941	-0.0614250553263105	0.0835182934057315	-0.133558488631252	-0.0225750617519367	-0.0392492310632093	0.09273172443622	-0.0275642002546732	-0.0443776361766979	-0.00346466939159029	-0.0066025501580782	24.365327835083	25.0449981689453	23.851863861084	24.3958950042725	24.0880165100098	24.0988998413086	24.0935401916504	25.4805889129639	24.2769012451172	25.4302635192871	23.3463706970215	23.7732734680176
951	0.0978318861038758	-0.111594472732747	-0.0595658953689338	0.0409417188626406	0.0345813819045304	0.178594149751504	-0.0523190134419877	0.0645839650062214	0.213770441349595	-0.11416630550616	0.163202272675704	0.0782640139564421	25.5428276062012	25.3442478179932	24.3264064788818	23.2248477935791	24.7543907165527	23.8911018371582	23.9465827941895	24.8297920227051	24.0016498565674	24.579402923584	23.5083827972412	24.0627994537354
952	0.103115071520335	-0.112208661555769	-0.079415779932674	0.11582468512934	-0.114627743456424	-0.058398267582831	-0.0546002830160432	0.0549447070588087	0.431012933701211	0.195865112303949	0.0490289888885798	0.297443928436309	23.8331565856934	25.1757431030273	23.9040870666504	25.0518379211426	24.0002555847168	23.6755981445312	24.3776435852051	25.3506374359131	23.0172843933105	24.963830947876	25.1618022918701	24.8712062835693
953	0.0262408630895834	-0.00987544568624799	-0.0664317128806147	-0.0565032829192376	-0.0176937417376166	-0.0409871352967173	-0.140338129149157	-0.0533967932020971	0.00157378630514415	0.106221024085627	-0.00435011166638333	-0.018284393575442	23.7781105041504	24.7822399139404	23.2402172088623	24.7262630462646	23.711238861084	24.475736618042	25.4914169311523	25.4640636444092	25.2173767089844	23.942684173584	24.0836791992188	24.55348777771
954	-0.0187518539789551	0.295435715188262	0.145937862191971	-0.088313607400579	-0.0796322017385762	-0.154456874486854	-0.134851980958359	0.0730815233777946	-0.321493737527788	0.0154797223345042	0.143152519859839	0.0268802161627093	25.1894874572754	25.6257362365723	24.0194625854492	23.9805011749268	23.9306240081787	23.9768657684326	24.0039978027344	24.703540802002	23.7270889282227	23.689245223999	24.05104637146	23.7360877990723
955	0.0485857839886137	0.25140933742523	0.138263727132284	0.163513123135047	-0.0779691152667397	-0.187920483592549	-0.0824819898131608	0.0905130301826205	-0.0278000611618268	-0.00288475993414039	0.204136899589884	0.0480819495302001	24.9724502563477	25.8602771759033	22.881404876709	24.2955703735352	22.8095970153809	24.1116828918457	24.5069580078125	25.2909622192383	22.9892272949219	23.9061660766602	23.6987323760986	25.1350650787354
956	0.201334115835436	0.272257663654756	0.0727377762224819	0.450397514627923	0.0726289464525394	-0.256123149253142	-0.180398882667959	0.0401977585107147	0.321433828316231	0.0126038611422459	0.136491424689666	-0.0137627782319214	24.4304962158203	24.9036026000977	23.8487491607666	23.1367607116699	23.4357109069824	24.6409721374512	24.3291530609131	25.1840229034424	23.6647968292236	23.4810981750488	23.7085819244385	23.7027835845947
957	0.149084520148421	0.257193548196113	0.163050195320693	0.186623027842671	-0.0717574506300025	-0.14120769454253	-0.145037476519434	0.231830699648668	-0.00104369729488951	-0.0841337928436587	0.100432532978473	-0.130719009277954	23.6066837310791	25.9316844940186	24.3636817932129	24.0947532653809	23.9270896911621	24.9952545166016	23.2995262145996	24.539234161377	23.4290962219238	24.216947555542	24.38987159729	24.0805797576904
958	-0.140572983730578	0.0877226320523619	0.110088169825104	0.0212491776128445	-0.0167363057929322	0.0902623892212944	-0.218796459701764	0.46961291408914	-0.106090745793367	-0.100450168727846	0.200104118765182	-0.111411864376606	24.612771987915	24.410888671875	24.816780090332	23.6713008880615	24.1593055725098	24.4415283203125	23.6215915679932	25.9448680877686	24.1294269561768	24.209098815918	23.8993854522705	23.3471031188965
959	-0.331048888549731	0.223677196046879	-0.0274079349409817	-0.133991780857571	0.125658897213327	0.104519450942547	-0.125997285917833	0.252623515112305	-0.0580880409545159	-0.0896129641218266	0.447204701927973	0.221675257194676	22.8670597076416	24.8712596893311	23.9274959564209	23.8691349029541	24.3085784912109	23.5775527954102	24.1985301971436	25.9872341156006	22.6247444152832	24.6002864837646	23.3581085205078	23.0670928955078
960	-0.333703168649237	0.40809870476096	-0.0116881844920158	-0.0229642430729484	0.0840158938867148	0.0436456645627317	-0.167178826611888	-0.16665031168867	0.0653937139506411	-0.00694843931952249	0.139718354303483	0.0627664144663242	24.4307975769043	25.7894916534424	23.3628349304199	23.297758102417	24.1724739074707	24.4985046386719	24.0837326049805	24.6097850799561	23.7434577941895	23.5014419555664	24.5140724182129	24.0409736633301
961	-0.139564199534533	0.184193819226493	-0.131021833667518	-0.103111148157723	-0.128478986064749	-0.177499442642286	0.0174921274213631	-0.1285307868323	-0.135758272139427	-0.0897501393732867	-0.192244905625003	-0.0405977139406843	24.2004280090332	24.5806140899658	24.0386276245117	23.9537811279297	24.2345237731934	24.3071517944336	24.4484939575195	24.7278747558594	24.5204772949219	23.060489654541	23.9554595947266	23.3028297424316
962	-0.0327602671329146	-0.0956386782037555	-0.200457561206207	-0.142568837210462	-0.221955825064981	-0.162760028773903	0.10714947276071	0.00865467825823885	-0.0816135754415228	-0.1982310763334	0.0557519720285313	-0.0196882837857402	23.7011413574219	23.9246215820312	24.80544090271	23.8139743804932	24.4095420837402	24.4885120391846	24.6319351196289	23.4568786621094	24.7307300567627	22.8852729797363	22.9392013549805	24.7569751739502
963	0.192406808375836	-0.0514675059644105	-0.0328579428020248	-0.310659769242733	-0.217972664792057	0.0888552040966744	-0.143330430982957	0.187388136093432	-0.164688100133759	0.0662327770419466	0.0537643343527918	-0.0300103295755889	24.3052272796631	23.143798828125	24.8325996398926	23.7789726257324	22.8272972106934	25.6995582580566	23.6815280914307	24.0049915313721	23.8044052124023	24.195104598999	24.5362243652344	24.1834182739258
964	-0.238380514538846	-0.105054826651383	0.135344909267417	-0.131163546591281	-0.14388354598259	0.34770518520159	-0.00513267208818036	-0.0218832948608849	-0.167790927152922	0.0632687596216144	0.073856110441767	-0.19407664068143	23.6943359375	24.2785663604736	24.4349708557129	23.5979614257812	22.5985546112061	25.1104393005371	24.0455341339111	25.1618061065674	23.739860534668	24.2988567352295	23.8929252624512	24.403169631958
965	-0.141259699105262	-0.0932663868303791	0.0428743851366278	-0.0510578206292394	-0.075435985046397	0.171638711491838	0.162553106486357	-0.0849075895901308	-0.171853295218909	-0.0301192840303131	0.246012705372422	-0.0278057929635054	23.65305519104	24.0525493621826	23.7263889312744	23.3676433563232	23.8792724609375	25.413013458252	23.5823154449463	25.1124305725098	23.8771018981934	24.5624656677246	24.8088340759277	24.6385440826416
966	-0.0719023924693829	-0.00970824222648048	-0.183916091920196	-0.0388246561933272	0.149051536884798	0.0801492276912512	0.0946679784402136	-0.105622772772222	-0.16963765552812	-0.00632336745388784	0.16485854929654	0.0116907690252503	23.5998229980469	23.2864189147949	24.8342933654785	23.6093559265137	24.1237678527832	25.7655296325684	24.1877346038818	24.3740520477295	24.4369430541992	23.9254875183105	24.0602626800537	25.0698375701904
967	-0.0109112630676691	0.235351491938928	-0.149616274848995	-0.0887005988939791	-0.0719628649520416	-0.0477676488062571	-0.0537743184798387	-0.0809274348569318	-0.107628138271139	0.0164717773484426	0.0301338178967967	0.243489648378244	23.237154006958	23.5496253967285	25.7098731994629	23.3141441345215	23.2811050415039	26.0127258300781	24.705228805542	24.5243225097656	25.0609836578369	25.0130214691162	23.1357707977295	24.1365604400635
968	-0.0966461333032669	0.484409545561419	0.114158294920259	0.0371386927133557	0.0470530876669102	-0.111615262329579	-0.0917146210536686	0.0057546883212467	-0.161729732083899	0.00866842609308804	0.152282366992566	0.312366296056723	24.4144134521484	23.8047332763672	24.7624683380127	23.4231300354004	25.3686904907227	24.4912624359131	24.1107654571533	22.5936946868896	24.963939666748	25.0682220458984	22.905891418457	25.2416915893555
969	-0.261472794155878	0.48988880412108	0.157574203788926	0.105331457622412	-0.0500340716897938	0.0485158293734287	-0.0657830160183721	0.202045498753336	-0.00553462236646851	-0.0849992943865203	0.163128287617582	0.156856945502255	24.471004486084	23.5787525177002	24.3467826843262	23.1266822814941	23.532398223877	23.9350814819336	23.5733337402344	23.3591709136963	25.3736553192139	24.026252746582	23.4365501403809	24.7124176025391
970	0.0105375483472869	0.131831775552939	-0.015472314318032	0.157806298846523	-0.0800437047272453	0.225818379904652	-0.170863285592844	-0.0428341798911163	0.248586167560006	-0.198663446758609	-0.0859052666302489	0.029587018922939	24.65549659729	23.4272766113281	24.4264907836914	23.8678417205811	22.6738834381104	25.2950420379639	24.0640716552734	24.499095916748	24.8721485137939	23.9584636688232	23.7026500701904	24.2613582611084
971	-0.0721275853208283	-0.0454769765660501	-0.122635494390778	0.160930205876952	-0.0353272429223637	0.551346292794818	-0.218793959959953	-0.307123445528674	0.413246913582128	-0.0779238585188011	-0.0604537387440303	-0.0455052209077849	24.127067565918	23.3087902069092	24.4018726348877	23.6296463012695	23.5058746337891	25.9277095794678	23.1959095001221	23.6157093048096	25.6081047058105	23.8555278778076	24.378454208374	25.1434688568115
972	-0.244683793741473	-0.0835642373296253	-0.112512879396377	0.0435978369459491	0.210578546617825	0.251021678519876	-0.222500617954708	-0.139908421379204	-0.0215090561660958	-0.0992773060675205	0.143708324221308	-0.0114366016074143	24.3238563537598	23.2652816772461	24.437313079834	24.5788478851318	23.4090023040771	24.002046585083	24.1591033935547	24.276294708252	25.2902317047119	23.2004318237305	23.7655735015869	25.3138542175293
973	-0.152405042432548	-0.0985297854180658	-0.188899227430568	-0.147054292496662	0.230672138659116	0.175597649953218	-0.023923295149288	-0.0475519131159672	-0.161244728973855	0.0614178719180813	0.270875913941012	0.0324581898212841	23.891731262207	22.8943538665771	23.6978549957275	23.5941181182861	24.9132766723633	24.7377872467041	23.0623607635498	22.9945755004883	24.4867057800293	23.8616676330566	23.5618762969971	24.6108741760254
974	-0.0445435613199265	-0.153113288994177	0.145301565239293	-0.0330131390020085	0.138825569339332	0.266856562720292	0.247307587446841	-0.0752172986576056	-0.0513202305960476	0.0037804668362611	0.172385339549038	-0.0704996082331775	24.4995861053467	23.1676445007324	24.5580577850342	23.720817565918	23.9573154449463	25.0147075653076	24.1987857818604	23.463695526123	24.3618869781494	23.9981117248535	24.8601837158203	25.825231552124
975	-0.169938174814035	0.0254758346785877	0.19373546793318	0.018504721631075	0.149957569699268	0.0634890599156819	-0.0695074406210807	0.135347825873396	0.168655427804367	0.254078386329589	0.0309661964680998	-0.22679359925479	25.5713214874268	23.9196281433105	24.6042766571045	24.0078964233398	23.629524230957	23.8946304321289	24.396656036377	24.7142887115479	25.1951942443848	24.7413139343262	23.2797069549561	25.9167652130127
976	-0.0953465087540053	0.0130160953202392	-0.0404838671091738	0.0962856694172274	-0.10471124670002	-0.0447461713651478	-0.248950983562551	0.15194555873461	0.343849134073537	0.240901485017041	-0.256782639526037	0.0696662808802841	25.4537925720215	24.4389896392822	24.2313632965088	23.5542869567871	23.5537567138672	23.6985549926758	24.2763118743896	23.9566307067871	25.4042167663574	24.4893684387207	23.2707557678223	26.1928234100342
977	-0.00565858073406389	-0.0389152237033841	0.0423455118756806	0.0672642430894967	-0.235438225713182	-0.0737449135612991	-0.186230826726714	-0.0741087440080435	0.20159028940104	-0.135697069320358	-0.187451447981658	0.0693584969075118	24.1501808166504	24.0204448699951	25.1980171203613	22.8804874420166	23.5376777648926	23.1635932922363	23.6218757629395	25.122091293335	25.0110454559326	24.375638961792	23.1721420288086	24.5406494140625
978	-0.088665661752799	0.0949657145053493	0.150980446654785	0.145351735672278	0.0019150133509811	-0.0426989317351314	-0.194256810825365	-0.062051188601373	-0.0931599265780676	-0.150741315904938	0.132847546522655	0.1736331219509	24.928524017334	23.9585876464844	24.2669506072998	24.7034549713135	24.062479019165	24.1958560943604	24.1558589935303	25.0409030914307	24.9984607696533	24.7915878295898	24.6989364624023	25.7438220977783
979	-0.120451727218466	0.29494194209849	0.110293727240503	-0.0110195478474679	0.178725000169464	-0.167782431085413	-0.12821236682278	0.0455341814443386	-0.123208967887791	0.00256841923025775	0.132854294270857	-0.0976315513509292	24.6276836395264	24.9254207611084	23.9423885345459	23.9816284179688	24.8634624481201	23.786304473877	24.2934131622314	23.8405151367188	23.9892635345459	24.3094577789307	24.7228450775146	23.9559478759766
980	0.0126755267661736	0.066541576276677	0.0758021684625021	-0.110901358038163	0.0900483172194413	-0.0319146970842894	0.209823039421195	0.0814425367647402	-0.0340429495815329	-0.0633791708027047	-0.0197593796552553	-0.140119686355206	24.8324718475342	24.8736839294434	24.3123264312744	23.1158542633057	23.7619743347168	25.1345844268799	24.25364112854	24.2273368835449	23.3378505706787	24.8269481658936	24.6505641937256	24.1923007965088
981	0.00601317699718606	-0.0701772655452828	0.0826007262653263	-0.174704431761725	0.270161826018182	-0.0645627527454167	0.161830630409838	0.046306715716554	0.218582409189736	-0.150823726381553	-0.154988612006818	-0.115637107513862	25.2592544555664	24.3019104003906	24.8779449462891	24.2041149139404	24.1481857299805	24.6521415710449	24.162410736084	22.8411540985107	23.5756454467773	24.1193752288818	24.5567932128906	24.6621894836426
982	0.158168997543413	-0.129541996771849	0.0737972560570768	-0.13946417587124	-0.0493699993778591	0.0571262401501684	-0.0316536312449216	0.0321060611598796	0.16087347376984	-0.0748449000724136	0.0212583266256274	-0.09483246323137	24.6983680725098	25.0424423217773	24.4813766479492	23.8088474273682	24.4330749511719	25.8246803283691	23.5761680603027	25.3075885772705	24.4762516021729	23.4073657989502	24.703182220459	23.1243743896484
983	0.184738231861331	-0.0195172519981099	0.0684641854016093	0.197582326235477	-0.00251682324062585	0.136691739907704	-0.0603004828487173	-0.0387599158317755	0.00496623973671717	0.268399125858615	0.225714208444117	-0.156172845863836	23.9602222442627	24.6591968536377	25.0843811035156	25.5019435882568	23.3856658935547	25.4760322570801	23.6916236877441	25.3262367248535	23.6756420135498	24.2845611572266	24.4792957305908	23.1853790283203
984	0.192253844475403	0.0212374356731573	0.181146335120388	0.257934669602051	-0.144530776530502	0.300957915925324	-0.0454104340973913	0.0236547465726744	-0.0231105309429154	0.324285942629245	0.119504291545269	0.0655475784302553	24.667272567749	24.9651355743408	25.1193618774414	23.3467350006104	22.7365436553955	25.4784088134766	24.2906246185303	23.8006324768066	24.5900001525879	23.6017799377441	24.3893547058105	24.3826007843018
985	-0.0512015957984886	0.126671569380932	0.328004757752126	0.00120586503483366	-0.0453211321690503	0.294873294721839	-0.106370131765004	0.102788501300665	0.0719887324342636	0.224199222944975	-0.136757608145601	0.0755598922165177	24.4814720153809	25.1641407012939	24.6362419128418	23.2927322387695	23.3336753845215	25.3401031494141	23.0072002410889	24.8566608428955	24.4385318756104	25.7765636444092	24.413387298584	25.1874713897705
986	-0.266864364997275	0.231400817952533	0.217584357302798	-0.11361990737467	-0.169496460459726	0.13632046356588	-0.0397662988789307	0.203072120153223	0.0867436947572742	0.0680267475710465	-0.125417958902318	-0.0892040120215256	24.0246505737305	25.6109809875488	23.5122356414795	24.2746067047119	24.5204544067383	24.9911708831787	23.7544269561768	24.8548469543457	24.1847553253174	23.7197971343994	24.1346263885498	24.1359062194824
987	-0.114052346660742	0.10084849979711	0.044256785805203	-0.0823349370434556	0.127478806243232	0.00284963349700718	0.144341631657326	0.0946523421938821	0.042059089401647	-0.188123087959433	0.098930711346938	0.121150959435766	24.1538505554199	25.1849517822266	25.994665145874	24.3824520111084	24.0927410125732	25.1630573272705	24.8009471893311	25.192943572998	23.973503112793	23.43137550354	23.7515392303467	24.2482471466064
988	0.0188348011751884	0.0883611274410612	0.0033627617850982	-0.17955314902477	0.221604471764635	0.0853261209500431	0.211210279763051	0.0959798980249502	0.159647140427523	-0.230229520064654	0.255270791005572	0.140826267269034	23.7629108428955	26.4524898529053	24.90452003479	23.9052581787109	24.4880619049072	24.9803657531738	23.737735748291	24.9839096069336	23.1493110656738	23.1975917816162	23.4357585906982	24.3935146331787
989	0.131028609171238	0.135618344456958	0.0421300549642751	-0.184534611146304	0.0988950189078253	0.398188411985316	0.0154658338831695	0.195929734918195	0.142968937928046	-0.0115627435099199	0.0181117200822172	-0.104293904127729	25.0648727416992	25.4521408081055	23.6495418548584	24.2042942047119	25.050012588501	24.8953170776367	25.434196472168	23.3990516662598	26.1257095336914	23.5916957855225	24.6697635650635	23.601016998291
990	0.161407162694786	0.201210959985843	0.156402804308215	-0.0804106300616212	-0.074708500540595	0.428284242038131	-0.0918344301346963	0.336116850072983	-0.0153739434553302	0.0587706661130412	0.0852832547730458	-0.0796428094492683	24.7196083068848	24.275276184082	25.1955070495605	24.1094799041748	24.0828170776367	25.8016052246094	24.1408023834229	24.1466732025146	24.0632476806641	24.4817199707031	24.569149017334	24.0534191131592
991	0.00196256984531828	0.125054966274973	0.252228010780726	-0.032929029945592	-0.304008272042694	0.131424265662304	-0.0390573981932079	0.326232417001364	-0.205166860705759	-0.0609883182832434	0.192071161832402	-0.0648818815793391	24.7811336517334	24.3581104278564	23.0762329101562	22.9322719573975	24.6833896636963	24.659553527832	23.6413440704346	24.5232372283936	23.9471435546875	25.0953254699707	23.5104446411133	24.8126602172852
992	-0.26613975140404	0.108417707046613	0.190049201211679	0.217841088089557	-0.192492758600565	0.0511144680961451	0.0731249944035852	0.0976820639834273	-0.176718120954192	-0.138510990603798	0.214341680346806	0.161749691785218	23.4937744140625	24.2243843078613	24.8493309020996	24.3553867340088	24.7954444885254	24.7137031555176	24.5161018371582	24.5990390777588	24.0337581634521	23.8844299316406	25.1174697875977	25.3935127258301
993	-0.0231093639165749	-0.0369854136935146	0.00175374646423165	-0.00630772802746549	-0.0245042647991909	-0.195586181732011	0.187146017359296	-0.0509304293621256	-0.0480681062393842	0.038195697436791	-0.124453167245221	0.197753198417871	23.7126369476318	24.4192390441895	23.7301445007324	24.0295372009277	25.3795986175537	24.530122756958	24.1634292602539	24.0505409240723	25.0179653167725	23.5653686523438	24.0858268737793	25.2626476287842
994	0.296836379416618	-0.146735487487746	0.219960674825955	-0.277799952785074	0.311611648372519	-0.0602823178839742	0.139872004901591	0.0568848723667088	-0.0240405267135344	0.0598326977443904	-0.133405711138423	0.317871614025734	23.6717262268066	23.9376640319824	22.7796363830566	22.1639175415039	24.8537063598633	23.1751747131348	24.1729698181152	24.4449653625488	24.7055282592773	24.1182079315186	23.58034324646	24.5404472351074
995	0.30824608142288	-0.255973675527144	0.187105787639496	-0.0580591564680759	0.343952208230689	0.00620501950129437	0.0561928790369564	-0.0011007738472415	-0.138884573535378	-0.0134206672582451	-0.0578134074277301	0.462763183959396	23.3687515258789	21.8363189697266	22.6189079284668	22.9249706268311	24.86399269104	24.5536594390869	23.3114566802979	23.521635055542	24.2609405517578	25.2853813171387	23.6260433197021	23.7703704833984
996	-0.0749814646518701	-0.0127395701089483	0.0910163789216654	0.0493138224913565	0.314314088775831	0.183330589903576	0.368288376112105	0.036807179751662	-0.162888361135529	0.0499752335209962	-0.188452383750089	-0.0176503173651383	23.8409652709961	22.475513458252	22.79931640625	23.6459407806396	26.297721862793	25.5525226593018	23.2905578613281	24.368766784668	24.1762847900391	24.9692039489746	22.4000282287598	23.7550010681152
997	-0.130602258584645	0.001088988572576	-0.00526696585015429	0.0915453529165973	0.0723814168088666	0.233007299562047	0.286344452668004	0.282836102068984	-0.0845202320760592	0.0517483093889766	-0.217231699835096	-0.0563978017339934	24.1152114868164	24.1423473358154	23.075813293457	23.7433433532715	25.348217010498	25.0931129455566	24.0210094451904	25.4576663970947	24.2095775604248	25.8710823059082	22.1472568511963	24.0741310119629
998	-0.0609123373676539	-0.15045659168365	-0.0302658438742469	0.0964364079882358	0.0446600139614475	-0.0171775029817383	0.067750432519162	0.188839763103573	0.0615473050418132	0.202741301331443	-0.231547949093795	0.234049863169759	24.2476215362549	23.6416492462158	22.9264354705811	23.3306121826172	24.4964923858643	25.8421440124512	24.3698234558105	23.5628795623779	23.9343509674072	24.6658325195312	22.9348697662354	24.5395488739014
999	-0.066385229374589	0.0719036541438811	0.00741573497413128	0.135831895933819	0.207557920330544	0.11043013578967	-0.0774750523453918	0.00926362918025347	0.043445905149909	0.349649168345557	-0.203488039275172	0.146567588255095	23.1892356872559	24.1194343566895	23.5443439483643	23.5041389465332	24.3242244720459	24.1032886505127	23.2755546569824	22.8962936401367	23.0201816558838	25.5357398986816	23.5352783203125	25.3489418029785
1000	0.0146681838278937	0.29068660825979	-0.0736317236716957	0.283166867615947	0.35911069582292	0.119316707671672	-0.10080374713408	0.00559309192894375	-0.0660147331701353	0.243278605573174	-0.0291703676361124	0.102854382317872	23.7764434814453	23.1653060913086	22.7277774810791	23.2463684082031	23.7378921508789	24.1262626647949	23.9424304962158	24.6723079681396	24.7839660644531	25.1233539581299	23.3259906768799	24.9523544311523
1001	0.0196650554482574	0.177708781217405	-0.102473073033224	0.0566953880134378	0.130272073972208	-0.158611357531854	-0.0821716655032247	-0.0655737112866461	-0.137236861947059	-0.0438628311273135	-0.0945402002645466	0.0505748138859019	24.6195831298828	24.3726806640625	21.9293403625488	23.8109188079834	24.6282176971436	25.0819778442383	22.3838367462158	24.2010555267334	24.9168872833252	25.109224319458	22.5224170684814	24.9235763549805
1002	-0.207710069414674	-0.0785466612165351	-0.0394503835061641	-0.19657801244557	-0.255861810046412	-0.235282831406238	0.0378752014025139	-0.155346927653909	-0.0740308515569552	-0.183358680243224	-0.274770787113084	-0.0764139921690514	24.2091045379639	24.0274028778076	24.092679977417	24.2151336669922	25.105676651001	25.7331638336182	24.6948204040527	23.8406810760498	24.5474700927734	24.8279342651367	22.5884819030762	26.024284362793
1003	-0.184378562101841	-0.207590453300156	-0.0317431414199802	-0.15431546858953	0.0681820588970368	-0.0267279352742094	0.0338673568294894	-0.137544970871687	0.190753604146636	-0.0350316689448675	-0.299721046232051	-0.0654162746635336	23.5626335144043	23.8468914031982	23.8378982543945	24.8063163757324	26.1032867431641	25.240608215332	23.7927589416504	24.7636775970459	24.9384937286377	24.9328231811523	23.224796295166	25.2978038787842
1004	-0.177589179960279	0.0519986854315846	-0.139437547791715	-0.144690072071683	-0.0287258207619061	-0.0388493911477212	0.0953236821255956	-0.117976531145246	0.0266796718345859	0.00524096268878793	-0.140581832895521	0.0919850562699764	24.0428943634033	23.716365814209	23.0577659606934	25.1263599395752	24.9099884033203	25.7113914489746	23.5493392944336	25.4221439361572	25.2437324523926	24.4904365539551	23.2395706176758	24.9014129638672
1005	-0.198553208492513	0.0817479905291236	-0.192726197482244	-0.195418688350316	-0.0751472244020306	0.156952034373717	-0.226808255165793	0.052681114526564	-0.10404598301109	0.0195440704298804	-0.00632993527808878	0.120116035596226	24.0872211456299	23.4691581726074	22.2603244781494	24.6163177490234	23.8561611175537	25.5291614532471	23.5339336395264	24.1957836151123	24.9388122558594	24.9190616607666	23.2501029968262	24.0602054595947
1006	-0.231522337586568	0.126559525511965	-0.0331396572498477	-0.0494935819754687	0.129541040477534	0.358071141445109	-0.221964313235887	0.0428354557675448	-0.0268255440894478	0.165650780973195	0.00568143297365964	-0.0367785560065954	24.1678333282471	23.9945125579834	23.893970489502	26.0705909729004	24.1996078491211	25.150821685791	23.1707077026367	23.8170204162598	23.9372844696045	25.4496917724609	23.9228172302246	24.0772266387939
1007	0.0497239591770153	-0.15101750716326	-0.0289875432265205	-0.154613047673081	0.322311800249537	-0.0211935475953595	0.0938306769237869	0.125157838952759	-0.0853128713595765	0.313042781839641	-0.0810853718103317	0.0210730864797313	23.7915534973145	24.3249702453613	23.4764614105225	24.1731281280518	23.4051609039307	24.4601249694824	23.6471176147461	24.4365615844727	24.535026550293	24.5214786529541	24.271842956543	24.7613143920898
1008	0.111692504307655	-0.150044536656083	0.0365703843613403	-0.0333007032274679	0.346095535522608	-0.145139052370283	0.178993719933743	0.301138028278842	-0.0870160372547417	0.20004618415183	-0.0359827503816632	-0.0206567091601357	24.0387763977051	24.0233020782471	24.4457740783691	25.7280521392822	25.3704776763916	24.3431205749512	22.8086013793945	25.904224395752	24.4147663116455	25.398998260498	23.6263027191162	24.8176307678223
1009	0.0568921410338135	0.136765340855334	-0.128329247512937	0.100111010967424	0.339855682172725	-0.0998674079259416	-0.117095439029185	0.0909539181855905	-0.0107296052646291	0.0623562430480433	-0.0889655233802245	0.0541575647620505	24.5165176391602	25.240177154541	24.2921028137207	25.7414283752441	24.500373840332	25.4616260528564	25.1732425689697	24.6488151550293	25.6154289245605	26.1043109893799	23.7711181640625	24.8423404693604
1010	0.0289268577203075	0.0409182623187974	0.0304290287807873	0.0797850701775786	0.175252242018473	0.0468051763331232	-0.208256488664716	-0.0100416002309203	0.107233727074089	-0.0105520405382649	-0.0603575820967137	0.128245933461756	24.9228954315186	23.8794441223145	25.3041706085205	26.0036678314209	23.920804977417	24.4253234863281	24.2445430755615	25.0417003631592	24.8694305419922	24.4468994140625	25.0242385864258	24.1462917327881
1011	-0.0631269486003703	0.0824716453696794	0.0657633519240903	-0.0628041906336136	0.109234117695109	0.0734840624379132	-0.21457688632448	0.0535120067608261	-0.0328982475783022	0.0214796879307926	-0.0120467269674549	-0.0205683150064715	23.86745262146	25.1465377807617	25.1042957305908	25.4394931793213	23.5229988098145	24.3853740692139	24.855640411377	23.2342567443848	25.2723731994629	24.6849346160889	25.0386562347412	24.8096618652344
1012	0.153987121126391	-0.0248220522700251	-0.0901246635394841	-0.0856058548045695	0.124741222499779	-0.0113803628565847	-0.0371015100015626	0.0745608024186026	0.141319021040985	0.0189127568193612	-0.107308778763297	0.00490255078790369	24.3686695098877	25.0379772186279	25.4106311798096	25.7071743011475	22.7682800292969	24.7129077911377	25.7160873413086	22.9063110351562	24.5191993713379	24.409839630127	25.3491916656494	25.141731262207
1013	0.0305051041505067	0.0890353427305115	-0.0478418205897526	0.144033144905066	0.0338229340274268	0.120480687397574	0.145762768565632	-0.117753363078918	0.396137971183734	0.0690957907867116	-0.0231236253253968	0.0962682141680773	24.4601268768311	24.8099193572998	24.6137084960938	25.2004852294922	23.6041049957275	24.6666831970215	25.5640716552734	23.9979381561279	24.6686744689941	25.0375690460205	26.3349323272705	25.2710571289062
1014	-0.109072999123782	0.17157926034173	0.060960795994589	0.0858542267624927	-0.0407516498338794	0.152688492178612	-0.0702724453391426	-0.152039454947101	0.410106488059299	0.216074700200387	0.200465483412927	0.294043393079534	23.3669452667236	24.5057945251465	24.5525569915771	25.2605247497559	22.7256946563721	24.2727241516113	24.281623840332	24.569522857666	25.7711906433105	23.5491752624512	25.1970272064209	23.4531307220459
1015	0.147834865586134	0.335174728709404	0.164174417485469	0.25661652129584	-0.118710901171511	0.248632727442796	-0.115871582995567	-0.173786043246309	0.0224888954123657	0.173026661564677	0.259733577070108	0.349642315203738	23.8851413726807	24.4002685546875	25.0815620422363	25.1397247314453	23.9689617156982	23.7303504943848	25.1661415100098	23.9290714263916	24.760009765625	24.510612487793	25.4424839019775	24.1410713195801
1016	-0.134422349929508	0.337350354629848	-0.0406084510507583	0.116120538251948	0.0808119320680305	0.207526179953319	0.0943494960925761	-0.0182543861441786	-0.177059848855208	-0.149172144718861	0.184943851610029	0.217524931334793	24.5827808380127	23.7847099304199	24.9214992523193	23.6632690429688	24.386173248291	24.4491539001465	24.8863525390625	24.7338256835938	24.0791683197021	24.6252613067627	25.9408359527588	24.4014720916748
1017	-0.304584164354594	0.131605029198852	-0.111662086142161	0.0391882827562569	0.0530763921838968	0.281224068556966	0.0413140048634943	0.0864841756978763	-0.0994635740951537	-0.0882895425545129	-0.0175197605195905	-0.203576934856898	23.9869346618652	23.8995056152344	24.8551216125488	25.1056938171387	23.4171543121338	26.0073547363281	24.660457611084	24.0706920623779	24.3970794677734	23.2587757110596	23.9925746917725	24.8932723999023
1018	-0.0390785521489931	-0.0012354156101253	-0.0465451810809725	-0.198421043927183	0.126861841250417	0.262116477983781	0.0496490377739747	-0.00531748452058878	0.177659715297182	-0.134556209951995	-0.0346689249495427	-0.128741265015918	22.6300621032715	23.1656017303467	25.3863296508789	25.4323863983154	24.5812397003174	24.4759902954102	25.4251174926758	23.5615196228027	24.5029258728027	23.4617919921875	24.402925491333	23.9555683135986
1019	-0.0191544550303888	-0.0859413158098334	0.201099787974613	-0.158780018022256	-0.0966603715103815	0.135985629796224	-0.121559674944038	0.0211571593825397	-0.0800922170138421	-0.121364046307392	0.1098119922096	-0.037078792184019	23.5911846160889	22.8734073638916	25.0287380218506	25.0546455383301	24.4579620361328	24.8784446716309	24.346622467041	23.811351776123	24.1471061706543	24.511381149292	23.4615230560303	24.114387512207
1020	-0.221321872512334	-0.212778250208714	0.221175270205691	-0.0103256978006101	-0.0350468792618983	0.0468536644442565	-0.00710470878023273	0.13656366963562	0.0319918071397325	-0.186257592520967	0.127399385477915	0.192576371447444	23.8209495544434	22.7147789001465	24.6743907928467	24.5312747955322	24.4045486450195	24.6024932861328	25.4202880859375	23.9808444976807	24.1990242004395	24.2457313537598	23.4955615997314	23.2925148010254
1021	-0.178305456954291	-0.0568372085638771	0.0692180857706717	0.0940431798370582	-0.0333057487908945	0.0201641857944139	0.0228250057789836	0.0179814726869552	0.11133511759796	-0.313040681187225	0.194238129300885	0.0841385986415446	23.9268054962158	23.8239860534668	23.9521923065186	25.2781753540039	24.5762901306152	24.0631828308105	25.3699645996094	25.1156883239746	24.5832328796387	23.3441219329834	23.2656192779541	24.08864402771
1022	-0.262120847030161	0.185558899707928	-0.12745158026172	0.143309554015119	-0.184836651526922	-0.189153131727636	0.200192049211992	0.157895826994434	0.0830846790014306	-0.270117982376746	0.0852890724743105	-0.16731722269185	23.7144508361816	25.1860752105713	25.0826015472412	25.11008644104	23.7951564788818	24.1253871917725	25.7089099884033	23.8449363708496	25.4984302520752	24.0449466705322	22.3091125488281	24.0223407745361
1023	-0.0406058281944297	0.0508235987180683	-0.0133620950436466	0.121830400305043	-0.0263342047126685	-0.0994879969397431	0.236204838714528	0.259679924848086	0.0303696086614877	0.0378143779110047	0.0201839118433895	-0.143689271533191	23.132755279541	23.2875175476074	25.2862415313721	24.7860488891602	24.3969497680664	23.7699546813965	24.9991703033447	23.7756080627441	25.1373729705811	25.028694152832	24.2599945068359	24.1435050964355
1024	0.0206799175026902	0.0978239732013435	0.160896863898643	0.0696832910402065	-0.00392425401886953	0.0126827213092184	0.0601417843772225	0.203154697312442	0.0276065616454133	0.180982781317475	0.140896550707595	0.110369651984485	23.4013290405273	22.9976673126221	24.555061340332	24.7428855895996	25.3031482696533	25.0252380371094	26.2174892425537	25.3570308685303	24.9404335021973	26.2133102416992	22.5965347290039	22.99951171875
1025	0.0987213594957836	-0.0642525127053375	0.263446556285658	0.139393260654714	-0.0827603259821501	0.235096152924939	-0.0568903998286601	0.0164324551077186	0.069460326325725	-0.110407216593281	0.204670028884905	0.295046721348228	24.3207931518555	22.7817535400391	25.0921363830566	24.6922721862793	24.9503040313721	24.9040050506592	25.3236064910889	24.3859634399414	24.2994613647461	25.6436634063721	22.6187381744385	22.7813777923584
1026	0.127543585589365	-0.140301541287016	0.111662037533051	0.474653023251349	-0.119807507104497	0.00537550181461199	-0.0020960289183023	0.0552985606993559	0.178867307003969	0.0346233103101881	-0.0242527210754986	-0.0412864245435287	23.6295433044434	22.8846187591553	26.3522624969482	24.4151058197021	25.4368877410889	24.6212463378906	24.8168087005615	23.8910827636719	24.9884433746338	26.1106224060059	23.1904296875	23.985652923584
1027	0.174637617757213	0.0216037835857321	-0.183675969631167	0.245248948799031	0.237499958117098	-0.0635619198180706	0.169346794002266	-0.0874330691678722	-0.0584028397098422	0.281186462478736	-0.104865530126489	-0.184346270819077	23.4190044403076	24.1261157989502	24.5436115264893	24.8406314849854	24.6722259521484	24.5185832977295	24.283317565918	24.1219005584717	25.5141906738281	26.1715984344482	22.8208522796631	22.0760536193848
1028	0.282548962995861	0.0656067322216529	-0.143000874456249	0.0919043484488782	0.406688360744113	-0.133891233023675	0.194074935009198	-0.0254046054455159	-0.129757842416311	0.439614629370425	0.114548975246876	-0.074043923565938	24.3176193237305	24.8541946411133	24.7276496887207	23.9846534729004	25.8452892303467	23.7719554901123	23.1779537200928	24.0576496124268	24.7196655273438	26.1195011138916	22.6102123260498	23.1893005371094
1029	0.0663535629744842	0.104984621405464	-0.0721877248779208	0.109044758202842	0.163187498599939	-0.0720989511845715	0.0934593832389226	0.0254781748374739	0.0351247088796356	0.0214789803850834	0.153055104615703	0.185466114016236	23.7529048919678	23.1272239685059	23.8539562225342	24.3969783782959	26.2665901184082	24.5550918579102	24.8762950897217	25.0773544311523	23.7901649475098	25.9143543243408	21.9200401306152	23.7264461517334
1030	-0.166373287014807	0.0745362643311012	-0.0234413092135242	0.246548938110166	-0.156221071975835	-0.0554413432406022	-0.0466779713022447	0.232241349548644	0.236908110632768	-0.215847493132109	-0.0402292595294824	-0.11155130130129	23.8955154418945	23.8548908233643	25.1966533660889	23.5562629699707	24.2491664886475	23.0916690826416	25.6454639434814	24.740758895874	23.7517337799072	26.2125091552734	24.0163726806641	23.6849479675293
1031	-0.108309626057149	-0.0966261086827842	0.0698699591177103	0.0637207173516998	-0.403259589380468	0.0413349204145135	-0.0570557348639227	0.257792755021711	0.325590788124174	-0.230112325362406	-0.202464576806577	-0.0800308608601483	24.8843479156494	23.8884201049805	24.7109775543213	24.6628894805908	24.49755859375	24.995548248291	25.9885444641113	23.2264728546143	23.837474822998	25.3838195800781	23.8402252197266	23.3248157501221
1032	0.0501336860943979	0.047910561068619	0.269723113058035	-0.141524540737919	-0.0709079634004581	0.0246191268109612	0.00743395048337447	0.303478056103245	0.218372909333411	0.15632609173926	-0.207699355704037	-0.176618074158398	26.1908512115479	23.8967552185059	24.5388145446777	24.8198146820068	25.1992111206055	24.6150341033936	24.2752952575684	24.4389553070068	25.0340270996094	26.8276214599609	23.6142292022705	23.8938331604004
1033	0.0567771784483853	-0.0923701236157797	0.36130214678164	-0.10385994041637	0.244643347176009	0.336202844191661	-0.103809924248893	0.152664639837099	-0.0337382355038187	0.135236671561437	-0.056760540826545	-0.0590052973191746	25.615213394165	22.8327140808105	24.563081741333	24.344144821167	24.2680492401123	24.6222476959229	23.7615928649902	24.0341491699219	24.585376739502	26.0927085876465	24.0198268890381	23.4635467529297
1034	-0.00233103200446294	-0.179689996838817	0.0870478494703377	0.12772199036722	0.339903628049655	0.318953011295235	-0.150044184339706	0.0795356951930728	-0.0141154576711386	0.122194487614912	0.102759259087421	0.160325762860623	25.6375827789307	23.4975109100342	23.8854198455811	23.8720092773438	24.6778297424316	25.3364849090576	23.78391456604	23.7492904663086	24.998291015625	25.3157730102539	24.0181694030762	23.6259841918945
1035	0.227906551685038	-0.0871943098706538	0.139802619036715	0.00337706153092654	0.0456414140241179	0.144990672765587	0.114970049497472	-0.136090710766638	-0.165840492137789	0.0853359593605276	0.107425383111703	0.299820966296068	25.3075637817383	23.6761798858643	24.7181987762451	26.0175361633301	25.5376262664795	24.1342182159424	23.9319629669189	23.5119132995605	24.8122100830078	25.8069953918457	24.0650100708008	24.5241146087646
1036	0.285726904021146	0.106970900379054	0.345730700820667	0.0785923668106676	-0.0336307255069528	0.205973862065832	0.355181941654664	-0.163099351311701	-0.223586283878532	0.103037304151727	-0.211413866984273	0.059511988072245	25.189416885376	23.3661804199219	25.1058578491211	23.6849021911621	23.2727737426758	23.5916576385498	24.5790843963623	24.2294883728027	25.095703125	25.1885948181152	23.3814926147461	23.1309585571289
1037	0.188552298190615	0.117724536978272	0.382044960709351	0.147205991081378	0.0850588080182035	0.345951381705746	0.168254743469987	0.0302868223204484	-0.131255818616779	0.00357812504427102	-0.042483724443656	-0.264184725114717	25.0824222564697	24.5769100189209	24.8402881622314	24.0815391540527	23.6788673400879	24.7140502929688	25.3308868408203	23.7136058807373	23.7837963104248	24.2871341705322	23.7120018005371	23.801628112793
1038	0.272834703186163	-0.0722449500668176	0.153065418867016	0.0661098070425652	0.233566009728179	0.0774079153552094	0.0262527075471013	0.138239130308392	-0.0312569295708158	0.0576830990207995	0.28767958439586	-0.235412297739799	23.9039211273193	25.7877063751221	25.3791275024414	23.8076019287109	24.1348342895508	24.2743854522705	24.3677978515625	23.735445022583	24.2651691436768	24.5929679870605	25.344841003418	23.8638191223145
1039	0.207630028971096	0.0606167452594661	0.0780158345277755	0.0736243598587265	0.370337942550236	-0.0928379694177153	0.253812201855922	0.194486735279526	-0.108553322056139	0.140061660468902	0.175331000107633	-0.0611963716029322	24.6886901855469	24.0225105285645	24.9212341308594	24.2874946594238	25.1723403930664	24.0672817230225	24.1438732147217	23.9648094177246	24.4879951477051	24.4996032714844	24.6281852722168	24.1240215301514
1040	0.229677033719781	0.0597536347419521	-0.0200008675960532	0.0179443449451639	0.00442841449486764	-0.0599881692060222	0.196173678978155	-0.0295914633614984	-0.186239537618562	0.270463536702685	0.0658013629559093	0.142337267676425	24.1459255218506	24.4293365478516	24.7495975494385	24.8196716308594	23.4210243225098	23.6328411102295	24.4552917480469	23.5077934265137	24.4587078094482	23.9042625427246	24.7303447723389	24.0543422698975
1041	0.215916510227913	0.0315454389077843	0.266373567298473	0.0758936926346365	-0.18604061582073	0.104866155704997	0.192485237220893	-0.117609935136983	-0.0404023084432197	0.105930127614549	0.0105486774211698	-0.0978504748813691	25.6078796386719	24.0517311096191	24.43603515625	25.2739276885986	23.8171997070312	23.4144897460938	24.774866104126	23.1989116668701	24.7869129180908	25.5499095916748	24.9470920562744	24.2203731536865
1042	0.182356773939119	-0.0277913390067397	0.467604005934817	-0.0653742089926652	-0.272406831718826	0.14235567013661	0.253875182943943	-0.135781903184721	0.0663043514571768	0.0909238708761322	0.0568421018426903	-0.0899373213342471	24.3769683837891	24.7470054626465	24.4142627716064	23.3939094543457	23.7446517944336	23.5043869018555	23.8667945861816	23.4323444366455	24.830207824707	25.1103591918945	24.67458152771	24.5018920898438
1043	0.19029877015987	0.0996006589253682	0.191032474158789	0.110472486911704	-0.126970053543914	0.0426906391157473	0.0863837150888855	0.242248700918879	0.0690857340559319	0.0875841303150438	0.428216395096356	-0.145342121171211	23.5100288391113	23.9061393737793	23.8493404388428	24.244499206543	24.2068500518799	23.4175415039062	24.6188983917236	24.0276679992676	25.7192859649658	24.8030014038086	24.9760837554932	24.4376964569092
1044	0.026427766353379	0.125180033736825	-0.0529339646445806	0.289941816153529	-0.192169034818335	0.0857589323488526	0.174139735457729	0.389836227629957	0.0497619955022515	0.00550180922270016	0.131077456884867	-0.190313172505967	23.1610469818115	24.3446063995361	24.6127738952637	23.6818370819092	23.2144870758057	24.5419273376465	24.9765625	24.7427272796631	24.7503128051758	24.7270927429199	24.8781127929688	25.3940753936768
1045	-0.0329960911315936	0.191989479134492	0.0253878250329365	0.366218575586586	0.129919088635774	0.123845133991821	0.0902695393263571	0.0806169326034762	-0.125457358592143	-0.167494710805158	0.0601991564666946	0.0613045227379132	24.9453792572021	23.6334705352783	25.282829284668	24.3317718505859	24.4589080810547	24.5109252929688	25.3486862182617	22.3670806884766	24.3026542663574	23.7570571899414	24.4809017181396	26.6244564056396
1046	0.0775190108955428	0.0308443793664424	0.109430839834431	0.254821380160521	-0.00548389539770255	0.187219818819131	0.0863401276858156	-0.202888617798777	-0.00525803120267199	0.0335834730646738	0.234510448942174	0.274393425166579	25.3437728881836	23.777624130249	24.334545135498	24.4601593017578	23.6781883239746	23.6155185699463	25.173698425293	23.9507122039795	24.418737411499	24.213342666626	23.8683013916016	25.900520324707
1047	0.352812298079982	-0.0660317300398958	-0.0267878436646072	-0.0488456422777546	-0.138982728328301	0.0246563275529894	0.109191047231931	-0.183066349152966	0.227927313430627	0.212897495719915	0.145172280950149	0.252583613277494	25.8774108886719	23.8044853210449	23.8389434814453	24.4055480957031	24.6653499603271	23.3388538360596	24.9478874206543	23.2000923156738	25.9800224304199	24.4990253448486	23.7163257598877	26.7743797302246
1048	0.275051472459126	-0.12304968511657	-0.0156221584921639	-0.0766697050777765	-0.229723025793248	0.0268462919926407	0.101030055469991	0.0230899317153899	0.118044147052231	0.119250349937964	0.0823102510481988	0.105815753038712	24.4635448455811	23.9776153564453	23.3918018341064	24.1829586029053	23.9156055450439	23.3565464019775	25.3008136749268	23.7868232727051	25.8286056518555	24.0039005279541	25.3833770751953	25.1188011169434
1049	0.151940387233765	0.0869506906458923	-0.060735608814781	0.0717244933342727	-0.0294621230889618	-0.0365496639402636	0.0788513008467646	0.305660987456065	-0.0565174090519065	-0.0868555397791368	0.195289609750418	0.129063109920452	25.2972984313965	24.1238422393799	24.063907623291	24.1466178894043	25.0819320678711	24.3812351226807	24.2544631958008	22.7839775085449	24.9808483123779	26.0323696136475	25.2714080810547	25.1226444244385
1050	0.201177246716838	0.25218127142216	-0.00423276270797146	0.154102585507687	-0.0349723387145104	-0.153011666488453	0.214227572953348	-0.0139278221536472	0.0699249194374403	-0.0874770989203029	0.274298249793304	0.19249946668711	24.9200668334961	24.6085414886475	25.1887969970703	24.0769309997559	24.9840183258057	24.3858051300049	24.0115985870361	24.7585582733154	26.2562522888184	25.655782699585	25.4070167541504	25.2744255065918
1051	0.146325748793288	0.23903477067816	0.180171970858225	0.107703124752064	0.0686515797958691	-0.0658841953340072	0.0263890861785825	-0.0761226487050806	0.171400453731337	0.0370539396012788	-0.0329476321541904	0.283878923916262	24.9768581390381	23.5266380310059	25.2385692596436	24.1608448028564	23.9491214752197	24.9874324798584	24.3995704650879	24.1035938262939	25.3466529846191	24.3687171936035	24.7048435211182	25.9341945648193
1052	-0.0675909548945981	-0.0347696083747167	0.056813645427269	0.145191577593081	0.236262908033922	-0.00972457468067489	-0.0912702503818963	-0.1390390043926	0.203179110281795	0.157888135378158	0.0601939616599054	0.305963292391993	24.4296379089355	25.3346881866455	25.0703182220459	24.0705089569092	24.5296688079834	22.9360122680664	25.176851272583	24.7133636474609	26.2612113952637	24.5575199127197	23.2151203155518	25.2125568389893
1053	0.0995376447826288	-0.164478964677301	0.0105671542397943	0.077937437272368	0.00197768006248111	0.00282126986624576	0.0109981402076755	-0.116152701230135	0.278846215365363	0.330695037793546	0.179878126869994	0.209988954264645	24.7083587646484	23.2725582122803	23.8382186889648	24.6324138641357	25.3743667602539	24.5130443572998	24.8864994049072	24.3627128601074	27.0085544586182	25.2408924102783	22.7647266387939	25.3817405700684
1054	0.206925854665798	-0.0643905338456534	0.0277551318652343	-0.0269522515652199	0.0590353950193503	0.0298189375819931	0.092841710101851	-0.0500210734255404	0.256419583371908	-0.0219607748537882	0.21080730336152	0.156534056587418	25.6347808837891	23.9142398834229	24.7818546295166	25.0511016845703	25.5341453552246	23.526439666748	24.5974960327148	24.665641784668	25.9343032836914	24.8706455230713	23.6698265075684	25.9727325439453
1055	0.183052464349743	0.193428598226433	0.269439156049742	0.165984717827044	0.3174918777801	0.0501081500063094	-0.0263146794541882	-0.0417817210584701	0.0845471858294928	0.054267034510552	-0.0993708400215354	0.120423104056329	26.069185256958	24.3351306915283	25.270076751709	24.8401966094971	26.0453014373779	24.588306427002	23.8394718170166	24.7590427398682	26.4353981018066	24.5566844940186	22.9744548797607	24.5777015686035
1056	0.125690410206317	0.185449438382449	0.270861879340003	0.132624371548005	0.291403323701132	0.124729385683111	-0.0477294701030644	-0.0296031297171169	0.0555617148556706	0.101595781644995	-0.134421568918199	0.255932273925453	25.4044380187988	25.0331726074219	24.5640296936035	24.2077083587646	25.2774200439453	25.6478977203369	24.446949005127	25.1513729095459	24.9236145019531	25.2490215301514	23.3489036560059	24.3325214385986
1057	-0.0105321513852914	-0.0863213340617222	0.207095013863068	-0.0341898946466728	0.0882908876338035	0.177802697668483	-0.00563551585369737	-0.0143442257815138	0.0461657569474312	0.246724165667302	-0.174986798044216	0.223354581668474	24.9578857421875	24.8534545898438	25.084716796875	24.9115715026855	25.6061038970947	25.6895751953125	24.8540992736816	24.1211643218994	24.9605274200439	24.6775569915771	23.3894386291504	23.8871383666992
1058	-0.0379679626687732	0.156199158218158	0.10514973488759	0.0407691103981591	-0.116812278193692	0.0199700721054228	0.350099645454492	0.081099430628143	0.0865657661423995	0.0708458046150895	0.0759054308765172	0.029080209989047	24.8896408081055	24.606517791748	23.7996768951416	25.0253143310547	24.2695159912109	24.5749816894531	24.8976039886475	24.480447769165	25.629451751709	24.8147563934326	24.427806854248	26.0077571868896
1059	-0.00771625487220717	0.0970256027108007	0.028325514443992	0.0444155218471849	-0.135785838446765	0.184113364454646	0.405229116461967	0.133313691080645	0.340872261256848	-0.129074873300588	0.134455697786166	-0.0391894404640993	24.1903762817383	24.1493892669678	25.4924240112305	25.0583801269531	24.6618423461914	25.2188911437988	24.1743984222412	25.5099430084229	24.8358745574951	24.0638580322266	23.9528408050537	23.4645404815674
1060	0.155240391665302	0.0897950968348482	0.0585579694073601	0.127810310321323	0.188773231651311	0.0851294528010129	0.172557346965519	-0.00542332055263728	0.173502442098354	-0.0429547120935894	0.112078961962155	0.167794647896727	25.0487976074219	24.9681549072266	25.3613204956055	23.8149185180664	25.7282676696777	24.4874591827393	24.0376720428467	26.0749816894531	26.0812187194824	24.1366653442383	25.0026950836182	23.949821472168
1061	0.0332810208453793	0.0886017479496104	0.0798202608918928	0.154671884728643	0.0659163317722289	0.145939820030819	-0.083776742029869	0.211880919935169	-0.0672441911057575	0.0905218424224259	-0.0552382530943731	0.145412023231216	24.8003215789795	25.3491268157959	24.4507503509521	24.0211124420166	24.0715408325195	25.2648086547852	24.0469036102295	24.933177947998	24.401496887207	23.0500431060791	23.3600158691406	24.4855346679688
1062	0.218716196832617	0.206901664743356	0.00894196707380956	0.102107462388389	0.0802466436173574	0.29310487311237	-0.105092766028363	0.394167251270545	0.0683215833063855	0.28239696006321	-0.0934590543184868	-0.0798640579074856	25.9492855072021	24.9605751037598	24.5597038269043	25.495059967041	25.7647762298584	23.9793434143066	24.0562019348145	25.4015293121338	24.0717182159424	24.9464378356934	23.7980461120605	22.8527984619141
1063	0.434047886796463	0.299782341499196	-0.089367043561964	0.0244648877844753	0.0227084950413428	0.224550290381657	-0.221656444018578	0.0283771370564523	0.102016734457763	0.188633438980382	0.0647963959502249	-0.30869906011344	25.2494125366211	23.728443145752	24.4665298461914	24.8260345458984	24.2390823364258	24.5770645141602	24.9992618560791	24.6526050567627	24.7126522064209	25.3292140960693	24.5355453491211	23.2921543121338
1064	0.504306861185256	0.0847467620750137	-0.119622761317231	0.0664127285781291	0.18749899648796	0.124136894742421	-0.259898340110155	-0.297236140408216	-0.0259099051144602	0.190735714459741	0.115176648280652	-0.0659668315428803	26.6226177215576	25.7990016937256	23.898868560791	24.9765510559082	24.8427791595459	23.1945972442627	24.8349895477295	24.2042121887207	24.3489532470703	24.9003257751465	24.6414089202881	23.0880470275879
1065	0.30447061457599	0.0103752951995659	-0.0479804997147255	0.0561421432889091	0.0379734325188963	-0.00586722474108115	-0.0258272222581013	-0.254546801379433	-0.0306023796527484	0.073841097318585	0.190898706125168	-0.0849237717846449	25.2463760375977	24.9607944488525	23.4073429107666	24.936544418335	24.2281913757324	24.2258739471436	25.3922939300537	24.1028537750244	23.394868850708	24.9207286834717	24.165018081665	22.2800788879395
1066	0.107713342896915	-0.102567999246361	0.0677251340706846	0.116718186555218	0.114731499216589	-0.0660899611169015	0.252053223453117	-0.0587010007117499	-0.0936190621596893	0.0410667057899161	-0.00896913004756072	-0.175499119781136	24.0864219665527	23.8087692260742	24.7391090393066	25.2751579284668	23.5750789642334	24.101490020752	24.9818496704102	24.2519035339355	24.4496536254883	24.7738075256348	25.3574829101562	23.1408576965332
1067	0.104320774352885	-0.144553484054768	-0.177359237274914	-0.0504601394196129	0.145019154981185	0.0915370542802663	0.443069895344365	0.0469168620281835	-0.0819898548429734	0.265356990632334	-0.0412978564608437	-0.0951644192288086	24.5608253479004	24.4786834716797	25.0409526824951	25.1501121520996	24.4383373260498	24.6224098205566	24.7418346405029	25.6641864776611	23.6438617706299	24.7015228271484	24.2707443237305	23.7286529541016
1068	0.0321122910181089	-0.0535361151252118	0.0868462191849346	-0.041697723707955	0.0447520120018794	0.18072304248993	0.169757102709383	0.120671804826429	-0.122235086513072	0.0511085961717797	0.12244247721452	-0.109943261884098	24.2754764556885	24.2450294494629	25.395544052124	24.6917304992676	23.8325958251953	23.8127517700195	25.278434753418	24.6180572509766	23.623950958252	24.8198642730713	23.9106597900391	23.9144153594971
1069	0.229165945467457	0.0162544650728762	0.261247563791187	-0.130332282022025	-0.025617728059899	0.175864703583187	-0.0740544545208763	-0.0250178471702895	0.00515026306231903	0.0421697432984587	0.145711712813124	0.0967106901144916	24.4186592102051	23.6162490844727	24.9868564605713	24.7906951904297	23.4018936157227	23.4538478851318	24.2453575134277	25.2940921783447	24.3509101867676	24.3148384094238	24.4936103820801	25.3558464050293
1070	0.275009548100229	0.139088720886321	0.29172059289067	-0.134400050873623	0.0167265228519966	-0.030482363661946	0.00186628115784515	-0.118980962511444	-0.057861351763151	0.0198418049406897	0.0237657257147248	0.0345212903341974	24.1453819274902	24.6112937927246	23.6024055480957	24.2159957885742	24.5169906616211	23.026123046875	23.8115215301514	23.8127937316895	23.5064029693604	23.7158870697021	24.0364017486572	25.3011474609375
1071	0.154729746164975	0.253437435955362	0.168024110750565	-0.0413885078533127	-0.00237215334664143	-0.0848084783513201	0.169592835695823	0.00731367603648891	-0.18121041152817	0.258983358274101	-0.154317498926218	0.0711880334903299	24.8315010070801	24.8426055908203	24.917896270752	24.6565380096436	23.7195701599121	23.8743076324463	25.0961952209473	23.6907157897949	24.1976413726807	25.2169342041016	23.3174114227295	24.2957191467285
1072	0.0467028610430589	0.0871516261841236	-0.311264429000943	0.0325542272985189	0.195884440510639	-0.0475942657377715	0.283653635200807	0.106997620690436	0.0597680905000573	0.0454797744252815	-0.0800676047674926	-0.105186525095291	23.9430255889893	24.6799964904785	24.1299018859863	22.9452495574951	24.1215324401855	24.3516845703125	24.5451278686523	23.5391426086426	23.9510498046875	23.2597465515137	23.2487144470215	24.1202602386475
1073	-0.0243414172358598	0.0348228777583017	-0.293851686823416	-0.0617463541883012	0.000182359850526836	0.239057827942702	0.128479853613243	0.148712927697346	0.186849875393378	-0.231964765457938	0.0490500811689145	0.0393444492370918	23.6938972473145	23.6557655334473	23.3291835784912	23.8243198394775	23.4984893798828	23.9342136383057	25.2589893341064	24.3425273895264	24.6774387359619	24.8013725280762	23.3753700256348	24.4738807678223
1074	-0.0545247273754512	0.140299590238897	0.0356972291643274	-0.129120758435207	-0.0459234037893452	0.287063536845366	0.0993464497411907	0.0885646588829161	-0.0179605003781944	-0.146589792317364	0.100019182539853	0.212603408657458	23.4669456481934	24.1368846893311	24.9474182128906	24.3120231628418	24.7719650268555	24.1510066986084	24.7740268707275	25.2797698974609	24.5861721038818	24.4462795257568	24.8553447723389	23.856128692627
1075	0.155403631501116	0.0772238069142475	0.0395400198026437	-0.0546559210656454	-0.0916355170537884	-0.142355731074048	0.124825213748153	0.0460668009204426	-0.00336700753742036	0.211921991985825	0.272826622441599	0.280000400796467	24.655668258667	23.3949184417725	24.1359195709229	23.6779899597168	23.9943656921387	24.1581230163574	24.6638469696045	24.9703273773193	24.283296585083	24.414529800415	25.6516036987305	25.2500114440918
1076	0.247864985863373	-0.109909140193366	0.127801975175657	0.061927791442784	-0.0570387111452533	-0.226651662144548	0.165280266766558	-0.0673360429956631	0.0904131647751427	0.246441398455239	0.328733273024454	0.0365752090089586	24.5213813781738	23.5882930755615	24.5427589416504	24.5233612060547	23.6958312988281	25.4809837341309	24.4071197509766	24.6907062530518	23.6809883117676	23.0579280853271	24.6912231445312	25.4377288818359
1077	0.489401109555274	0.0235739318819128	-0.0218270624748129	0.059162376027615	-0.190715762727365	-0.066814827419833	0.0624696582039661	0.192775394827294	0.000493891452876483	0.0475420862698996	0.212341220895468	0.0213549036782581	24.9015922546387	24.3236694335938	25.2480735778809	25.6931953430176	24.5818176269531	25.386905670166	24.7752933502197	24.5887413024902	23.9156932830811	24.2663707733154	24.4670829772949	24.8462982177734
1078	0.204446374075843	0.152432875586243	0.141967877218349	0.051591050304765	-0.150560503747528	0.0723592438776848	0.163595930583256	0.0838087830517225	-0.0503135217327326	-0.0800392516807378	0.119393960535589	0.141115149761418	26.699556350708	24.2710380554199	24.8271064758301	25.5944271087646	24.0209350585938	24.616907119751	24.9614543914795	24.9060478210449	24.9753837585449	23.5187110900879	25.7475166320801	24.9295597076416
1079	-0.164530946465646	0.201843218842669	0.101245781335166	0.22099841917678	0.0156389952677785	0.210955850712494	0.231752547136693	0.0545284134214796	-0.075327009259226	-0.0484087144363414	0.159151740827085	0.169438116874517	25.0829906463623	24.7001762390137	26.216926574707	23.6261653900146	24.8609294891357	25.403434753418	25.372594833374	24.7751121520996	22.9831409454346	23.5479717254639	23.7828121185303	25.0724868774414
1080	-0.149217832512988	0.24370218903212	0.16921150513005	0.28692917134623	0.0766900505420267	0.25872435108046	0.410824522615499	0.0672915642954877	0.0230192925899217	-0.0144089462753954	0.222584024444473	0.0474423791308425	24.3889713287354	24.8455505371094	24.8901538848877	25.3618965148926	24.0475635528564	25.314769744873	22.7813396453857	24.5860214233398	23.0196151733398	24.5320014953613	23.4307956695557	24.5075817108154
1081	-0.248408155599094	0.131098368852378	0.109556381717852	-0.0861535836516225	0.280723667189818	-0.0161875943980334	-0.114358530479407	0.0854037431054735	-0.103308206101886	-0.0384571311383084	-0.085188031273475	0.023788762822619	24.3860759735107	25.8013648986816	23.7910766601562	22.7195205688477	24.2157936096191	25.0691108703613	24.6084461212158	23.9097366333008	24.0530662536621	24.1293430328369	23.9631767272949	24.4403820037842
1082	-0.223816287467173	-0.0340778962537058	0.0662352631633212	-0.332829007320157	-0.135692412314853	-0.236471350047708	-0.44412771404869	-0.116972814862919	-0.312033252144133	0.0148580552553881	-0.425917033821406	0.0850329930966041	23.7395801544189	26.0602588653564	25.6566524505615	24.2517127990723	24.5864143371582	24.8361148834229	24.9430122375488	24.6277542114258	23.9295043945312	23.4551544189453	24.0399589538574	25.8858833312988
1083	-0.0867534048002483	-0.0290351630573014	-0.0850271615918246	-0.114192726947209	-0.299304457435738	-0.154931441645559	-0.386164796374118	-0.00641202788324335	-0.175676984047172	0.111797247864331	-0.228627595172526	-0.00251426103167773	25.1000442504883	24.1857948303223	25.4222221374512	24.090425491333	25.0076541900635	25.6173114776611	23.5187797546387	25.2915916442871	24.0593776702881	25.3125877380371	24.48024559021	24.7756423950195
1084	0.236098429293861	-0.153420092835773	-0.0827838575197575	0.110119545993925	-0.12438291692186	0.130620388057324	-0.190830592602424	0.168741552827072	-0.189601647168914	0.0918259236429861	0.148619632224424	0.0361006053674089	26.2623615264893	25.9156169891357	25.071346282959	24.7695503234863	24.9780559539795	24.31130027771	24.5205001831055	24.8646373748779	25.4007244110107	24.1618328094482	24.029125213623	24.5257568359375
1085	0.197657659110718	-0.116127391820953	0.0147004829582613	0.144637075910765	-0.212970206072669	0.418290501141627	-0.194147767283596	0.155311759693802	-0.0137317318046541	0.0578974189534947	0.0587207400315037	0.317178602698732	26.10622215271	25.1383953094482	23.8429641723633	24.9543056488037	25.3580570220947	27.0402450561523	25.1630344390869	25.132568359375	23.7510890960693	24.5789890289307	24.8758201599121	23.821949005127
1086	-0.092692892362777	-0.0873431088457437	-0.165949019095905	0.000418841038253959	-0.00413554693039941	0.175055632905952	0.138924989015692	-0.0508556330127021	0.0196906542067978	-0.0129537008523073	0.273976755840579	0.231929914689772	25.6900329589844	25.042293548584	23.7124423980713	24.5026531219482	24.1415271759033	24.7154178619385	24.8879013061523	24.4794883728027	24.9388599395752	23.9876956939697	24.3803730010986	23.1292972564697
1087	-0.0376662301399904	0.101612650160035	-0.142755409924604	0.0755089440488206	-0.0681626215184679	0.10968551018091	0.252806778309633	0.0944285216338869	0.166129979299541	-0.0646707775816111	0.133662726455483	0.192991833701399	25.8766899108887	24.3773384094238	25.2383995056152	24.7192459106445	24.7417316436768	24.676929473877	25.2990684509277	23.9006175994873	24.1898784637451	24.5486927032471	25.0279502868652	23.4864959716797
1088	0.0971731861399974	0.0874965379670982	-0.135965077146778	-0.154527579108191	0.289941793563258	0.240355893226535	0.116921425660635	0.0615634028196439	0.15893065825297	-0.0332766993105338	0.00582644455147374	0.0165863955293446	25.5787506103516	23.3726062774658	24.8649883270264	25.3275337219238	24.8285388946533	25.1879119873047	25.6002750396729	24.2574043273926	23.7765693664551	24.0498676300049	25.5661277770996	24.416431427002
1089	0.0146081685527122	-0.128907136336068	-0.101405363857793	-0.225551259859188	0.12241368761309	0.244755039565803	-0.0232542655329127	0.141879547497609	0.116053450266008	0.165536009335575	-0.0237024781510229	-0.0454572268442917	25.6649284362793	25.2272033691406	24.6088962554932	24.7171249389648	23.4635906219482	24.5528049468994	25.7614650726318	25.7487468719482	24.6277313232422	23.818151473999	24.5962924957275	23.7548065185547
1090	0.155383002176677	-0.197681522032752	0.051461382548581	-0.0146361894245359	-0.102257304708246	0.175104013599451	-0.157843973096362	0.140338899115761	0.00265278501619548	0.105412540122295	-0.0715144218502672	0.079773195977026	25.8525581359863	23.8248081207275	23.632022857666	24.3898906707764	24.7125854492188	24.1083831787109	24.7100467681885	25.8489513397217	24.7517261505127	25.446460723877	23.3612728118896	23.9833526611328
1091	0.209789566981897	-0.0872767330384647	0.0860826139152664	0.0934641421004017	-0.0951122148201478	0.0309352254555364	-0.124377970153063	0.210544393479267	-0.138356659199872	0.034564750763721	0.0285018088158751	0.192333638972968	24.6873474121094	23.9565353393555	24.2077465057373	26.065788269043	24.7302951812744	24.5553512573242	24.560604095459	25.4409561157227	23.1809539794922	23.5851955413818	25.4157791137695	24.4411182403564
1092	0.231929891522725	0.020845758472376	-0.00858687131560032	0.157290673076105	-0.0360001159835974	0.171955389887657	0.268344992162639	0.420918495275657	-0.00378999249349476	-0.00712533397156534	0.0524629029119978	0.161132418518889	25.4317493438721	23.8015689849854	24.5546970367432	25.1240291595459	24.6462574005127	25.3115043640137	24.2390537261963	23.7205619812012	23.8420829772949	25.0819454193115	23.7621898651123	24.5843048095703
1093	0.201697126332988	0.167459744481761	0.16729145500608	0.0991456128453763	0.0398831814220273	0.322959837424833	0.478881385009259	0.190981419626297	0.176216588854402	0.318444860910574	-0.0423901466689074	0.0249035888319895	23.6628665924072	23.9710216522217	25.3049392700195	25.5700492858887	24.4397754669189	25.2115650177002	25.8715229034424	24.5935077667236	25.1297283172607	24.3979606628418	22.3646545410156	23.7062454223633
1094	0.0199854329262052	-0.0363756513518183	0.205390969994284	-0.135981736008219	-0.106717971594321	0.197520445438371	0.142275401940111	0.12695200389706	0.00073502943649828	0.268086277535446	0.016473454624105	-0.00413846626932468	23.6220607757568	24.2572250366211	25.4285144805908	24.3514232635498	24.8708572387695	23.8253231048584	26.2015075683594	25.2245407104492	25.1337375640869	25.9526710510254	24.5880279541016	25.2089653015137
1095	-0.0458485775360771	-0.108244302099081	0.293352846632501	0.017263860219856	-0.149502619687553	0.00763181177161698	-0.164460187474063	0.445310445985825	-0.0454057764649463	0.116977301019865	-0.0903272585967301	0.00837258486572523	24.3374729156494	24.1283435821533	26.042013168335	24.727237701416	24.3577823638916	23.1195850372314	26.4509792327881	24.8604927062988	24.9188671112061	25.3401260375977	23.7462024688721	24.5978889465332
1096	-0.0594325871080343	-0.239308221183933	0.0284229003169116	-0.0285478729729647	-0.0174987602636634	0.126824783193129	-0.141293764231676	0.516688676948604	-0.0514892917280463	0.0723664635453503	0.0355489911802067	0.217851392516621	24.0574111938477	23.5966529846191	25.734920501709	24.9435043334961	25.0310211181641	24.382682800293	24.074987411499	23.9056873321533	23.916202545166	24.5371723175049	24.2497081756592	24.8489627838135
1097	-0.123153792625544	-0.145223973596188	-0.0571097705667114	0.00768230180747764	0.0565651988591753	0.102358003103234	-0.0359266504351154	0.232346382132818	-0.100057545283875	0.102164559736558	-0.0274979557728159	0.27864274633356	25.3188724517822	24.6481971740723	24.6390018463135	25.7735576629639	24.4181480407715	24.7445888519287	24.1687717437744	25.4446296691895	24.3969841003418	25.0554866790771	24.2654609680176	24.8742599487305
1098	-0.0532626636229168	0.000817162071456323	0.113382606591614	0.0243248336281852	-0.0456988838836594	-0.0788136662108059	0.0632411280288068	-0.258650646558038	0.0903374428655468	0.0831871368494745	-0.0380739525302687	0.124020679061005	24.0859317779541	24.2717704772949	23.9807739257812	25.6732749938965	24.447509765625	24.8513126373291	23.9080028533936	24.3250045776367	24.7158584594727	24.2176475524902	25.0266647338867	25.131721496582
1099	0.139939367848029	0.00258057363075181	0.169511053753183	0.193739536706516	-0.0943555803362415	-0.0568496397651188	0.096394033864172	-0.359448105949468	0.0518910173986882	0.132268035089062	0.0816212490242094	0.114869789760945	24.4416542053223	25.9672889709473	24.2324638366699	25.7596073150635	24.7419166564941	23.1941890716553	25.2949829101562	22.4994983673096	24.7246189117432	24.9246826171875	24.9888858795166	23.7571411132812
1100	0.177444183218967	0.0339984829679452	-0.0692213257766525	0.165301987940765	-0.135490894717094	0.0232472830119832	0.201085680508996	-0.333403474864724	0.0111583997328779	-0.0127402681584741	0.0101742762602157	0.0589421917866844	24.2449340820312	25.5864849090576	24.2706317901611	24.5834617614746	24.152027130127	24.1582527160645	25.6237487792969	23.6350593566895	24.0492038726807	24.8311424255371	23.961856842041	23.5023078918457
1101	0.0463980903874699	0.0728056926433283	-0.0397380716301541	0.262356326136967	-0.100700748000861	-0.0274682997795992	0.0611127229642392	-0.0811686997943468	0.0123693460246841	-0.169450286445411	-0.0165442752958569	0.120292404532279	25.0744800567627	24.3608264923096	24.3865146636963	25.9590816497803	24.3721351623535	23.4987659454346	24.9939613342285	23.5002269744873	24.5194797515869	24.176815032959	24.7155532836914	23.7051792144775
1102	0.0302008620648166	-0.0503180903790792	0.0421991406921052	0.320084800900389	0.0528411308391128	-0.028728774307524	0.179920455202009	0.0785610506583794	0.0541826552877751	-0.0997379307253254	-0.0114071955924828	-0.0145082219467838	25.1287460327148	24.6292343139648	24.1497993469238	26.3256454467773	25.4342021942139	23.0889549255371	24.7702484130859	23.7540607452393	23.8497257232666	23.7504329681396	24.068754196167	24.4553108215332
1103	-0.0791722833834001	0.0330944052073505	0.227997256731982	0.223384456942711	0.0800661437814369	0.202076498830294	0.203248537887362	0.00358995619572511	0.128939520361953	-0.0829815056224206	-0.00532717855047338	0.0917141172932361	24.4900417327881	23.9785022735596	23.9700317382812	26.0630130767822	24.9584732055664	23.0328121185303	24.1346759796143	24.1176929473877	24.2561435699463	24.707820892334	24.1665287017822	23.1247615814209
1104	-0.0898094239844056	0.136090582633642	-0.0320462973739666	0.225629189163072	0.206975588013734	0.211290559989152	0.198412681620695	-0.0463845177336282	0.0439138393818865	0.107686899124381	0.0443877462184616	0.0389367530633251	24.5777835845947	24.0808906555176	23.6933155059814	25.7923717498779	25.1126499176025	23.5021915435791	24.6460952758789	24.3754901885986	23.9896640777588	24.9555683135986	24.1195278167725	23.1448841094971
1105	0.119807040720019	0.26813291102323	-0.257775623024173	0.195935595750385	0.105080396001455	-0.116372267337013	0.223635204210296	0.0485361930878128	0.00208531568945602	0.226655009653193	-0.143433806925898	0.0166331137010047	24.8492202758789	24.9598941802979	24.583854675293	26.0589294433594	25.1994361877441	23.6293201446533	24.7857971191406	23.8770313262939	23.8762588500977	23.7464141845703	24.4922142028809	23.6799392700195
1106	0.100169062088924	0.263623466141354	-0.234800982917903	0.11473837925783	0.0387498924383465	-0.199861982765768	0.299039568293622	0.0913514120545358	-0.147292354858166	0.32056138366147	-0.120370031257266	-0.0248616068268461	24.8900680541992	25.2931308746338	23.7536239624023	25.2579612731934	23.9819946289062	23.6810436248779	25.5615043640137	23.8930816650391	23.9107818603516	24.0617561340332	25.3761711120605	24.9807243347168
1107	0.110635147472919	0.0303982075126044	-0.214147691753027	0.286795965902812	0.27004479295519	-0.110319669593807	0.141135800226465	0.109171708487821	-0.0568625672944307	0.0256598009892244	0.0708781981218181	0.032323920288178	25.1910247802734	24.9356517791748	23.4184894561768	25.4707889556885	24.6155223846436	24.0589370727539	25.0805625915527	23.9703197479248	24.4672088623047	22.9835681915283	25.2855281829834	23.365909576416
1108	0.207706350316869	-0.0426024672553353	-0.133257155930494	0.361425012021471	0.132908396049515	-0.178947856917119	0.244465782638727	-0.0321595585112959	-0.0629659711026846	0.0474707669525358	0.209813648705321	0.183067603973115	25.3880271911621	23.8446502685547	22.9906539916992	25.702241897583	24.0366821289062	24.0386981964111	25.160083770752	24.5781078338623	24.1907329559326	24.0160026550293	25.3753108978271	23.4034881591797
1109	0.397475902097455	-0.0174490962896812	-0.0526567765344907	0.284498915442001	0.209612431184752	-0.04721046274625	0.438167767088132	-0.196473294151986	-0.0195517131550247	0.116318355109428	0.269839255262511	0.152408848527244	26.6794509887695	23.9610023498535	23.3070907592773	24.3487854003906	25.0692672729492	24.6041221618652	24.2311935424805	25.0805473327637	24.4872074127197	24.3540668487549	25.8410301208496	22.6417293548584
1110	0.161817850110765	0.135878596218021	-0.346345596893684	0.0528623338224747	-0.0717300806558399	0.142904163098052	0.239585948921132	-0.0883982487436299	-0.0658635395259495	0.0754181212221354	0.391803099410026	-0.0230865735115628	25.2080764770508	25.5402412414551	24.3897552490234	25.1503162384033	24.4419651031494	25.0058269500732	24.6661262512207	24.4591979980469	23.3165435791016	24.4567012786865	26.7075424194336	24.2028846740723
1111	0.00953201494698419	0.154577509123385	-0.106572824796416	-0.116908477747273	-0.0504744724754573	0.283279287134818	0.0114680277677337	0.117825051924541	0.137671826580771	0.136600344642837	0.133344542624968	-0.015447146158408	24.8592624664307	24.2442111968994	23.9882621765137	25.2435455322266	24.4231719970703	24.9799156188965	23.7294216156006	24.9321269989014	24.656494140625	24.0192432403564	26.0594234466553	23.6452350616455
1112	0.0831024373321156	0.339283204124968	0.0331352873421054	-0.0764062189132773	0.262746570814954	0.140912127584187	0.0238838987053498	0.376999178789788	0.220491547979179	0.0917029218306737	0.0194566913824588	0.0835507289026225	23.853214263916	22.7684478759766	24.1306610107422	24.9627285003662	24.9355907440186	24.6057243347168	24.2100582122803	25.2256698608398	25.4145889282227	25.441722869873	25.0396556854248	22.9175586700439
1113	0.154252417606415	-0.000763176175155422	0.0509213239241149	0.0413459070953337	0.290608889155948	-0.0330008513111579	-0.0103433872312735	0.132986769991845	0.101472383161664	0.213953038456076	0.155645536811122	0.0947336738333888	24.6694831848145	25.4510078430176	24.0185127258301	25.7225189208984	22.9675331115723	24.7224349975586	24.1603050231934	23.9596977233887	23.8236446380615	24.9141044616699	25.5190238952637	23.2932682037354
1114	0.198438383847673	-0.134629037071591	-0.00954548043594627	0.0750976437002322	0.114159075767276	0.117988429245003	0.0143408760353765	-0.0107749661473235	0.0221172380623216	0.106265492900405	0.195613219246894	0.14501265502409	24.6455516815186	24.5657138824463	23.8402996063232	26.2611808776855	23.7985305786133	24.5378170013428	24.9805755615234	24.301155090332	24.4349880218506	23.747444152832	23.9083557128906	22.4117851257324
1115	-0.000607312856345743	-0.140698998909897	-0.10235874566763	0.118822967047251	-0.0706642657026464	0.30367845138214	-0.0862599061121045	-0.236138581442219	-0.0126642993663353	0.0435864403581903	0.259036059459461	0.0969979880088658	24.4023914337158	23.936559677124	23.9064445495605	26.8687286376953	22.9618988037109	23.7586441040039	23.8103942871094	22.7150764465332	24.5416355133057	24.7515258789062	24.7375144958496	22.0315132141113
1116	0.0249229189350615	-0.0271262941648729	-0.0241626588719441	0.11860373987507	0.107210884487074	0.30764605395305	0.0596304320078218	-0.14432235952188	0.0680279325326296	0.0911524275008659	0.269364536782717	0.0231637985959594	24.1346187591553	23.4062480926514	23.9223976135254	25.684103012085	23.635763168335	24.2753009796143	25.1579875946045	23.4818725585938	24.7637405395508	23.5507907867432	24.1446075439453	22.6564865112305
1117	-0.0891359930636213	0.0215373332162301	-0.0796702284255559	0.175609476820156	0.0736759179200703	0.0664759940136719	0.218577307455689	0.0667346831630766	0.069309078388585	0.0188816128759939	0.206380528308387	0.155095993801979	23.7707691192627	23.6085357666016	24.6458206176758	25.8413772583008	24.6377944946289	23.6719608306885	24.4333648681641	23.3640804290771	22.9623851776123	24.9630355834961	24.518518447876	22.3554267883301
1118	0.075155142881755	-0.00185178970897937	-0.122126966140428	0.13836600663069	-0.0344908718477654	0.168321942897023	-0.0870956853195679	0.0695241759887608	0.0825861530395997	-0.0466402958476522	0.308556158768823	-0.0657144936649843	23.9261989593506	24.1996726989746	23.8535404205322	25.6150875091553	23.6229629516602	24.327392578125	23.591381072998	23.9338493347168	24.0180702209473	24.9368190765381	23.683931350708	23.8106956481934
1119	0.165135542287658	0.252413346952949	0.0868375878922905	0.199835850889727	-0.114761015744648	-0.043065871619703	-0.193756553197915	-0.045960440902661	0.26566789193717	-0.00865449776234328	0.261516462510727	-0.118521342658397	25.0862274169922	22.8998069763184	23.178524017334	25.2639617919922	23.8806781768799	23.8386993408203	23.925350189209	23.960391998291	23.2542285919189	25.4654083251953	23.7933044433594	23.9976615905762
1120	0.316503579493343	0.535179477107079	0.268456765503032	0.196084568927375	0.132836113934161	-0.134943984361172	-0.17933018007939	0.208207630117045	0.604808899761196	0.284571427177099	0.015606749044494	0.232814409931962	23.202169418335	24.630615234375	24.7071285247803	25.3078594207764	23.5442581176758	24.3733215332031	24.0276966094971	24.5816974639893	24.3374366760254	24.4066200256348	23.7909259796143	23.010103225708
1121	0.087999894479907	0.12504338940866	0.0122957893867692	0.200016372802352	0.292509223305899	-0.0721511432915065	-0.113365710063761	0.15074471476342	0.279817097819134	0.338816791144822	0.0825745822115351	0.143494488099293	24.4856510162354	24.2282104492188	23.7504348754883	25.4391574859619	23.1639957427979	23.8534412384033	23.5573539733887	23.7994709014893	23.5588130950928	23.6287441253662	24.2417697906494	22.623556137085
1122	-0.00244593242291558	-0.083341040792078	-0.27199997034117	0.0670025467249218	-0.000346788313606794	0.0223149272156746	0.0138609053292384	0.177736125854807	-0.026981934184505	-0.00679012741347407	-0.158950725269804	-0.0256341772151814	23.5999908447266	24.3235645294189	23.5681934356689	23.7901000976562	23.6263065338135	23.991060256958	22.7123908996582	23.6229629516602	24.448938369751	23.952241897583	23.4714050292969	24.0525131225586
1123	-0.104252781866876	-0.107829253350957	-0.084635380354996	0.162032135035147	-0.154061030194129	0.0957198184416796	0.192238877924524	0.236183080576211	0.0639838516293452	-0.185466238631818	-0.225927956428663	-0.052666703669189	24.0577983856201	23.2925796508789	23.6535739898682	25.3105545043945	24.8421478271484	23.3786811828613	23.0180168151855	24.4911727905273	24.6483211517334	23.3433418273926	23.6407337188721	24.0722999572754
1124	0.0819344261330457	-0.0398907717767827	-0.154690171104903	-0.0114455744487145	-0.147121306843957	0.0395885203994197	-0.094540234411852	0.121556227735624	0.0827420316533534	-0.019057582476556	-0.0352870400875531	-0.251625816838526	23.6474628448486	23.8240795135498	23.2222023010254	24.379337310791	24.511812210083	25.8592758178711	24.6091976165771	23.7684211730957	24.2468147277832	24.1149196624756	24.369815826416	22.4509620666504
1125	0.138908732296755	-0.0058116514221922	-0.13029315052421	0.0499286125356946	-0.0202330371125754	0.0942524687840489	-0.106702045382804	0.0778993313487035	0.0814286556477981	0.0077018561647364	0.132897159191415	-0.219378303442568	22.7283477783203	23.57493019104	24.9752216339111	24.3491439819336	25.6254959106445	25.9227256774902	25.4012107849121	24.4373340606689	24.2236328125	24.5082092285156	23.7376327514648	22.9820404052734
1126	-0.0292879378679629	-0.0145973085482751	-0.0785326139303493	-0.068429379203792	0.192130849508771	0.308934776096621	-0.215063904723507	0.255918972110322	-0.0130375773753997	0.0466357223584453	0.330649152399658	0.0196005804174035	23.7910461425781	24.4319972991943	23.920129776001	24.4568672180176	25.1901950836182	24.1411800384521	25.0519332885742	24.2847881317139	25.0771026611328	24.3751621246338	24.0202369689941	24.3847942352295
1127	-0.16980909212964	0.0722610195500977	0.0643556450662004	-0.0569936127152033	0.260907689581103	0.28801992414796	0.0460798826828608	0.2131937401073	0.26983376212641	-0.0263496207787952	0.268523300035667	-0.16864862960378	22.9909133911133	24.5240898132324	24.4761867523193	24.6126384735107	24.5407981872559	23.343282699585	24.7635879516602	23.4951095581055	25.6627998352051	24.730001449585	24.7628078460693	24.7301139831543
1128	-0.311432190282233	-0.0429091300774473	0.171950629190093	0.117840611057289	0.190893586245721	-0.0363031350454577	-0.244956583821406	0.132307548300048	0.290310648092102	-0.00649273181313959	0.100418091359842	-0.137921445259877	23.6192836761475	24.8640670776367	24.3867721557617	24.4252700805664	24.5308055877686	24.1064147949219	23.4930648803711	24.862211227417	25.1112022399902	24.0588111877441	24.4303283691406	23.3820400238037
1129	-0.162884031305879	0.256899112750006	-0.00762744699216	0.36505740838129	0.0945795633138573	-0.0034944253715139	-0.117490040877371	-0.0642550668311799	0.114439435420834	0.206611526582321	0.159663102759083	-0.0203040980306639	23.0427131652832	24.5978832244873	24.5858135223389	23.9805870056152	25.8834266662598	24.4104690551758	23.5309467315674	23.3901920318604	24.0909194946289	24.4607524871826	23.412841796875	24.1401691436768
1130	0.120509046960933	0.0232443919661875	-0.148229737493523	-0.0398361887058201	0.0964772249978978	0.179673173346501	-0.140838708550604	-0.147965325972649	0.0234959127303682	0.237514604256845	0.23372903164487	0.181070071279493	24.759765625	25.4168643951416	24.0227031707764	25.1377067565918	26.1501598358154	23.8169574737549	23.5126647949219	23.0591564178467	24.7532825469971	23.7888317108154	24.3748607635498	24.0937385559082
1131	0.121243550395121	-0.0184844437922322	0.0379423475841634	-0.179855299456676	0.179054763787519	0.136289130316712	-0.0818294624479421	0.0150523340915356	0.167593824667918	-0.0416375321814897	0.227287657896269	-0.17062130503956	24.0734748840332	24.4530792236328	23.7787933349609	24.0119915008545	24.7103443145752	23.9123077392578	23.5469989776611	23.2872333526611	23.8166904449463	23.0614528656006	23.631742477417	24.8559074401855
1132	0.202514916907461	0.0475935743121454	0.183798567802967	-0.0309659323328901	0.092868892776437	0.137459066367839	0.16377055977317	0.115392633256562	0.205369257696546	-0.137589674174848	0.149058689587463	-0.176689651899977	24.8521957397461	24.5352973937988	24.2347717285156	24.1534004211426	25.3827533721924	24.2815322875977	24.2081317901611	23.5576438903809	24.3671245574951	24.36572265625	25.3242683410645	24.4782638549805
1133	0.0410581141043735	0.214859558593503	0.0684804582438403	0.0512015048750953	0.0720674372175552	-0.0436324627411011	0.318151605373913	0.221818983386015	0.151970552204503	-0.121339300341802	-0.0516955093831228	-0.147395868188994	25.385814666748	23.6910228729248	24.6166858673096	24.7534561157227	24.828540802002	24.247896194458	24.66526222229	23.9931182861328	24.6674518585205	24.4260311126709	24.9116020202637	23.6299419403076
1134	-0.161852552867344	0.245625178333967	-0.0287043643008076	0.158174099188443	0.159360226320871	0.0309428756463888	-0.00923177036337108	0.143222063472479	0.133349675995973	-0.245335782650642	0.0812549548109587	-0.115353446369483	25.194185256958	24.3323593139648	23.662748336792	25.2002277374268	26.0701637268066	23.8540859222412	24.7954711914062	24.2207660675049	23.8261051177979	24.296989440918	24.1208209991455	25.177978515625
1135	-0.118283885213998	-0.0182662508630074	0.160590556945067	0.259727100758781	0.247531722640332	-0.140608143132951	-0.116000858171219	0.0297002525827565	0.0860225807770831	-0.194344988746472	0.0213693131941426	-0.0700328605455525	23.416332244873	25.040563583374	24.7244186401367	25.5682754516602	25.0353336334229	23.6988296508789	23.827033996582	24.8975944519043	24.548807144165	23.1958713531494	25.0315418243408	25.3019275665283
1136	-0.149299885999255	-0.318243585384977	0.0283252356621517	0.329624264425135	0.374238970157279	0.053761866850877	-0.0780050388845268	0.139319074037473	0.117255821395887	-0.309533341566912	0.0921471236336515	0.0760625823260739	23.8416042327881	25.0789794921875	24.6515884399414	24.919677734375	25.5761127471924	23.9148120880127	23.2062911987305	23.1480655670166	24.6087989807129	23.0138778686523	24.6261577606201	25.1338958740234
1137	-0.0862819850956384	-0.203532847336731	-0.0145295581961307	0.4701933506458	0.209653458256298	0.225340196229979	-0.0906324573243893	0.0777719881806718	0.00217212105015108	-0.0894742610219836	-0.122392116437283	-0.0405660239941881	23.213020324707	24.6643562316895	23.7364826202393	24.0937728881836	25.7577648162842	24.3957347869873	22.9062423706055	23.2723865509033	23.6708927154541	22.5957374572754	24.2239093780518	24.1379241943359
1138	-0.0414897962290581	0.0302361300356324	0.21036051752634	0.454730151017714	0.134444076177346	0.0299901537580212	-0.0663358738918589	0.057550144982315	0.0531113684595965	0.0646949810159612	0.0177452017505999	-0.122556428817092	23.9919395446777	23.9232196807861	23.9883575439453	24.3718509674072	24.7071228027344	25.0770511627197	23.8493518829346	22.8224182128906	25.3534812927246	23.13623046875	23.810396194458	24.8092174530029
1139	0.0925778271815147	0.167985737497077	0.199658934497108	0.15803519493646	0.0565273403796027	0.00826583986808771	-0.176693448363679	0.024432523597909	-0.0214689807134079	0.0746114326151712	0.123135584299675	0.000737520611323816	24.3589115142822	23.2073211669922	22.9478874206543	24.1175155639648	24.4308681488037	24.2695808410645	23.7004871368408	22.9268569946289	24.1580772399902	23.2079772949219	23.8653125762939	23.508472442627
1140	0.310439147260382	0.0429327748722699	0.00772559101022807	0.0953871504806614	0.0376178945028585	0.177054376679322	-0.0366094106486088	0.0235020925761091	-0.193249175994694	-0.1472351893797	0.0462209577376598	0.392011181433986	24.1933479309082	24.4969539642334	25.5618896484375	24.6618461608887	25.2381000518799	24.5522575378418	24.7109031677246	23.9487037658691	24.9616203308105	24.2455425262451	24.7534027099609	24.8676738739014
1141	0.2222212010021	0.0275722514659549	0.00731311958810466	0.0540779653924943	-0.0932364442435869	0.249987814460638	0.155348096241227	-0.150318425144235	0.108284600934667	-0.149215635698013	0.0645402994230153	0.0397063104342408	24.7077140808105	24.9012031555176	23.9498100280762	25.5992469787598	24.7703514099121	23.5343036651611	25.1197032928467	23.6557540893555	22.2898235321045	24.6118927001953	24.3063507080078	25.1644859313965
1142	0.356925389171494	0.132628837244681	-0.194940926752565	0.0488101159003662	0.00324462856511332	0.089338793154667	0.296491820353381	0.0692395543883038	0.215159262063139	-0.101577081675906	0.00710106465551519	-0.182085117482472	24.4122848510742	24.821361541748	23.6957015991211	24.5443344116211	24.251880645752	23.8807754516602	25.3428840637207	23.7031650543213	23.0027313232422	23.3142929077148	23.7208461761475	23.9779624938965
1143	0.199800353995755	0.169159614520566	0.115237236885179	-0.0138090679189133	-0.0458702421591966	0.0107392748970341	0.280376631043907	0.256468468416671	-0.0216861726577378	-0.0484498365714146	0.055521660220947	-0.203542604020782	24.1491165161133	23.630931854248	24.3876934051514	24.7109031677246	24.9543285369873	23.9696178436279	24.2160224914551	23.0384960174561	24.2354507446289	24.497537612915	22.8044662475586	24.6090602874756
1144	-0.0892085921003627	-0.0471047616673559	0.282070303791443	0.0452271330745759	-0.0693862366842382	-0.09061847876076	-0.0701605015585898	0.104876624341472	-0.0392091569895712	-0.102469796204765	0.32181281077078	-0.30254082488338	24.5994815826416	24.1676597595215	24.2913036346436	24.6158065795898	24.6755027770996	24.3133811950684	23.5452079772949	24.145450592041	23.832275390625	22.4516334533691	23.806770324707	24.3222846984863
1145	-0.165539833874391	-0.0999386250056489	0.00966615520076175	0.108241392768591	0.092883451740164	0.0618775078651197	0.0751632698547553	-0.0515716207751211	-0.0248926361282997	-0.0348385277223642	0.340511363173917	-0.0523793209518146	23.6193065643311	24.0880718231201	23.295524597168	23.7321872711182	23.7940158843994	23.7869911193848	23.4369506835938	22.806812286377	24.8468112945557	23.2881507873535	23.6671447753906	25.0915107727051
1146	0.0231630003372629	0.0322943562668172	-0.0928629065175244	0.190016118387632	0.370147879966339	0.250865989071073	0.322552320089656	0.0148312130474721	0.1751295446618	-0.0725940564475351	0.0347251288082191	0.0399319858191234	22.8563194274902	25.724006652832	24.3547706604004	23.7095375061035	24.368293762207	22.885684967041	23.8932800292969	23.1854095458984	25.1612586975098	24.4840030670166	25.645299911499	24.2525596618652
1147	0.135701333000355	0.0942937353156026	-0.099078598916492	0.0046931086331341	0.405199033101212	0.094987028675277	0.146961917880432	0.0872088085664302	0.178142516372034	-0.127984687952157	-0.0643107889638941	0.151363850392784	24.4734230041504	25.0590782165527	24.0873775482178	24.4645214080811	23.4498710632324	23.9183292388916	24.4208755493164	23.6689472198486	24.0019683837891	23.7615356445312	25.5261363983154	23.7820529937744
1148	0.0760762952960476	-0.00714181333523811	0.177969241908698	-0.111038027156468	0.166412725973203	0.0171515214197342	-0.113608785351573	-0.0872333638774876	-0.0337201499459212	-0.0605841874223145	0.00582887265846921	0.119932856205281	23.1858348846436	25.308557510376	25.223669052124	25.9673557281494	25.5446128845215	22.7984466552734	24.3236637115479	23.4056854248047	25.8507556915283	23.8288555145264	24.4013557434082	24.5940227508545
1149	0.181051355959482	-0.00501175046383651	0.185588847196669	0.0499903138352238	-0.165780899331907	0.00937497320455805	-0.0780317052178674	-0.184843098737446	0.214876954165817	0.0917299462168302	0.126031323430695	-0.0551794032548685	23.5421371459961	23.9153079986572	25.0948677062988	25.258430480957	23.763801574707	23.5582904815674	24.5386505126953	24.2062702178955	25.2853527069092	24.5869903564453	24.0685920715332	24.6710243225098
1150	-0.00256044559810675	-0.0991153583183859	0.00602748329984593	0.054554173389576	-0.130600411351367	-0.00509388849621928	-0.0497809230597568	0.00816619450290546	0.214834110913088	0.147410909307048	0.17605057613855	0.0471514381578118	23.3711700439453	24.6280250549316	24.5056972503662	24.4932804107666	22.7736263275146	24.0841121673584	24.0678691864014	23.540355682373	23.8952236175537	23.5831241607666	24.1733055114746	24.7878093719482
1151	0.151458127602609	0.178509046465649	0.0388546062150397	-0.0213628914288932	0.045621716577358	0.026599178450283	-0.0156601657320721	-0.0720418978270914	-0.00758465398799046	-0.0198774695575707	0.205817066268736	0.218264324652154	24.0970516204834	23.8891067504883	25.5543327331543	24.3188076019287	23.3595943450928	24.1650066375732	22.6135540008545	24.3348484039307	24.4980506896973	23.7918968200684	23.614128112793	24.5398273468018
1152	-0.00516406860486995	0.249011735737326	0.0957036574376104	0.272358011642936	0.14208996830564	0.254230158432733	-0.0384816598276529	0.0786005349918071	-0.0747106938316477	0.0321079196812804	-0.0288729490438868	0.24176577628802	24.7280712127686	23.7659091949463	24.5556259155273	24.2184810638428	23.4169597625732	25.2203063964844	24.9279613494873	25.291410446167	24.6523342132568	24.5210952758789	24.0899410247803	24.0501270294189
1153	-0.0493716411369292	0.106881825543439	-0.0571439739881043	0.0933593899475653	0.0109273605843612	0.124553983522702	-0.149127062231955	0.0957406218637402	-0.0266746115774055	0.117029341559316	-0.210244749483522	0.115894019784406	24.3735771179199	24.1861095428467	24.8028545379639	24.0524711608887	23.7032623291016	23.0636157989502	24.7943801879883	24.4868831634521	24.1974868774414	24.3108329772949	22.7527809143066	24.4228572845459
1154	0.000692077009802006	0.11709948098968	-0.354966518430359	-0.233602851257302	-0.0661409776798223	-0.0921074792066889	0.0421223109996589	0.257617705077905	-0.0846194607693036	0.107287685761818	0.186896935720156	0.0619017266951971	25.0005512237549	24.9549407958984	25.4266624450684	23.4717597961426	24.5749168395996	23.9992122650146	24.4903507232666	25.1215133666992	25.5687255859375	23.7987251281738	24.0734157562256	24.7703819274902
1155	0.0980744855962996	-0.0468855140141784	-0.0413436177071844	-0.207780884284134	-0.0935729002913774	-0.0206424999774697	0.0857910802845083	0.109159726192502	0.0715733679984965	0.114839582952563	0.200342186922526	-0.100387979313496	23.4356269836426	24.3855438232422	24.7728843688965	22.8468132019043	23.5503063201904	25.0666027069092	23.917989730835	25.1518974304199	24.9009456634521	24.8478393554688	23.6680126190186	25.0076808929443
1156	-0.00739068872258031	0.136379448718543	0.0812702447966558	-0.160548496397553	0.00327737548730056	0.0301608631513659	0.409109414216999	-0.152622061891748	0.312012866579849	0.036735582840258	0.12060636601278	0.114425163468894	24.4934768676758	24.5539722442627	26.2669315338135	24.0385417938232	24.84006690979	24.26491355896	23.1400680541992	24.7941818237305	25.2480316162109	23.9666976928711	24.4985733032227	26.0252285003662
1157	-0.0269319727114521	0.108109264906091	0.0791297726035793	0.0103841669913436	0.00621761255405318	0.0742584606834953	-0.0124110600153671	-0.0237566335369763	0.13002148998018	-0.0423716270950507	-0.139734808755435	0.429272780447405	24.3046798706055	24.7435684204102	26.2592144012451	25.352933883667	24.2672672271729	24.1375579833984	23.2002487182617	24.1312637329102	25.1420078277588	23.8017921447754	24.2140998840332	23.9684181213379
1158	-0.0962551142254142	-0.0106844361143317	0.035652677072278	0.0578181632319854	0.164296032642454	0.220609847951806	-0.157962639393503	0.215637114642163	0.0863926834940969	-0.0973953725270817	-0.0875805918373942	0.219974227792989	24.844783782959	23.9325656890869	27.2856311798096	24.7924938201904	24.2236671447754	24.0257892608643	23.5135078430176	24.0588932037354	24.8811912536621	24.4167327880859	24.6617984771729	25.8720722198486
1159	0.0143253009732405	0.021086717382758	0.0378489482611428	0.163366586937769	0.0725467749049074	0.0810949264001692	-0.253400979456785	0.0600930998691638	0.0952116814145114	0.0359427477415508	-0.0159192038934464	-0.200642670030987	24.1772499084473	24.4571437835693	25.452953338623	25.0180263519287	25.3389720916748	24.587610244751	23.9561862945557	25.3145332336426	24.8076801300049	24.243953704834	25.7425765991211	23.9378604888916
1160	-0.190852532622046	0.0438749118316935	0.0842758005574922	0.271773528304138	0.0336687772825996	-0.0228329621584038	-0.0612101270273939	-0.0667108945722248	-0.0609679414931321	0.0015239850336215	-0.106527161477658	-0.29194327719398	24.2579689025879	24.7674655914307	26.7863292694092	24.4255962371826	24.3696060180664	24.0851821899414	23.3339672088623	25.2075710296631	25.6080665588379	25.6055335998535	24.8051872253418	21.9971199035645
1161	-0.0655913727103155	0.0855546863434711	0.0944759679480001	0.0923590249254431	0.00895258790620801	-0.0202835242857304	0.0109855897121065	0.135604834946662	0.00985430799512699	0.192087746652327	-0.167263188301874	-0.186335243745106	24.0828170776367	23.7904663085938	25.9142436981201	24.4429206848145	24.4606304168701	24.1192073822021	24.8980522155762	24.7712802886963	25.3126316070557	23.9319915771484	24.6481742858887	23.1747417449951
1162	0.0935947033683817	-0.000613977066194593	-0.00944622414786522	-0.156002180296156	-0.00821450174527172	0.0124932432125036	-0.115568301336694	0.280580254458016	-0.012740378849756	0.316124995243058	-0.311633109997487	-0.147748291420811	23.4651584625244	25.0539703369141	25.418909072876	24.6347064971924	24.160758972168	24.2104320526123	24.2598361968994	24.8861560821533	25.6045722961426	22.7124805450439	24.4618263244629	23.2737560272217
1163	0.1144740958716	0.0989638502811943	0.0212026862815549	-0.125377325918876	-0.0185413866941531	0.1751908986557	-0.00759724903699066	0.323409714356302	0.0392244013794425	0.31604045241081	-0.276996122924089	0.0523613016677587	23.6372680664062	23.5499725341797	25.5528202056885	24.9619655609131	24.1773567199707	24.7972450256348	24.3338985443115	25.1502647399902	24.9585266113281	22.7340030670166	24.8230037689209	25.3454246520996
1164	0.108591406576551	0.243918113755939	-0.0245769254799484	0.0114460037092101	0.182678801057875	0.279772864894568	0.201408836760592	0.127593188925971	0.0554155388530546	0.0155932166667228	-0.0512267158841695	0.0712043707615351	23.5140724182129	24.0686569213867	25.3735771179199	24.9469928741455	23.2505836486816	25.7856788635254	24.4686050415039	25.040397644043	24.701192855835	24.3887424468994	26.5112800598145	24.1215877532959
1165	0.0986363567339765	0.079666270722214	0.0843771583403452	0.0479536424577134	0.291439994123778	0.452011940036414	0.457698652613757	0.14024410928775	0.263344920174816	-0.0376000628005997	0.115178487245032	-0.0723573621738751	24.6002769470215	23.9520893096924	26.9517250061035	24.5929260253906	24.478328704834	24.4108505249023	24.7842884063721	24.2168312072754	26.0369396209717	23.8498497009277	25.7303600311279	25.6687145233154
1166	-0.00944138417168006	0.0298090568168163	0.188365936894286	0.0875594951349399	0.204370847984535	0.330802303652504	0.139626111087424	-0.00163103207083282	0.229961962410286	-0.0702067437016041	0.306553473813153	0.073279548797359	24.5178184509277	24.4876480102539	26.0260543823242	25.0168190002441	25.5045299530029	25.5476627349854	24.9403247833252	23.3970432281494	24.1854667663574	23.5099010467529	25.076774597168	24.9505882263184
1167	0.115825110924817	0.0824307775125419	0.155182078907501	0.336058834898282	-0.0489683322648489	0.000585869520435267	0.000415547563250129	0.203608784038835	0.148543959835905	0.153038447447763	0.336930055668475	0.39191820263585	24.84450340271	23.0726165771484	26.0823001861572	25.4182167053223	25.5762825012207	25.0093288421631	23.2416381835938	24.3988704681396	25.2576732635498	23.8634872436523	24.2833404541016	24.4704551696777
1168	0.171593970104425	0.168678237032424	0.230313049174214	0.475964692187389	0.131179737348191	0.00660757576814319	-0.074583302630117	0.00439876840857778	-0.0413678255415988	0.0272604290304415	0.277798781315695	0.517284968054639	23.8558139801025	24.4193382263184	26.1267166137695	23.6750144958496	25.1568355560303	24.3234119415283	23.4417686462402	23.9129524230957	25.6178321838379	23.8621044158936	23.5866889953613	25.4842185974121
1169	0.080378199778977	0.260140153970013	-0.0404503246542731	0.121629296751991	0.199182557133184	0.13509670178172	0.00917407535531822	0.157831792546631	-0.0329186237204198	0.180381772557844	0.139419312967689	0.233001451413685	23.248010635376	24.8362007141113	24.6257724761963	24.9803466796875	25.4784145355225	24.8571395874023	24.055233001709	25.4016647338867	24.4353885650635	23.7149639129639	23.8985939025879	23.8497276306152
1170	0.0861274132593337	0.153276202043628	-0.169529254367774	0.0420792523931652	-0.00429057013880652	0.191803368602038	-0.042860849300979	0.226488746611722	0.0292767559944167	0.347919137283974	0.0791329875465863	0.206757354684839	23.4040679931641	25.0132102966309	26.1909790039062	24.4987926483154	24.5239639282227	24.9589138031006	24.8021659851074	24.5442943572998	23.1174736022949	24.2533397674561	24.8533611297607	25.0796165466309
1171	0.0165575252409553	0.133534202166715	0.185738577481601	0.21287918534172	0.0885996978273624	0.417864855896624	0.0621186507945026	0.223054486154183	0.0275076221604849	0.223503235883463	0.0987459353966926	0.0740346881732137	23.0028419494629	23.6211395263672	25.6746845245361	25.1866645812988	24.5361557006836	25.7789897918701	23.6948928833008	24.548152923584	22.9963359832764	24.1501502990723	23.6261882781982	23.8803081512451
1172	0.159981639705563	0.265747945083717	0.227731217917523	0.217314142107185	0.369584773897145	0.205284335133172	0.341895293569792	0.27021270923467	0.360491035177446	0.121446173015897	0.117992419618389	0.205786388487127	24.2029666900635	23.677848815918	26.4567680358887	23.8717803955078	25.4542942047119	26.4922752380371	24.0762844085693	25.0424747467041	24.6694221496582	23.6113166809082	24.8575897216797	24.287296295166
1173	0.278024082039366	0.373436188220353	0.286368782338172	0.441914172468245	0.136973897120043	0.340861187260671	0.397127052577673	0.298847359032152	0.405458866483571	0.175956473233839	0.426347722926806	0.0938651717235075	24.1589298248291	24.4383506774902	26.0968456268311	24.6931648254395	24.6389617919922	24.3454856872559	23.894115447998	24.6629314422607	24.6008987426758	24.040433883667	24.312479019165	24.3685913085938
1174	0.395479002117128	0.144343088826929	0.109711541493226	0.340979189357498	0.275291132158742	0.272819619414093	0.25390073767619	0.258261531916389	0.237286533724642	0.27595497234514	0.358729173949769	0.134230670274434	23.5032978057861	24.0120944976807	25.4725227355957	22.7697086334229	24.623218536377	24.1198768615723	24.3155136108398	25.114049911499	24.0605583190918	24.9945735931396	23.1107864379883	25.2499103546143
1175	0.0818197029641397	0.184612930646438	0.141804930498893	-0.0552610109190397	0.410097338903569	0.163042745088745	-0.00983397236893779	0.549574066486514	0.369842671787808	0.577826962809752	0.351074807885695	0.2516223394164	23.9810256958008	23.6641044616699	25.5252513885498	24.2129402160645	25.0137710571289	23.9156627655029	23.6065368652344	24.8497142791748	23.3151416778564	24.8359870910645	24.2907028198242	23.9748458862305
1176	-0.0275295208419095	0.00769754864836614	0.263403684837328	-0.174371017949667	0.333541639474333	0.15212028285022	-0.147385189791095	0.432846547888687	0.174055740962643	0.456774575218965	0.260755341821181	0.287423198329009	23.9775066375732	24.1195831298828	25.1664714813232	23.4042091369629	24.4269161224365	23.3473796844482	23.5027713775635	23.4815673828125	24.4775981903076	23.5806159973145	23.6535301208496	23.8374805450439
1177	-0.240322711450602	-0.177253398903332	0.209990685675621	-0.174679538241392	-0.332556008640267	-0.246596151225447	-0.271515479810091	-0.186633483524048	-0.0758103345137897	-0.11423430135536	-0.133491390627725	-0.0203851052212656	24.598014831543	24.4832935333252	25.9237461090088	24.3091106414795	23.636173248291	23.3104209899902	23.8785209655762	23.9996852874756	23.8533058166504	24.4144878387451	24.392520904541	24.3342418670654
1178	-0.170299062995383	-0.217832127359827	0.154240447235793	0.0372019355209403	-0.102927898198743	-0.113107925770862	0.0538490752534813	-0.192081465359507	-0.0839877843723258	-0.288132789179052	-0.169089006163532	0.0635110064355899	25.1114635467529	23.882474899292	26.8378658294678	23.5484771728516	24.378360748291	24.9346199035645	24.7937526702881	22.5480880737305	25.4676609039307	24.3403072357178	24.2050666809082	24.6927185058594
1179	-0.0873771477832008	-0.20522823731892	0.227318056169594	0.0645618089979223	0.0245548507565161	0.0237354600929791	0.0565233435273598	0.0675461150206047	0.0146187217547862	-0.155652102260134	-0.0950442065107069	-0.0670223116535453	23.7480602264404	23.9346580505371	26.9878234863281	26.7004680633545	25.4272613525391	24.5588779449463	25.4082641601562	23.3598461151123	25.2388744354248	23.941520690918	24.3052673339844	25.2124900817871
1180	-0.050985115615191	-0.240668907633932	0.190420949456637	-0.239123033136664	0.0304089272206056	0.0387064405290829	0.276446591145429	0.175738379939162	0.296131681009058	0.0414518056861581	0.0576411341608747	0.0345777585168605	25.0283145904541	23.4233322143555	25.9474048614502	23.8518695831299	24.7907657623291	25.015453338623	24.8113346099854	23.4096946716309	25.344934463501	23.2829532623291	24.6720314025879	24.0127735137939
1181	0.231610315425627	-0.114333229746649	0.361224674549845	-0.106390697582754	0.148680414831574	0.118858350524619	0.278988697934125	0.189255910127315	0.247090297013571	0.12280256761175	0.182727710134216	0.052841128523653	25.7356224060059	24.0980052947998	25.4237804412842	23.6012210845947	25.3061122894287	24.9308128356934	24.1753082275391	22.5656185150146	24.9103717803955	23.6499099731445	23.5024299621582	24.862060546875
1182	0.268038070953082	0.154661030686952	0.181336818004951	-0.0286225634877439	0.243274147041632	0.195702789063574	0.205306960030185	0.197706439704831	-0.150478328135208	0.206432681674961	0.260909992870424	-0.0553411250693898	25.4462585449219	22.9435424804688	25.2261714935303	23.0372772216797	24.9969158172607	24.5743675231934	25.0953159332275	23.581485748291	24.9212951660156	24.3230648040771	23.332426071167	24.2720222473145
1183	0.166234491189726	0.131938376350547	0.204800862280024	-0.0140274831841793	0.137343237709644	0.0483092327258134	-0.110506704169765	-0.102309183351423	-0.247252307288818	-0.040968651113964	0.13284724322088	-0.148829305981621	26.1786766052246	24.4857444763184	25.6668834686279	23.4345722198486	24.9583072662354	25.7333831787109	23.0657405853271	22.7081108093262	24.3435649871826	24.3832015991211	24.4745197296143	25.1543350219727
1184	0.0441863314466957	0.132986725980459	0.334967298932071	0.143139899129977	0.0775072035920346	-0.147963903051163	-0.140123033228932	-0.179242878788585	-0.174345716553958	0.10166624265225	-0.0693054377789792	-0.144130428473943	26.0398406982422	22.98681640625	24.9785652160645	23.5018138885498	24.7953319549561	23.9328117370605	23.6141510009766	23.1598987579346	23.7520523071289	23.8829250335693	23.2847766876221	24.6775875091553
1185	0.119920804294594	0.296968846302605	0.246356920451859	0.293852839936733	0.0868778037518609	0.0196801284358514	-0.157959131004063	-0.15013525834857	0.0227932487856606	0.245527091201673	-0.0102033335813587	-0.0925156131094127	24.9153022766113	23.879524230957	25.3592109680176	25.4419288635254	25.4397373199463	25.493673324585	22.0638942718506	23.0265121459961	25.4688968658447	22.0880165100098	23.9149723052979	24.5641269683838
1186	0.32486748861362	0.327407146794314	0.248322151287084	0.126745002652967	0.157075134705053	0.10550545642441	-0.0775982888566773	-0.383298889952073	0.309077547016088	0.00726787144478891	0.0669448850522372	-0.0143224885383404	24.5463905334473	23.0215148925781	26.159610748291	23.8547191619873	24.7484188079834	24.9036712646484	22.5579967498779	22.3428974151611	25.6359310150146	24.179370880127	24.0980377197266	25.1170501708984
1187	0.267084155642522	0.00791573803698498	0.177895992179486	-0.0231925251018765	0.22796109694761	0.342131360600717	-0.166737460630102	-0.201446433662056	0.112032352223565	-0.304734991541885	-0.0843333143339322	0.00566175296012261	24.5257186889648	23.4051551818848	25.3945903778076	24.5805377960205	25.9206733703613	24.8078956604004	23.2508106231689	23.1732730865479	26.1905879974365	23.8596038818359	24.1279544830322	24.5342769622803
1188	-0.0471101233121942	-0.249973860900866	0.263330531055118	0.0900740648419003	0.150794932750586	0.273476613152965	-0.0789511926650732	-0.126319050998603	0.114737742546168	-0.2668692148914	0.0392444829042375	0.0207159430854347	24.1382389068604	23.0239391326904	25.5220489501953	24.5685596466064	24.7257518768311	24.8492431640625	23.66090965271	22.1395511627197	25.1716594696045	23.7097034454346	25.2746715545654	25.6245384216309
1189	-0.0551508407587846	-0.169895984054193	0.477551466484016	-0.0694529630915781	0.0628406482197477	0.0851608766759711	-0.126585163158452	-0.117520595939453	-0.032276700202587	-0.0427386122304156	0.173470589771668	-0.122473455092518	23.6174430847168	23.6898956298828	25.6197853088379	24.918327331543	25.9820117950439	24.6856918334961	23.7035827636719	23.2225761413574	24.5785388946533	24.4950180053711	24.1628875732422	24.9358825683594
1190	0.151645742482515	-0.344579801834556	0.122776792865267	0.0170599606013582	-0.00568429700828688	0.0430090791085576	0.0343325605496858	-0.203018134390788	0.0491977808984529	0.0920703308413167	0.228974322728661	0.06380105237821	23.7324161529541	24.1432571411133	27.0192832946777	23.8193950653076	25.6649303436279	24.9203968048096	23.6687431335449	23.3311653137207	25.1132564544678	24.2394943237305	23.2251472473145	24.5256328582764
1191	0.298072095846607	-0.0915806555273946	-0.147550806133978	0.206601947622104	0.129825937232852	0.110651214179555	0.0585030164818079	-0.136065866491748	0.074276879600589	0.251491251812617	-0.0115088394968126	0.227009194909556	23.2032356262207	23.869649887085	24.3215713500977	24.8809585571289	26.1870803833008	23.736686706543	23.1646099090576	25.0013408660889	23.8350563049316	23.7947444915771	24.5564918518066	24.2559471130371
1192	0.318190900531505	-0.141123589001893	0.143264417131547	0.132430534656436	0.262559705005089	0.355651283978546	0.203329006599461	-0.131664094753205	0.0319201073064193	-0.0609873581315981	0.00574423274241553	0.0504056332419225	24.7496776580811	23.755090713501	25.821439743042	25.1134567260742	27.1671867370605	24.2436866760254	23.8250999450684	24.7471942901611	25.5524101257324	23.8199615478516	24.2481460571289	24.0707931518555
1193	0.0504565937304733	-0.113351133909447	0.109761749548966	0.267729551912751	0.389394780639975	-0.121789021216372	0.137834311885129	0.0129225988158055	0.116315179161106	-0.0416306859231597	0.0984219554954819	-0.08249369626148	23.5672550201416	24.8954277038574	24.8824310302734	23.5710353851318	25.8988456726074	24.2317142486572	23.9432067871094	24.1703071594238	25.5759677886963	23.780517578125	23.9132328033447	24.07568359375
1194	-0.0201043625400814	0.00235462793230568	0.095075836433665	0.13385303351501	0.296238785157243	-0.315057952985001	0.0757307280127861	0.0405362942605336	0.0110883264361235	-0.0334185896619914	0.0830481727656434	0.0377807633019245	23.3244400024414	24.2009353637695	25.1414737701416	24.2396049499512	25.3744354248047	24.4837074279785	24.8921070098877	24.7852764129639	24.7461071014404	24.5551376342773	23.5643329620361	24.8602161407471
1195	0.0966423854969776	0.040943435593789	0.164698894171664	0.109342529723534	0.338010284910439	-0.218253993538994	-0.0643077088936366	0.208813404982521	-0.0279970190640313	-0.0515340671238391	0.128236468127852	0.202922052156282	23.7989463806152	23.9760513305664	26.129940032959	24.8251323699951	25.3716220855713	23.4331665039062	24.3071060180664	24.735466003418	23.9522399902344	24.5463027954102	24.2373180389404	24.8447360992432
1196	0.202168243808899	0.0418894352195025	0.229155739003573	-0.00255055493173018	0.228970518232416	-0.0253938099203168	-0.190985526475416	0.0748309526528885	0.148266534958196	-0.122409504824461	0.177325136465058	0.26945647698804	23.1652736663818	23.769157409668	26.2871932983398	24.4740333557129	24.848030090332	23.7551879882812	24.38401222229	24.1692523956299	23.1859970092773	26.1652221679688	23.6027202606201	24.6478881835938
1197	0.155343536643358	0.17525470027914	0.0380541364006888	-0.0588653551254197	0.0517283601267025	-0.0417107710792095	-0.172751631116782	-0.0320849667209302	0.400187978240325	-0.216245709960234	-0.0453338363543168	-0.0117862505280755	23.7460155487061	25.055025100708	25.942907333374	24.6659107208252	25.4336643218994	23.5760803222656	24.8730602264404	23.8520984649658	22.5235977172852	24.3185882568359	23.6739654541016	24.6332874298096
1198	-0.140844642693366	0.279986739233436	0.0610506360460477	0.00147037865350796	0.104151832248959	-0.211830994364817	-0.159425735639473	-0.154880502369167	0.311480489512491	0.00115350555785199	-0.241809613552093	-0.00705836546154615	22.6078262329102	25.1889953613281	26.3834857940674	24.2407035827637	24.6787776947021	24.870096206665	25.1046562194824	23.7887573242188	23.9525051116943	24.2439956665039	23.7243595123291	24.6103248596191
1199	-0.060163376811289	0.254508553654915	0.154001469603003	0.199839621502306	0.173004495118562	-0.102112864179915	0.0449482334669824	-0.024167549304309	-0.0572240832203335	0.223084881025777	-0.0731760699647168	-0.170165326498875	23.1030006408691	26.1976013183594	25.5561504364014	24.7414798736572	25.7554550170898	23.7782974243164	24.0688533782959	24.181079864502	23.2844867706299	23.2930488586426	22.4835872650146	24.7879028320312
1200	-0.01944427183372	0.204506131004109	0.326046753981331	0.0873734198855232	0.0676915822424462	0.0450411458360662	0.00272701662316877	0.0818300337012943	-0.195606328921485	0.0782867901342215	0.078932183592002	0.0371259442490839	23.3476009368896	25.6718769073486	24.1458282470703	24.9432239532471	24.8736686706543	24.5619964599609	24.704517364502	24.9353981018066	23.0756931304932	25.3790798187256	23.0711688995361	22.9037494659424
1201	-0.193635333805105	0.132710605926405	0.362774212788878	-0.0921938117635648	0.0863332359535889	-0.180406267599409	0.104628080670651	-0.0302460779492151	-0.149275274614411	-0.15393042744811	0.0858971486980096	0.135872077283352	23.2795715332031	25.7109336853027	24.5956516265869	24.9177627563477	24.4651336669922	24.9340801239014	25.9380989074707	24.341833114624	23.4588413238525	24.6116485595703	22.7395992279053	23.4083919525146
1202	0.0897137060374007	0.142338773626449	0.0816951605192457	0.10801213948298	0.210977515802938	0.0441056098786419	0.259750435890155	-0.118074106263293	-0.153357124925165	-0.0679769432811739	0.217502678019969	0.114642773495603	23.6788578033447	26.0779838562012	24.5417976379395	24.6564521789551	23.8410987854004	24.0029678344727	25.9472732543945	24.5708103179932	23.4140319824219	24.4814949035645	23.6530170440674	24.6437664031982
1203	0.220686677837961	0.077733016783867	0.00821710891017347	0.264457429597456	0.190022695209365	0.135365579151468	0.0898478037571948	0.010270166495161	-0.135469462771511	0.0815607111275369	0.223830075066957	-0.138586471353278	23.5999221801758	25.2717952728271	25.3359813690186	23.9937896728516	25.4951934814453	24.8259735107422	25.3851757049561	24.233959197998	23.6586284637451	24.8069953918457	24.2351512908936	23.9784832000732
1204	0.0285333746820129	0.044065023133129	0.151523956587312	0.0208414544412676	-0.058817605179712	0.134574497105973	-0.0503226532041481	-0.14491646302568	0.12442583330909	0.242129488086853	0.0999321761582337	0.0198664682287983	23.8218593597412	25.3259677886963	25.0604228973389	24.3595199584961	24.7644481658936	24.2813930511475	24.5042343139648	23.2763633728027	23.3884925842285	23.5552158355713	23.8129844665527	23.5960788726807
1205	0.0317623874775848	0.233110506813063	0.187965872246167	-0.0385913203384405	-0.0728427785360282	0.0801697164548756	-0.177989462202049	-0.1971675217452	0.112577602153962	0.153209222037567	0.0086624660860366	0.0208719984585741	24.4632530212402	25.0820293426514	25.3222618103027	24.3784446716309	24.733060836792	25.0450038909912	23.6836624145508	22.9818725585938	24.1789245605469	25.0147342681885	23.5601711273193	23.8459091186523
1206	-0.0293612088472628	0.098984395422832	0.0453712340855361	-0.0678045539940371	0.172951493176384	0.0798417118818548	0.0789295604473352	-0.306054976813982	-0.158185352009596	0.0418586069981046	-0.0413590226247607	-0.0081721893961344	24.3913764953613	24.9601554870605	24.4988670349121	24.3705158233643	25.0090503692627	24.6911582946777	24.8555088043213	23.8366470336914	24.0620613098145	24.2014255523682	23.3110122680664	23.902795791626
1207	0.0667881368196674	0.183078344522187	-0.0301181108423236	0.015271737480731	0.321004376608585	0.0527199540252639	0.038415857775675	0.00832417220351545	-0.0459050050807264	-0.0729080369245665	0.139530339963883	-0.0817648495305434	25.0703868865967	23.3990726470947	24.6744327545166	24.2422161102295	25.4258899688721	25.0640621185303	24.5605773925781	24.3120861053467	24.0722713470459	24.6182174682617	22.9692935943604	23.7671146392822
1208	0.156150227889242	0.1701637999588	0.0296749687370266	0.0767670599834105	0.00503460724763727	0.0265130403166722	0.0673542292141605	0.0894133070065095	0.163483756006286	0.179035250708374	0.295034528401771	-0.0227947652747957	25.1594505310059	23.7822933197021	24.7957000732422	24.0681552886963	22.7454147338867	25.106782913208	24.6461162567139	24.4538192749023	24.1812953948975	23.9864292144775	22.8544406890869	24.5609378814697
1209	0.177354042402726	0.141566845271285	0.13975207076885	0.236209636117948	-0.111901584139616	0.0110820195141486	0.0838946345621281	0.0904719421791356	0.173965649144122	0.350369589537429	0.0352718571822663	0.124297507640648	26.3355617523193	24.6158065795898	24.7812671661377	23.5527648925781	23.5605850219727	25.7806396484375	24.9311504364014	24.6991348266602	26.0408916473389	24.3772811889648	23.7710723876953	23.8026084899902
1210	0.145589733462884	0.224899173977263	0.091046752602864	0.146085449785971	-0.136820016388668	0.100353630494865	-0.0501713135699191	-0.0297929904855891	0.282100179821043	0.205956634468286	-0.0611833475298909	0.00660304270866163	24.6208457946777	23.9396209716797	23.7303981781006	25.2127361297607	22.7696571350098	25.9893188476562	24.2000617980957	24.2188930511475	25.8717823028564	25.6425380706787	23.9271564483643	24.3566341400146
1211	0.457371127474886	0.198279178870905	0.078379371603603	-0.00198349721561897	-0.0121360771458683	0.0216752219329663	-0.0220488144917965	0.2574394315061	0.166674435245767	0.00377001688295309	-0.0851264606974809	-0.0226547288686731	24.5438613891602	24.8497676849365	23.5485057830811	25.2692699432373	23.6755695343018	25.8889045715332	24.5606517791748	23.6399784088135	25.7308616638184	24.4229736328125	23.9189338684082	23.9613380432129
1212	0.0753205295783914	0.137273220647813	0.311964411886578	0.121407498049805	0.284621742095766	-0.0701118754143835	0.097430701945143	0.267784828369514	0.117998003344738	0.142632627900852	0.0906095071768789	0.0327099722792354	25.4205646514893	24.9720783233643	23.5250186920166	24.5640907287598	24.447681427002	25.4485855102539	24.1447048187256	24.2093276977539	25.4713897705078	24.353645324707	24.2616806030273	24.6041393280029
1213	-0.324463800599517	-0.302959126680804	-0.0308791970360858	-0.148283735277957	0.182045486848608	-0.106144253570832	-0.0440507796173932	-0.077876744102042	-0.167809514228409	-0.0315467783879839	-0.127987336253113	-0.300274483460328	24.4635314941406	25.1589183807373	24.165283203125	25.0398139953613	24.7330989837646	26.5788116455078	24.2212715148926	25.0696868896484	23.3557567596436	24.3317050933838	25.1870994567871	23.682092666626
1214	-0.594465400884218	-0.37022337094254	-0.427465413528211	-0.119496165566517	-0.368219289644969	-0.394866509703405	-0.291583172212128	-0.241595413725946	-0.297841001544967	-0.54840929096855	-0.289244647699817	-0.511449729338466	25.084228515625	24.571418762207	23.9315376281738	24.8906478881836	24.2821865081787	26.1390895843506	24.0558452606201	23.8487377166748	23.6777973175049	24.5558586120605	25.1014347076416	23.6427326202393
1215	-0.423245813105467	-0.0166492113803827	-0.161583583670819	-0.0902621849094771	-0.298969110304341	-0.0181025525554475	-0.249531474598029	-0.255928806165059	-0.0276530069582464	-0.435000346821958	-0.0206999449053313	-0.386553338480951	25.6599254608154	22.1029853820801	24.135835647583	24.4307727813721	25.4929676055908	27.3429336547852	25.6166305541992	23.6489601135254	24.7055702209473	24.7588977813721	25.6195106506348	24.4557647705078
1216	-0.182150814141607	-0.290498799843618	-0.198115330331774	-0.39541163517066	-0.287288065945773	-0.077814419361232	-0.214226728454605	-0.199416719882549	-0.0751865393738882	-0.229614767347663	0.00380965891561402	-0.377750723593891	25.5137367248535	24.8889579772949	25.2911643981934	24.9231033325195	24.6286544799805	27.6840076446533	25.2495098114014	23.2313461303711	25.1304512023926	24.0190582275391	24.3663330078125	24.2660617828369
1217	-0.174678061210443	-0.518807899081935	-0.0610798572536453	-0.290571371766745	-0.195748537934122	-0.246081290826311	-0.10417391668777	-0.379034382604459	-0.268742584841192	-0.0741065061479063	-0.099812946405649	-0.201011522228669	25.3229103088379	24.0742053985596	24.5310516357422	24.9313316345215	24.779806137085	26.8776302337646	24.1661643981934	24.511890411377	25.1537952423096	24.620325088501	24.4708232879639	23.8513927459717
1218	-0.045327908290858	-0.6094547623496	0.00811223891096802	-0.0227894181660702	-0.188316827008123	-0.136843414415139	-0.0183919541675124	-0.332980314224471	-0.307090533446313	-0.0264711090528991	-0.202710116327367	-0.0701090075393154	24.434154510498	23.9515228271484	24.3023624420166	24.2008037567139	24.6053771972656	27.3574657440186	26.0982761383057	25.1419639587402	25.5455951690674	24.0787124633789	25.243558883667	23.3109798431396
1219	0.00848368329459959	-0.103708675615138	0.0837049911775125	0.0260735519355961	-0.285899057493793	0.0484069083373271	-0.018229632356352	-0.311223116772766	-0.0927025553520622	0.0262675401791341	-0.130978558135681	-0.086605246493491	24.1749401092529	23.7642192840576	24.1457042694092	25.4066352844238	24.5796489715576	27.6953544616699	24.4331226348877	24.9005889892578	24.038200378418	24.3480091094971	24.425365447998	24.0681953430176
1220	0.346971734847898	0.161513690282703	-0.0195098438919388	-0.143536193470695	-0.157098385969903	0.412225691639918	0.147032056900755	-0.102348004178879	-0.0549303158465193	0.0671021811387433	-0.0768726418082508	-0.176191051284263	24.9392166137695	24.289379119873	24.6409187316895	25.3158397674561	25.4580707550049	27.4742279052734	24.8994083404541	23.4057025909424	24.4212856292725	24.5269622802734	24.6624603271484	24.6730251312256
1221	0.113958981102058	0.291877438497039	-0.0279491338780247	-0.133971214410707	0.0781557498803807	0.270459422621983	0.0241039156116756	-0.0407838217634549	0.126056938014912	-0.0167748995224812	-0.123421346459324	-0.251710817820992	26.2308044433594	24.1897850036621	24.4066772460938	24.0220432281494	24.6741561889648	26.8954010009766	25.6165733337402	24.0810127258301	24.28590965271	23.6920909881592	24.8564853668213	24.0342102050781
1222	-0.155593515137895	-0.124603742657087	-0.103133554506684	-0.0843586873093614	0.118573441862196	-0.0135234542489968	0.13063134953866	-0.0489070315153128	0.320725683037622	-0.0765882349251612	-0.108585494290125	-0.0754136993939483	25.7152900695801	24.9314479827881	24.559211730957	24.5477237701416	24.1137809753418	26.0618476867676	24.6394863128662	24.0658874511719	22.7027397155762	23.8040943145752	25.1181793212891	24.4612998962402
1223	-0.134921785990286	-0.157385654721026	-0.0934887586909952	-0.20040420455085	-0.130090299881374	-0.174504341744466	0.104920559557712	0.00357336579961043	0.0911097589584386	-0.151078677998186	0.167607565660717	0.041489390414057	23.7795448303223	23.5851402282715	23.4121627807617	24.2304649353027	24.2912273406982	25.7459812164307	24.6361503601074	24.1471748352051	24.0002460479736	23.7305030822754	24.9897842407227	24.7037563323975
1224	-0.0324395606755274	-0.0823448115244503	0.0252139622164975	-0.0453646375020327	0.151470578275593	-0.255821427439287	0.0636750936700565	0.0223201000008828	-0.253155231076761	-0.22625754967325	0.343481125462617	0.089755599951701	24.4108657836914	23.7282333374023	22.6988410949707	24.4852638244629	24.1780109405518	24.8961048126221	24.9063339233398	23.8596248626709	23.8387126922607	24.7626838684082	27.019510269165	24.455078125
1225	-0.117575685178394	-0.0814409366767279	0.179562942935405	-0.00559233427360084	0.132210628091855	-0.0404609366741084	-0.132866870204509	0.300969087553881	-0.0149251164775279	-0.0530497624908506	0.316554556870301	-0.1022157418532	23.5337181091309	23.5163536071777	24.7888717651367	25.0934047698975	24.2136039733887	24.4964504241943	25.4309864044189	25.0459308624268	22.8949203491211	24.1223735809326	26.8946266174316	24.8086566925049
1226	0.092338544878487	-0.124841344404757	0.228774831314979	0.0214017296861897	-0.0608235431474213	0.0405675611149974	0.119933135758373	0.273127809167562	-0.00513765895556162	0.179116076063345	0.0147077156721025	-0.106699494923504	23.9360980987549	24.2964153289795	23.9460868835449	24.2635192871094	24.0070667266846	25.0540962219238	26.0749073028564	24.1418075561523	25.116003036499	24.4637126922607	25.411994934082	24.7857799530029
1227	0.348255023717911	-0.0537232162737382	0.170688913213155	0.0438533679182882	0.0811497481130061	0.0986017266228743	0.251406939785227	0.194551794676045	-0.0853067055374339	0.200338211766578	-0.0819247338501299	0.103410498905561	24.8417186737061	24.3087844848633	24.2185726165771	23.942346572876	24.2475776672363	26.1787528991699	24.8521919250488	24.494348526001	24.822193145752	23.9694156646729	26.146800994873	24.8439846038818
1228	0.213962805014347	-0.059991780131611	0.214826247017839	0.0605223531774897	0.29377920120055	0.165193773718173	0.205784147569261	-0.0299118469168889	0.190437343538918	0.329348316574205	0.10497071987011	0.474350047071141	24.281946182251	23.684497833252	24.4619750976562	24.223762512207	25.1667022705078	25.1617774963379	24.457633972168	23.0217933654785	24.8649063110352	24.8612022399902	25.2718067169189	25.1821556091309
1229	0.0822368189257645	-0.0732692402110047	0.0348034094330387	0.232067804969887	0.297710353294036	0.233296444041727	0.200570098419789	0.117365541572497	0.302491208099923	0.415787114883727	0.224680992044625	0.277129913325467	24.4505939483643	23.4861717224121	24.510274887085	24.8629035949707	25.7034454345703	25.6145706176758	25.0616302490234	22.5888252258301	25.0248718261719	24.4253540039062	24.7630786895752	25.7525844573975
1230	0.313729099851031	-0.159477379851268	0.0759316116416073	0.332987666568201	0.261584317389236	0.32708009749372	0.189573737528562	0.346719205229334	0.559632439196278	0.495480281952851	0.0119394043939565	0.0263509574504326	24.7246627807617	24.6230144500732	23.2002277374268	23.9353160858154	25.2029266357422	24.2950878143311	24.2627735137939	23.1126232147217	24.8713989257812	24.769229888916	25.8320064544678	25.1789150238037
1231	0.218663893203825	-0.0304420295571504	-0.097918094608616	0.450488780105843	0.234504238340321	0.283384839555012	0.113346010485444	0.31909436035599	0.213046245092912	0.126675384743464	0.367480521608343	0.0625034066592036	24.531400680542	24.8666858673096	24.6233520507812	24.7701759338379	25.1169681549072	24.8463478088379	24.3310146331787	24.1095848083496	24.2876853942871	23.976146697998	25.3823471069336	25.3619403839111
1232	0.141416962426689	-0.0324594792868993	-0.0744933195103101	0.234719424067066	0.0390865499573181	0.101763637253981	0.301093185324277	0.171543293981074	-0.00460425277999832	0.0216332396801491	0.166354603983436	0.00413159012478559	24.4220809936523	24.4471168518066	24.7208709716797	25.6505146026611	24.2734756469727	24.4927883148193	25.054235458374	24.4591598510742	23.8881320953369	23.2829895019531	26.4809913635254	24.7734928131104
1233	0.047688347180241	0.150298690525005	-0.013309782308994	0.0146875221648344	-0.0190757774517749	0.0262434172669828	0.431815505155896	0.0283117498562717	-0.0258215921177225	-0.0324901488162723	0.274211428359408	-0.0741038819977575	23.7178592681885	24.9601230621338	24.5595817565918	24.7264499664307	25.4303245544434	24.6227626800537	25.6515254974365	24.3614330291748	24.4274158477783	23.1662673950195	26.1134014129639	24.2767543792725
1234	-0.0783969961731827	0.277388852575797	0.189082266036536	-0.100782474467678	0.00504980476685546	0.170194290892752	0.377743210553149	-0.0152007786748243	0.166893858108082	0.190058683637069	0.233203897516688	-0.0218819046584713	23.5683155059814	24.8381309509277	24.7831192016602	24.0836486816406	25.2793273925781	25.0123043060303	25.1352596282959	23.9127025604248	24.5732192993164	25.0385437011719	23.8134956359863	24.8052406311035
1235	-0.0510566386476796	0.152735785746017	0.19059912487549	-0.071892106568086	-0.0800173647242275	0.100889493470476	0.135701099167122	0.133319297887823	0.324696451580323	0.0554958316214567	0.237718248653707	0.24404983297697	24.825870513916	25.1286907196045	24.0226898193359	24.3854522705078	25.4525871276855	25.8898258209229	25.697566986084	24.2788257598877	25.5465812683105	25.0905342102051	25.3593597412109	24.6850891113281
1236	0.0617762629301808	0.00799580646059894	0.0805575096484006	-0.0312358682663358	0.0138424952838534	0.0945904223106169	-0.0331299534628897	0.262783007799982	0.443183133548985	0.101298268565941	0.227439346694311	0.429448829763658	25.7704524993896	25.9242515563965	24.5601577758789	24.6724014282227	25.4078311920166	25.3440856933594	24.7391700744629	23.8714351654053	25.1781253814697	23.6033458709717	24.7851104736328	23.8576984405518
1237	0.120359336335468	-0.0305242186252599	0.13300416524703	0.127539377288798	-0.0220095443609978	0.0667358230515589	0.0350525439007612	0.212180925400617	0.392824369732352	-0.0598451454628091	0.147136388593339	0.0755471641245435	25.2751541137695	25.4080410003662	26.4510612487793	24.7773590087891	25.5061149597168	25.1914005279541	23.7077159881592	24.1540298461914	25.5279846191406	25.1861934661865	24.654354095459	24.7286624908447
1238	0.335127865771767	-0.0732703657093055	-0.100476434655832	0.434108656714201	0.0904488074419021	-0.0463401107006689	0.206736251151014	0.0355900577991974	0.569664672239455	-0.146153524122873	0.0362501274030222	-0.240300202062343	24.4395580291748	25.0592517852783	25.0421009063721	24.0420074462891	25.2291851043701	24.4769706726074	24.9854755401611	24.7417697906494	23.7194538116455	24.1265335083008	24.9647521972656	23.9077663421631
1239	0.32885825550639	-0.0704859806307638	-0.22433500371136	-0.202212188633112	-0.0074570680785655	-0.0107651686355155	0.201129920130001	-0.189344173604297	0.314271743394471	0.134331704651991	0.207382099967347	-0.0656187011336158	25.9007759094238	24.2065124511719	24.5463829040527	25.0013961791992	25.5404472351074	25.5469608306885	23.9248218536377	24.5430030822754	23.4254837036133	25.0687847137451	24.47705078125	24.2603588104248
1240	0.0708252647787901	0.119070683616911	0.00660619081239133	-0.391905427482527	0.0570748482400631	0.143315363038823	0.138256403528757	-0.126474110325546	0.0220596836804958	0.0379486649032543	0.345361322524695	0.00563751516111211	23.9267902374268	23.9776668548584	23.9580154418945	24.2593059539795	25.2724494934082	25.0603351593018	24.7314262390137	24.2602958679199	24.1307811737061	25.468469619751	24.9202919006348	25.5138378143311
1241	0.102375310245606	-0.0956443446837625	0.159184091607301	-0.215039937361027	0.064888471413127	-0.0468640550754742	0.207500767089897	-0.119435804964525	-0.0531644580097748	0.156818668783011	0.15752246506645	0.0371028432248011	24.6759719848633	24.9381313323975	24.874849319458	23.6595573425293	24.8114166259766	25.8147201538086	24.7930526733398	24.4988307952881	23.1147079467773	24.4560108184814	24.581859588623	25.4388332366943
1242	0.119769075679955	-0.167514193624982	-0.0394191065899179	0.0234446086831923	0.0914218695407953	-0.0276172865730189	0.0939659112777775	-0.0599217265088043	0.0159244360430364	0.28027747211916	0.0040731131803966	0.109951127371914	25.0748329162598	25.2341270446777	24.6482677459717	23.1396102905273	25.2809638977051	25.6403617858887	23.9025917053223	24.6085052490234	22.9835205078125	25.0565166473389	24.7394542694092	26.0132923126221
1243	0.0206973961078916	-0.141175330304463	-0.0732892492681003	0.159949222154296	0.329878764030894	0.0579320965565557	0.0842172106936943	0.255979333661998	-0.0229293622985836	0.195235081305661	-0.132546051985088	0.244063284454	24.9063701629639	24.4830894470215	25.5777435302734	23.4534454345703	25.8598327636719	25.4635219573975	24.7718391418457	25.7054405212402	23.6563587188721	25.3309555053711	24.6113967895508	26.2978439331055
1244	0.255860304747159	-0.00788050131495766	0.145577237388693	0.102610395853347	0.0948367584835239	0.0419908419742399	-0.0399614637491794	0.115067995058268	-0.0460316234728282	-0.0805884543721618	-0.0093091758789825	0.110217629656233	24.548282623291	26.4037780761719	25.4516525268555	24.3638000488281	25.4920845031738	25.3840236663818	24.3893718719482	25.2605743408203	24.5087223052979	24.3748435974121	25.1133689880371	24.9537525177002
1245	0.138573736683526	0.0060361987711417	0.255938008556427	0.077094414297747	-0.0623666526951183	0.0140121900388124	0.130247062923772	0.0157852107938936	0.0132405110410332	-0.16407194394484	0.126710712065062	0.0670355209040565	25.4042263031006	24.4889183044434	24.2058811187744	24.8303089141846	25.6797046661377	25.1330547332764	24.6321144104004	25.1607303619385	23.983268737793	24.1722373962402	26.131893157959	24.4095802307129
1246	-0.0794058944230756	0.205398026093775	-0.1396102805206	0.0093563904779046	-0.0474908568377543	0.0854266916594781	0.158192341119573	0.197251420855935	0.0268102103627399	0.106618065404518	0.102449828274459	0.0734355719432074	25.473518371582	24.3459796905518	24.3255786895752	24.0427227020264	23.9529228210449	25.9028224945068	24.3419017791748	24.6616249084473	22.9080047607422	24.5109329223633	25.7691993713379	24.5345096588135
1247	0.0266937561132465	0.321737521164465	-0.213036498994143	0.102050901414188	0.114836851126682	0.174699512660652	0.257180534480852	0.244119668949168	0.0698116070310846	0.123436007197007	0.143262010568023	0.0573378504976745	24.1163444519043	24.6478748321533	24.1013946533203	24.5116119384766	24.7636833190918	24.8208274841309	24.3889598846436	24.9850368499756	24.0106639862061	24.2099514007568	26.4153537750244	25.6937999725342
1248	0.193586034483189	0.205098944256491	-0.246344800383696	0.365353337873017	0.108511161229018	0.182075913888099	0.213349454704939	0.0616767212812874	0.109174692910102	0.0252861450633404	0.0981688190730381	0.169989863689693	23.7365112304688	25.1489429473877	24.4517955780029	23.7690753936768	25.1795063018799	25.0254516601562	23.9478378295898	24.9744663238525	24.4338302612305	24.1452903747559	25.0949821472168	26.1122951507568
1249	0.26353030152319	-0.0684439307518119	-0.211707385848257	0.255218596812938	0.0198282743834852	0.0248162207657856	-0.0777370334426735	-0.211460984519505	0.283867067279871	0.199418072092762	0.107832213652216	0.227700996073679	25.2410469055176	24.0864143371582	24.7760581970215	25.3350715637207	25.6036071777344	23.7908458709717	24.5801429748535	24.7720031738281	22.6925182342529	24.6840381622314	25.5830593109131	25.5575332641602
1250	0.0459850365369618	-0.149631999772708	-0.144281378084145	0.324223958876175	-0.0168591568669001	0.00802985051993232	-0.222172578958833	-0.0834164197827931	0.165695801551948	0.0728237526863467	0.414966253608483	-0.0558503772131758	24.0584983825684	24.7607860565186	23.7925891876221	24.9509906768799	25.7500896453857	24.433406829834	24.3246898651123	24.8404197692871	24.3662567138672	24.9390316009521	25.7288379669189	25.7519836425781
1251	-0.20230763373587	-0.00449929415040629	-0.0164405712788778	0.246335958391427	-0.0124528050357355	0.100080417579392	0.0573943847822562	0.103996489318519	-0.178292273247777	0.0385481508970926	0.288222161369319	-0.269476055318563	24.2109336853027	25.0972118377686	25.1746635437012	23.5888214111328	24.0845603942871	24.4487285614014	22.9319610595703	25.0770416259766	23.0450782775879	24.4124526977539	25.0266761779785	24.5872898101807
1252	-0.300064280940234	0.141941798395038	0.318659894441083	0.189855489859639	-0.0162252274613763	0.164812595874992	0.188727424350446	0.135637917185335	-0.127602283403718	0.0172830329266347	-0.0188436846885196	-0.0350165552709427	24.5789337158203	25.9991817474365	25.4362735748291	23.3360900878906	25.3601818084717	23.7540397644043	23.7877731323242	24.9029006958008	24.1745357513428	22.7323017120361	24.2068138122559	24.1074104309082
1253	0.126453837090025	0.110218391101085	0.519809892077205	0.243622584272273	0.107961982968192	0.0204029598030075	0.0956305894766416	0.141181538229375	0.149489499306526	0.199494263312474	-0.0422366137354686	0.0846093635059333	25.582612991333	26.6279964447021	23.5477352142334	22.7623062133789	25.4534034729004	24.2970275878906	23.4667415618896	24.7323875427246	24.7420845031738	24.3252048492432	24.1346836090088	23.7147216796875
1254	0.356976799640279	0.158261494993269	0.467156032138746	0.159948711867031	0.407500564818633	-0.0171721664519424	0.258783767586408	0.33060297531776	0.380264510115154	0.32636290228745	0.131032569663347	0.355844469495594	24.281867980957	26.155309677124	24.2246837615967	23.1990489959717	24.4416561126709	24.1976222991943	23.5100421905518	24.9080810546875	24.3984451293945	25.0618076324463	24.9064807891846	24.7367973327637
1255	0.586192423451052	0.210691905556303	0.202167545910015	0.18290260818722	0.54045796255204	0.137582061554141	0.393030745574521	0.302138857830926	0.213499447282402	0.455174026754165	0.099512461119474	0.420176615649751	24.463264465332	24.9949684143066	24.6859188079834	23.8729953765869	24.9497947692871	23.796350479126	22.5786361694336	25.0565452575684	22.4469356536865	23.5437469482422	24.7305145263672	24.3993320465088
1256	0.342818219267372	0.239259924102782	0.257777229083274	0.181965239458009	0.306387722529706	0.214353047784584	0.546312717633285	0.430092235958227	0.298855330453861	0.462619233901144	0.201770186272029	0.285865758422261	24.3496856689453	24.5288429260254	24.151195526123	23.9821643829346	24.2114562988281	25.1527404785156	22.4027366638184	24.9040050506592	23.356819152832	23.6368579864502	25.0008163452148	25.2810955047607
1257	0.0262748371043813	0.385926811601621	0.103375927044453	0.215058585641231	0.103848511474951	0.380269795711584	0.121039246137769	0.236625877604183	0.450301984937624	0.407284153940502	0.242814455937832	0.104083610063441	24.1267356872559	24.8927459716797	23.8019332885742	23.3217449188232	24.4040298461914	24.5165119171143	23.6272850036621	24.5595302581787	24.1992588043213	24.5419769287109	26.0529842376709	23.9627799987793
1258	-0.404149261257118	-0.0773539514527783	-0.233805858140471	-0.327886218739408	-0.0987051161854708	-0.252255282016137	-0.524110087005369	-0.369822078839917	-0.18390811758934	-0.0737270231427587	-0.303080555873649	-0.389651508028891	24.9586658477783	25.6078720092773	23.8808116912842	23.3525581359863	25.4228000640869	24.5726299285889	23.3483390808105	24.8952827453613	23.612699508667	23.4452228546143	24.9163455963135	23.2622451782227
1259	-0.70022692838063	-0.535577692690339	-0.693853200935109	-0.775490411763869	-0.550793801448435	-0.792914117367118	-0.882611929669807	-1.02903977103551	-0.847440746818691	-0.709526740008592	-0.796314459523558	-0.699764848286662	25.5681571960449	25.3191051483154	24.9318981170654	23.7794857025146	25.5267181396484	25.4992237091064	24.1381072998047	25.1931324005127	23.482177734375	23.1152057647705	26.5377712249756	25.7861137390137
1260	-0.184291563010987	-0.244043851676281	-0.325307735257184	-0.544231116374931	-0.217635612173353	-0.319208463235057	-0.360917055930642	-0.384850325707419	-0.495093462053646	-0.439978735863789	-0.375602387682733	-0.341505256554456	26.4807147979736	25.6450901031494	24.8090019226074	23.4900093078613	24.4059906005859	26.0007095336914	24.5940895080566	26.1511077880859	23.6652584075928	23.4620418548584	25.0811176300049	25.3165893554688
1261	-0.288232630955946	-0.304646659034916	-0.202966253796006	-0.284117403180971	-0.311710777678428	-0.43965153426403	-0.336718524190843	-0.0994485848470958	-0.253985861768342	-0.245601333106819	-0.279284379214317	-0.196378665938511	27.186149597168	26.7901649475098	25.9464244842529	25.8530216217041	25.8963832855225	25.2038040161133	24.6709995269775	27.6494197845459	24.7486743927002	24.1902942657471	25.5143451690674	25.6574115753174
1262	-0.233218074658453	-0.23996243933874	-0.337871430850242	-0.190796191564871	-0.363108806733095	-0.574022472872301	-0.211970307073273	-0.195696809658159	-0.238556314203208	-0.124924618847849	-0.329026758411047	-0.344808054826785	26.7232475280762	27.3103942871094	26.8653507232666	24.6589012145996	24.510778427124	24.4645328521729	25.8312072753906	27.3946495056152	25.1733570098877	23.9651966094971	25.6581401824951	25.3884296417236
1263	-0.16880212973345	-0.316172190124945	-0.332904930177619	-0.133578638085183	-0.304406499272631	-0.298224573373162	-0.119694533464482	-0.0982254104029892	-0.252377611246544	-0.264934396211615	-0.237678930141058	-0.131740776716867	26.2144641876221	27.0871639251709	25.754566192627	24.7215881347656	25.4467430114746	25.1468105316162	26.0648651123047	28.1549663543701	25.2739715576172	23.7123413085938	25.1686038970947	25.2690830230713
1264	0.0179950397739219	-0.291772621751079	-0.324065777675685	-0.235015583006216	-0.408826457183295	-0.234533206662263	-0.106808325406149	-0.254898523250773	-0.305631180662104	-0.192587166397587	-0.0352888729691188	-0.250603922888473	26.0280685424805	26.1103439331055	25.5907154083252	24.5299530029297	25.197265625	24.9150142669678	25.4113807678223	26.7236480712891	23.4929294586182	24.5894908905029	25.7026100158691	24.1304569244385
1265	0.246977723236768	-0.217903995025864	-0.251168652615689	-0.16929374278908	-0.0867396272212204	-0.187362873545837	0.0310303452486522	-0.121372656537204	-0.257654207051743	-0.175451941339269	0.246959208578289	-0.143443695611694	25.4089126586914	25.9579734802246	24.5257911682129	24.3333797454834	25.9454154968262	25.8988056182861	24.6598739624023	26.4683361053467	24.1267547607422	24.6556129455566	25.0300025939941	24.3887958526611
1266	0.0325240539008007	-0.0694088361790932	-0.271815719064733	-0.122131472331375	0.233194417840707	-0.130036312911216	-0.108775768233471	-0.0304350916560168	-0.0983762297169761	-0.1964645468763	0.134479070463101	0.0696474071588966	24.6783237457275	25.7423667907715	24.8761024475098	23.7089881896973	24.9801445007324	24.9225101470947	24.2264366149902	27.0976791381836	23.1102142333984	25.5476322174072	26.4712352752686	24.9724426269531
1267	-0.363530227418352	0.0750263303775682	-0.26411274251592	-0.0462306083941684	0.060232359590799	-0.112355854707374	-0.0568954990724109	-0.0418601269065277	-0.134090452440702	-0.076515028175109	-0.0866190961398132	-0.00193573659632307	24.8668823242188	26.341344833374	24.7393436431885	25.0103130340576	25.9606742858887	26.0090065002441	25.2482395172119	25.4529056549072	24.1400833129883	25.143238067627	24.700855255127	24.7856464385986
1268	-0.365277289678176	-0.179292822044317	-0.140886938695388	0.0660271559521277	-0.0848440014386256	0.11564363134444	0.204165348251664	0.00216060862692302	-0.0383441933174851	-0.112791267641406	-0.13644225965416	0.108293001146649	25.0526580810547	27.074634552002	24.6248798370361	26.0030975341797	24.687536239624	25.7434940338135	24.4344024658203	26.0970840454102	25.5426826477051	24.6482925415039	24.6352462768555	25.0924987792969
1269	-0.292797064167445	-0.198438023248258	0.0556490142658106	0.0523122477902263	-0.0622627010729957	0.103775333879938	0.152188100300066	0.291186709049214	-0.251608608065069	-0.0633217656715885	-0.121366029938301	0.154452720951838	26.003303527832	26.9087142944336	24.9545135498047	25.4611701965332	25.4673633575439	23.6899242401123	25.0195026397705	26.2348213195801	24.6259918212891	25.706916809082	24.7669887542725	23.961109161377
1270	-0.0817950178775106	0.118247737071158	0.162414365671765	-0.0546998565410632	-0.121746812364648	-0.150118065537114	0.211092838058846	0.304637684560049	-0.357939277481066	-0.0265320922145165	0.0866760922839802	0.0440604844465327	24.2922019958496	27.4395637512207	24.4366455078125	25.5350322723389	25.1704978942871	24.5304470062256	24.8565521240234	26.0914192199707	23.9816932678223	24.8462409973145	26.1189994812012	24.1211166381836
1271	0.000484840756172389	0.109345411644085	0.152086380080931	-0.0590250275934068	0.03464940981425	-0.261469040006389	0.0489539232732454	0.254369954555358	-0.33853114186752	0.00942984099118149	-0.0141321469354239	0.15782121938463	24.8650970458984	26.3971881866455	24.7395401000977	25.8248691558838	26.0342235565186	24.501163482666	24.908992767334	26.0120086669922	23.5913391113281	25.3688182830811	25.4728412628174	25.3935146331787
1272	0.068369561963749	0.306808761940516	-0.00479619942240106	-0.0262036910478827	0.254107288969379	-0.141140249681143	-0.0696092952872505	0.15768889876216	0.102138297182222	-0.0228040993509566	0.0289630290922247	0.131582858281632	25.3971672058105	26.7901859283447	25.0127105712891	25.9239597320557	25.8619918823242	25.7801723480225	24.6651859283447	26.7139072418213	24.3976783752441	24.7596244812012	25.650634765625	23.894645690918
1273	0.0684084619953182	0.197666863773065	-0.120691506511378	0.169075188271833	0.318311830553768	0.155872432059525	0.254952039545827	0.379623944592367	0.0995834502401323	0.113734476216955	-0.0175828422894995	0.169171407799269	26.0690288543701	27.8398551940918	24.6691455841064	24.7924461364746	25.2293739318848	25.725248336792	23.5047149658203	26.1411743164062	24.5315647125244	25.0814323425293	25.2094707489014	25.0475444793701
1274	0.110199605449992	0.358269925818746	0.0759632053720054	0.156770159242171	0.0243546305276254	-0.052269101946905	0.291988509238251	0.574214534972867	0.238275244148568	0.219759249728014	0.224354935352451	0.0617492661819483	24.6607208251953	26.4098224639893	24.0815048217773	24.5502605438232	25.6421699523926	25.5338325500488	24.6515483856201	25.6888694763184	25.3353824615479	23.7920436859131	24.9561996459961	24.4891738891602
1275	-0.0322877210015804	0.301702147803638	0.0628727276077541	-0.0763048992406112	-0.0704655583286637	-0.157891707586018	0.142850659337569	0.492936781361777	0.0668213874118209	0.318358178553396	0.200996571605017	0.0255218436666382	25.1262054443359	25.6242771148682	23.9825267791748	24.802713394165	25.0837097167969	24.8055400848389	25.0264434814453	26.529333114624	25.1599159240723	24.0237789154053	24.0780391693115	24.5170555114746
1276	0.188443512634308	0.216623140918301	0.0137386497289071	-0.0700455634836459	-0.0632763775415413	0.0133977828516407	0.100155102695737	0.0493480120083802	-0.155698537570103	-0.102046269482315	-0.0152695207084435	-0.036177441032919	24.5962886810303	25.3998928070068	26.1825981140137	24.3340702056885	24.9189338684082	25.1055335998535	24.3389492034912	25.6741523742676	25.2152080535889	24.6823806762695	25.0675296783447	24.7081127166748
1277	0.23730701303154	0.189218358279476	0.0347743788605612	-0.0469071589872385	0.262778399052905	0.125107403205305	0.187929563209877	-0.0250187102695918	-0.23706578898728	-0.215865236241854	0.0220313017550353	0.13181383100806	24.9465827941895	25.4814414978027	24.9965324401855	24.3980445861816	24.4794845581055	23.7076148986816	25.2366313934326	25.6906909942627	24.7078456878662	24.5237617492676	25.5626525878906	24.614444732666
1278	0.248630689621223	0.106759961549926	0.147131977647945	0.175984352870358	0.238601921503033	0.201529156382492	0.0425201962116972	0.239004909027813	-0.00100006957045196	-0.143018591959603	-0.0309381725008819	-0.00255690513100149	24.0089988708496	24.8371963500977	24.5595951080322	25.1691436767578	26.3393287658691	25.1891670227051	24.7702522277832	25.0861968994141	24.5847778320312	24.4927349090576	24.6276435852051	23.6732349395752
1279	0.195033003970764	0.0619580813606717	0.178932402144824	0.117192022030537	-0.106989227970132	0.0490984826162446	0.00191699626229536	0.117239445509938	0.175514467136651	0.183800131600051	0.0111670982410317	0.0100720014025626	23.793436050415	24.3940410614014	25.0861759185791	24.7470321655273	25.2751369476318	25.2383556365967	24.9048748016357	24.7892837524414	24.1566276550293	24.4787750244141	25.7624435424805	24.0437049865723
1280	0.129229894496973	0.0649923887798138	-0.00906308195322936	0.122775614394754	-0.174798662640427	-0.125494477493021	0.0729360719846568	0.159379838125943	0.109697333511647	0.350136442236995	0.0352346736447657	-0.0433893351213612	22.5333786010742	23.3098621368408	24.6361503601074	25.8393821716309	24.3438968658447	24.6725730895996	23.8377056121826	23.3262042999268	23.9998741149902	23.8265838623047	24.0675315856934	25.216329574585
1281	0.0741825331426753	0.155596216486543	0.0398467325848628	0.395721518669433	0.00552776967214186	0.0383630485300586	0.353187163991748	0.122474463227377	0.0796526004069023	0.0491816221633172	0.0366720340261963	0.0231117686018365	23.6139049530029	25.0877704620361	25.6324634552002	24.7511405944824	23.6385021209717	23.3956165313721	23.8566818237305	24.4393901824951	24.7981433868408	25.8413887023926	24.709566116333	24.9280738830566
1282	0.0871453909503543	0.106906681517046	0.167516711501491	0.421995828368239	0.00138965968739058	0.023541270002184	0.142300397705654	0.247188396433074	-0.0244953815806639	0.0233375992002536	0.0720582315189091	0.00485704737360493	24.4318428039551	24.0304641723633	26.0438442230225	26.0521678924561	23.9219055175781	24.1909008026123	24.4469890594482	24.2473602294922	24.626708984375	25.2818470001221	24.7688579559326	25.9228553771973
1283	0.296811581789228	0.152533971635705	0.103683740372929	0.318006704633916	-0.134190312577687	-0.00992558398256449	0.291419162681748	0.188938278151397	0.217081648647735	-0.0509599953830957	0.2040199415801	0.263920776551799	24.1971302032471	24.8429565429688	24.9226036071777	24.6403980255127	24.8197498321533	22.9864768981934	25.0619869232178	25.0096378326416	24.4385643005371	23.9402370452881	25.3511753082275	25.5244598388672
1284	0.215290165013585	0.103243480998856	0.0300339077413696	-0.0136468260942166	-0.102653030601658	-0.180150239586297	0.0879112499658277	-0.128993607117593	0.242882424807704	-0.354310505882388	0.105573055172599	0.15595957593726	24.7644138336182	23.6156272888184	25.1600360870361	24.736234664917	25.1580257415771	23.6952705383301	26.0893688201904	24.3481712341309	24.3309936523438	24.1265029907227	25.8367805480957	25.8271598815918
1285	-0.352811885089949	-0.0954285581610748	-0.142510621505522	-0.181545858946677	-0.369575390001984	-0.16820948500019	-0.215250916679807	-0.307320476336116	-0.232459293043874	-0.438921793533979	0.078510038977484	-0.224499539610946	24.5588607788086	23.1607398986816	24.2587013244629	23.8499488830566	24.7689418792725	23.1777286529541	25.4566459655762	24.6595821380615	25.5562992095947	24.6455364227295	24.857421875	25.9267883300781
1286	-0.551541344433105	-0.21215395917983	0.0116615695585551	-0.00274961685903463	-0.179328690962535	-0.197317839921539	-0.0627497034637656	-0.267431556506693	-0.278519654391886	-0.313368987057245	-0.091006648800473	-0.0852708216531823	22.5466003417969	23.4680995941162	24.752908706665	23.3391304016113	25.2079734802246	23.5936756134033	25.2643718719482	24.2114601135254	23.6593151092529	23.6233596801758	25.5396366119385	25.556791305542
1287	-0.562425521714061	-0.380552821849193	0.0807146283434577	0.00450087470683513	0.00245190724041322	-0.337184037777206	0.0238178928468358	0.08519211441876	-0.310151309260604	-0.0768899500615632	-0.294092804720634	0.0350269715149523	22.2428913116455	24.2605648040771	25.4251823425293	23.4927272796631	24.7309093475342	25.546875	24.9020309448242	24.781946182251	24.9069862365723	24.6503562927246	25.2012424468994	24.8955726623535
1288	-0.393925271923081	-0.196896285555823	0.221646350115691	-0.062814924391617	0.113201976680955	-0.3401070890489	0.153537140520598	0.313989696132211	-0.121592268647177	-0.217796437487721	-0.365180436267607	0.00325975552703994	23.9473114013672	23.3974304199219	25.7231731414795	25.4534568786621	25.1872024536133	24.7878265380859	23.9976482391357	24.4765815734863	24.3630485534668	25.5712947845459	24.8484230041504	24.8433494567871
1289	-0.185820713901109	0.0916617463586817	-0.135613493978241	-0.128357835905177	0.0873196095458582	-0.20326207537309	0.311855986486492	-0.0221451487857394	-0.154437381727092	-0.39904496696807	-0.229111446354821	-0.0338740935780493	23.835205078125	24.2476711273193	25.1192741394043	24.6017570495605	25.6053581237793	25.1914939880371	24.1599426269531	25.248893737793	23.797872543335	25.0082759857178	24.9839248657227	25.5719509124756
1290	0.0257081649337465	-0.0301933488966029	0.0148853978303123	-0.0340065064087156	-0.102010330478947	-0.164513859616193	0.23335411146553	0.075621855442364	-0.239624799039788	-0.29948262824113	-0.0895752641645089	0.023608525386777	25.1206645965576	24.0266246795654	24.729663848877	25.210428237915	25.1003494262695	24.7468166351318	24.2214012145996	23.9994869232178	24.0065212249756	23.0871696472168	25.9581146240234	25.0774059295654
1291	0.106777592087781	-0.174321352385078	0.137713215361146	0.0474260721522199	-0.013556122224486	-0.1395188273613	-0.114195677881341	-0.0500029383426295	-0.260617718589089	-0.0561896687160939	-0.0342069214076446	0.140435156946467	25.1189556121826	25.1221828460693	24.2513656616211	24.6293067932129	25.9021835327148	25.3393363952637	24.2511348724365	23.6061115264893	22.9498519897461	24.0701389312744	25.5656509399414	25.913932800293
1292	-0.0315666922277273	-0.17578057605806	0.0528089524059681	-0.0828581192369029	-0.0504131976256588	-0.0183566814707632	-0.131252446921252	0.00268562915195503	-0.124889539231518	0.0044465221143426	0.0870691701648809	0.198638128284216	23.9344615936279	23.1747016906738	23.8453903198242	25.6195964813232	25.3639736175537	25.8708992004395	23.9442577362061	24.2564811706543	24.1766204833984	24.854923248291	25.1558837890625	26.0051708221436
1293	-0.252713393232767	-0.20152127630837	-0.0328958417919978	-0.211533596543617	0.285746117149699	-0.0296063938905604	0.124344037746965	0.0736151853539582	0.172938537318032	-0.0357252180995076	0.15323721019989	0.0705269313494625	24.319938659668	22.9869251251221	23.7561569213867	24.5030288696289	25.3292026519775	25.9373798370361	25.0928688049316	24.0732955932617	24.2025375366211	24.9289054870605	25.6926689147949	26.0153160095215
1294	-0.277951375339569	-0.159316512802263	-0.0727082045776513	-0.171154788157438	0.314563599780712	-0.0467787296071549	-0.00629195056322374	0.161690352479582	0.0359760834088974	-0.0490526446305921	0.0255832107760341	0.134446846751928	23.1912364959717	24.1306915283203	25.0045166015625	24.5644226074219	23.9500541687012	24.9037532806396	23.4391059875488	23.258602142334	24.9027538299561	24.8075542449951	25.2881259918213	24.914400100708
1295	-0.278378450939726	-0.0303050489033865	0.0693128165338806	0.0133958793271063	0.133088059380185	0.014935171890798	-0.160867019830775	0.0710988326310655	-0.0290709762332853	-0.131824150163204	0.100186968498051	0.104590344031351	23.0383186340332	24.8684692382812	24.0639610290527	24.5294170379639	25.0865116119385	24.8579978942871	23.7071743011475	25.1506290435791	24.8867053985596	25.5627880096436	25.993631362915	24.8583297729492
1296	-0.0802741779651797	0.0468676898571516	0.0659683150295507	0.105854263669372	0.0441454761695184	-0.0209095582653305	-0.057298924796541	-0.0274849365786167	-0.0372914063573546	-0.0554367194401948	0.137373735956459	0.264255229881428	24.2859687805176	24.8141632080078	24.3164901733398	23.9426727294922	25.0494060516357	24.7669563293457	23.7310028076172	24.1392669677734	25.5527114868164	25.9806461334229	26.015983581543	24.4176940917969
1297	-0.258176186737472	-0.00641711001335921	0.248190455296168	-0.152716982821829	0.0314707163917092	0.0937580225265862	0.137206688864666	-0.0145824879363943	-0.046532382708719	0.101886477727149	0.275056685689407	0.241024263412697	24.2065372467041	24.5158653259277	24.1952228546143	24.1640625	25.471809387207	24.861499786377	24.0057487487793	24.2656059265137	24.7537422180176	24.2548599243164	25.6352462768555	24.9837074279785
1298	-0.0466748262295482	-0.135622296734823	0.118740957242494	-0.107122880953909	0.123559502458647	0.15491228931991	0.0207519494919524	0.0157091322657834	0.105694838260092	0.226615019207202	0.274116509863873	0.110212344247657	24.3800086975098	24.648136138916	24.8458099365234	23.8015079498291	24.2554035186768	25.5691623687744	24.5752429962158	23.9834899902344	26.0924377441406	24.8417072296143	25.7027473449707	23.8720664978027
1299	0.0270075460703652	-0.149844648513806	0.0920842400014976	-0.0992340291533793	0.305991976234878	0.292473647536653	-0.124195956984508	0.206262472759278	0.295247414980707	0.303013236053673	0.111842063092567	-0.0889593115729781	24.5488185882568	23.8910675048828	23.9370403289795	23.4044418334961	24.1211833953857	24.5338096618652	24.0515022277832	24.3108863830566	24.363525390625	24.8204212188721	24.646463394165	24.1073780059814
1300	-0.0244981915454616	-0.171005243324913	0.0435663683650773	0.0437252086339015	0.15223154222781	0.360856948816959	-0.0941007581413373	0.129004407058517	0.304193443034393	0.0128137587612969	-0.0968914290906753	0.152962374774944	24.0461559295654	24.3699436187744	23.8034725189209	23.93678855896	24.1272716522217	25.8583393096924	24.0728302001953	25.5578174591064	24.6807403564453	25.4336929321289	24.3371467590332	23.3208179473877
1301	0.0211186406972956	-0.03566207978389	0.12711498168747	-0.188862992719791	-0.000523493566902289	0.536007977127639	0.00733425721614367	-0.0681010173042864	0.118738251504794	-0.271056283793513	0.0372934975950159	0.45447349268602	22.8291645050049	24.6193523406982	23.879711151123	24.2963714599609	24.0083465576172	23.7462482452393	24.101110458374	24.5032844543457	25.1726150512695	25.1605091094971	24.8749084472656	24.5794219970703
1302	0.0369684343217216	0.175996566961032	0.0117666444980102	-0.414390154236756	0.0413340406107352	0.329209543612663	0.130177052586234	-0.000935143404547034	0.0436599992064401	-0.299131342860846	0.0928870673416213	0.0993325935683629	24.8742294311523	24.6173496246338	22.8763236999512	23.2253189086914	23.9193363189697	23.5555171966553	24.8872470855713	24.4352569580078	24.2860870361328	24.0402240753174	24.3837184906006	24.3564720153809
1303	0.0623427505207133	0.089742719421082	-0.0965717997972888	-0.304411777961008	0.0602077929187885	0.225646608262252	0.25309435407506	0.0625487553907078	0.0323562796683063	-0.0988993412640014	0.111464740616839	-0.259734871824037	25.1245002746582	24.2481632232666	23.8322238922119	24.0238227844238	24.8382453918457	25.4901256561279	25.6112327575684	23.6704597473145	23.7024936676025	24.3875732421875	24.8000202178955	23.806848526001
1304	0.148659793365567	0.102419474348579	-0.255402977740374	-0.24279388306141	-0.0345575149475223	-0.228052539551697	0.355483605518941	-0.0757003058350563	0.129053776095546	-0.0512165880480566	0.091614224094684	-0.130319019724794	23.798397064209	24.0052585601807	23.534330368042	23.9679164886475	24.7426128387451	24.3144779205322	24.7271766662598	23.2942085266113	25.6596012115479	25.1830711364746	24.9591598510742	23.2633876800537
1305	0.154693027877897	0.0120240954902329	-0.204784957066437	-0.0454276421574065	0.12327480046514	-0.135701473660859	0.0350567947549933	-0.272791801412467	-0.00888146363678288	-0.028224293316832	0.0736610879927042	0.0568229395560138	24.2950420379639	23.7660026550293	24.3882427215576	23.4314365386963	25.4037094116211	23.0660724639893	24.6849231719971	23.6361656188965	24.5889530181885	25.705041885376	24.2805500030518	22.9882965087891
1306	0.214657591078407	0.0889442986381255	0.0572820419548066	0.0947111542847949	0.216318092922535	0.0584580056677737	0.0556211811745158	-0.336799570525642	-0.047324113040105	0.257294478450405	0.227428354495657	0.38713393081332	24.5772933959961	24.1890563964844	25.1840019226074	22.794075012207	25.2324733734131	23.7853488922119	24.0138149261475	23.7241153717041	23.8397941589355	25.4665069580078	24.9038372039795	24.2876930236816
1307	0.152902032835982	0.0642691155424586	0.352994636571736	0.00784688625857655	0.202334560336283	0.0803168062941495	-0.152744416486598	0.0741594927659435	-0.104326765269903	0.167250767471181	-0.00816665439822373	-0.157727830899461	25.3153305053711	22.9105491638184	23.5998668670654	24.9368896484375	23.6937580108643	23.6056118011475	24.9214611053467	24.5625972747803	24.4661273956299	24.9402389526367	24.6072101593018	23.0875797271729
1308	0.185922807024639	-0.0752561567381349	-0.043803482305691	-0.177369893550519	0.0146716572629657	0.0752176440070684	-0.109567140009688	0.375131767906936	-0.0391882921321525	0.079944333145562	-0.192396741175969	-0.26814387467553	23.3600540161133	23.821928024292	24.7657089233398	24.1590442657471	24.7688541412354	24.6684455871582	23.7407913208008	23.1969871520996	24.8268547058105	25.1984310150146	24.042423248291	23.0839214324951
1309	0.0795207621329723	0.0299140515041927	-0.00963924578545061	-0.213541727101671	-0.0564401888786961	0.00740014344330575	0.141220159756685	0.0626716984039888	0.108850764377124	0.0591551901993341	-0.0934706916175969	-0.0292700508203154	24.4656867980957	24.1011352539062	23.9097385406494	24.3495426177979	25.2860565185547	23.8444900512695	25.0116920471191	23.4962558746338	25.8574275970459	24.36350440979	23.5017681121826	23.5901641845703
1310	-0.0955765919681255	0.0658753913926091	0.0897355958220487	-0.153174363801185	0.0561838581932363	-0.10822881797246	0.114630536902752	-0.101431690646223	0.15565157817116	0.0538963203044673	-0.0655212837879731	0.0195394122309267	23.5494804382324	24.8687286376953	23.7378196716309	23.6987419128418	22.8325538635254	24.4059619903564	24.9912490844727	24.2801914215088	24.9025077819824	23.9915790557861	23.3394317626953	24.0650119781494
1311	0.0051439797804278	0.138735921763327	0.0109680459792685	-0.110674740725699	0.134146506227836	-0.061624620726235	0.307869241711671	0.0129862701635091	0.233019237354625	-0.0818002891758312	-0.0867260315156955	0.133038745864582	23.582218170166	23.7658405303955	23.8659381866455	24.3828582763672	24.8441047668457	23.0330677032471	24.3897094726562	24.3759746551514	25.0631561279297	24.7281112670898	24.348445892334	24.8713150024414
1312	0.0747580914768946	0.0542694074966334	-0.0683191010027713	-0.0913523994328642	0.0345374281091324	-0.0912424876834024	0.328232931034478	0.0777187112072966	0.126620713902142	-0.072195964945557	0.0180761922517263	0.0239787056767398	21.8233833312988	24.26194190979	24.187313079834	25.1365432739258	23.043794631958	23.0015449523926	23.4108581542969	24.1002788543701	24.657808303833	24.8910808563232	23.8795146942139	24.0896644592285
1313	0.0686047979918953	0.0563927160925459	-0.0549488907281273	-0.14247499807135	-0.0022836126436232	-0.15514432650923	0.058374572916378	0.118141274267401	-0.0384808658020432	0.0240835685833716	0.129694439364997	-0.0486913091711472	23.9017486572266	21.4923667907715	24.4656829833984	25.0609455108643	24.7104721069336	23.799446105957	24.4960269927979	23.8411750793457	24.9959278106689	24.4732284545898	25.04905128479	25.4522590637207
1314	0.0199517015559252	0.0306288784881588	-0.084320226220342	-0.0891908198655358	-0.162648688436377	-0.0253384981973852	-0.0312070427437732	0.193065350249327	-0.0101099287554121	0.0141070575607145	0.189882433368979	0.0272298572808438	22.8487148284912	23.7602672576904	24.1290817260742	24.7810039520264	22.4344482421875	24.5498924255371	24.3315505981445	24.1090202331543	24.3249092102051	24.3191223144531	24.0783557891846	23.4176445007324
1315	0.0751695622134037	-0.0487820810461415	0.0567650571590264	0.125375550485373	-0.245388795120107	0.00237813879874693	-0.0429535430070445	0.239193937309523	-0.0637360837556429	0.171876562048126	0.204780956056396	0.137362044913743	23.2063217163086	23.0392074584961	23.595329284668	24.5885200500488	22.624813079834	24.4986228942871	23.4341659545898	24.6339492797852	23.7275657653809	24.481897354126	23.3459548950195	23.1988105773926
1316	-0.0561379770714439	-0.121809218701884	0.320398327019774	0.103474342088163	-0.249928946035112	0.188853582088299	0.0790873162938652	0.148285145658804	-0.0956016642867326	-0.0190354719112165	0.0346219131839263	0.222971708517576	22.7779769897461	23.5097370147705	24.3925132751465	23.7218608856201	23.2406673431396	23.6622219085693	24.0774898529053	23.880989074707	24.0511207580566	23.2240753173828	24.376838684082	23.4509449005127
1317	-0.107205320716162	-0.0329435961557749	0.0109502836865261	-0.0179977264617293	-0.106308756199411	-0.00578813592795768	0.163948808040672	-0.0420397873728007	-0.204260089312953	-0.142699366145152	0.0261323443879036	-0.0276737305493668	22.5486526489258	23.5094432830811	23.6577587127686	23.555383682251	23.1029224395752	24.2171459197998	24.3399620056152	22.8966655731201	24.6761112213135	24.6696128845215	24.2087345123291	23.9415855407715
1318	-0.0423540174001573	-0.0179539053944779	-0.126615753403058	-0.0449143696682484	-0.010995192440447	-0.0384808624570923	0.219551294725832	0.0643924830319236	0.0406307827469448	-0.136924692538024	0.257304540757303	-0.102618486999717	22.8162956237793	23.5729751586914	22.8933219909668	24.7850856781006	23.7292747497559	23.8956451416016	23.0124778747559	24.3390922546387	24.8583889007568	23.7046432495117	23.0051498413086	23.7152042388916
1319	0.00299052764907515	0.136178154098531	-0.153869770811838	-0.0851213323470432	0.0621185283382886	-0.049858026255464	0.303175766226715	0.0527726313771382	0.0533684786651492	-0.0806531553832386	0.0835859683350293	-0.0819939242282715	23.5211753845215	23.1549053192139	24.1361827850342	23.9569225311279	25.2543544769287	22.7449245452881	22.9224510192871	23.4318199157715	24.4412174224854	24.8254280090332	24.1423168182373	24.1877346038818
1320	-0.122457500065707	0.0349453972733045	-0.0489093493704331	0.0436994109304578	0.346076841501116	-0.0523361065422989	0.053753119495795	-0.015249835379791	0.197492502490675	0.150833503343463	-0.107616135226834	-0.0487208343971872	23.6848373413086	23.3922328948975	24.2235336303711	24.0773086547852	25.200382232666	23.8776416778564	23.4982585906982	23.8211345672607	23.9376392364502	25.130729675293	23.3186435699463	23.4458293914795
1321	-0.138488555578846	-0.063243694722189	0.0555951033667554	0.118930958218101	0.133294886390843	-0.0214918506293742	0.104141633880531	-0.144770231768007	0.0932592490179616	0.202944991705976	-0.101216937451426	0.0440069274609982	23.3730506896973	23.00732421875	25.1674308776855	24.0633754730225	22.9236450195312	23.57985496521	23.2735004425049	24.5551662445068	23.8050937652588	23.9391403198242	23.3691711425781	24.275333404541
1322	-0.221447566357341	0.0703223188998834	0.271330012856851	0.248861526200756	-0.11631071916284	0.184855924537587	-0.0496500957052177	-0.0318617962694532	0.0870726311329264	-0.0341386095805731	0.045214216201785	-0.0148605054865527	23.8272342681885	22.6486949920654	23.9699649810791	23.9887084960938	23.0104522705078	24.6387271881104	22.1703147888184	24.1768817901611	24.2003440856934	24.2026901245117	22.9509468078613	24.9170246124268
1323	-0.0328324763823389	0.199355708831717	-0.0177182342563356	0.0295544013635549	-0.117345663992211	0.149012730982392	-0.0117719406067636	0.0857909692784915	0.132268944494484	-0.114644227154564	0.108680031102338	0.0867006071724461	23.8533496856689	22.8643283843994	24.622652053833	25.2565860748291	23.8083515167236	24.1556262969971	23.7297554016113	24.1252479553223	24.047342300415	24.7371807098389	24.082010269165	24.7624778747559
1324	-0.088898211690605	0.285866920311747	-0.196191519789409	-0.0265186177422123	-0.104273248920748	0.140108888097203	0.142124303285328	-0.0423164373302996	0.0666212835514415	-0.0907823244423156	0.128707197910487	0.010989478537283	23.231689453125	23.1898632049561	23.9629878997803	24.289758682251	23.6967391967773	24.7924957275391	22.8200988769531	25.2505130767822	24.895824432373	24.8806991577148	23.9704837799072	24.3381290435791
1325	0.0661963311268607	-0.0376527183510973	-0.0492768032204367	0.0413816233366475	-0.0172986662866776	0.00936799749146644	-0.018236035077777	-0.0357996425410079	-0.0874929493746066	0.194153690461782	-0.1810558854052	0.10240758276484	24.84130859375	24.3079929351807	23.1926593780518	24.0638179779053	23.5938339233398	23.5680084228516	24.5690937042236	22.9952030181885	24.927433013916	25.054012298584	24.4985771179199	23.8592205047607
1326	0.058944270030338	0.00059726743762667	-0.0229947774669483	0.272380238774602	0.120753385469982	0.117293763221397	-0.0789778166852955	-0.0223386980885607	-0.0163242496380605	0.156753057184581	-0.0960381802456425	0.239736643066379	23.798656463623	24.1373882293701	24.8115768432617	25.1173629760742	24.9729061126709	24.2612609863281	23.5393028259277	23.0876083374023	24.9916229248047	23.9634552001953	22.8609848022461	24.8838081359863
1327	-0.102693685662587	-0.0142558931449059	0.365554446354082	0.0981228233775084	0.186350517325138	0.0484106332487642	0.00345021448853799	-0.0174311152327391	-0.0184566322366493	-0.166332349525355	-0.0377614033311175	0.195560866063801	24.4330787658691	23.0677070617676	23.3419570922852	23.9869422912598	22.8789806365967	24.3074722290039	23.3806037902832	23.1134243011475	23.5577621459961	24.4397354125977	23.6236591339111	24.8635101318359
1328	-0.226142612015821	-0.191713262028799	0.255456431610128	-0.137306126825251	-0.045797887591192	0.122581723874703	0.0131495074126917	0.0282834376264987	-0.0745418346484712	-0.273806929671196	-0.0886975600658957	-0.0531128653437349	24.3615665435791	23.8634071350098	23.7415504455566	23.9713039398193	24.5608386993408	24.5784912109375	24.2214431762695	23.6558952331543	23.4139404296875	24.6552448272705	23.3411331176758	24.6670379638672
1329	-0.174897566846198	-0.271754348697158	-0.161457103248466	-0.137322552838725	-0.238686409542538	-0.127258494653802	-0.129681938812709	0.0434591410526366	-0.145526115964543	-0.481318976483557	0.00965352800785979	-0.324885140762433	23.8896427154541	23.2241744995117	24.0617256164551	23.9515476226807	24.1408576965332	24.2018508911133	23.5573768615723	24.1825904846191	24.3622074127197	23.1979522705078	23.3907928466797	24.3077907562256
1330	-0.122177243912091	-0.0943244462375787	-0.214257583963445	0.163800389616199	-0.14008992067977	-0.177939456097448	0.134072529276764	-0.108083121854008	-0.140100065547188	-0.174632158065307	0.017507075742472	-0.154535868595644	24.5745964050293	23.6497459411621	24.1382827758789	24.6288566589355	23.8105964660645	24.1004753112793	24.6475563049316	24.0492687225342	24.2453765869141	24.4125347137451	22.3651084899902	23.9018363952637
1331	-0.0120305827659877	-0.0644601141498526	-0.118492659819566	0.0133267665813719	-0.00797512716940219	-0.287985123754396	0.256221987517151	0.158834405742653	-0.191206252369383	0.105037992720789	0.0881403213776792	-0.00802555247227588	24.6386814117432	24.6164817810059	24.7750186920166	24.3413867950439	24.1778831481934	22.5606918334961	23.98805809021	23.4111442565918	24.2950496673584	25.1117057800293	23.6229152679443	23.7321853637695
1332	0.166216945848305	-0.0595263380072311	0.0863706736970187	-0.117144138770257	0.120955145414143	-0.244949722336216	0.165968282995237	0.112004965022663	0.0781952077721542	0.0318248685688829	-0.132789182967144	0.186066731580866	25.1796875	23.6979598999023	24.1291542053223	24.2885570526123	24.6338806152344	23.1779747009277	24.7042999267578	24.5296688079834	25.2026062011719	25.4126834869385	23.6574764251709	25.6412448883057
1333	0.102314684434333	-0.0618344657788157	0.0729976405273192	0.0332591721479787	-0.0977639960268277	-0.0780424999599916	-0.165992898199775	-0.0109503732555822	0.250172269322135	-0.0977334337245921	-0.14629372058657	0.0229519767395061	25.5837249755859	25.2403793334961	24.0874977111816	24.3374366760254	24.2728004455566	22.8329162597656	24.4620418548584	23.7593612670898	24.3315277099609	25.4304485321045	23.6844615936279	25.7526588439941
1334	-0.0873820564818857	0.133244173944917	0.0791057341283476	-0.0430688114642095	-0.14291811483838	-0.276397097884441	-0.0901141746667236	0.0222363155339451	0.178261724167598	0.012640399741052	-0.215284250223064	-0.0957839532433411	25.5619621276855	24.1798496246338	24.3325977325439	24.7794361114502	23.6967601776123	23.5142345428467	24.2649593353271	24.7852153778076	25.0370578765869	26.9402408599854	23.6332550048828	25.7426414489746
1335	-0.0592033329274102	0.247974648220293	-0.172446267866775	-0.0183519630201374	0.0195880372179147	-0.136500540305292	0.0346336879838844	0.0313951930262135	-0.0351537401911628	0.190779018594164	-0.271073553745993	-0.0547534828237417	24.6042575836182	24.1524715423584	24.6611270904541	25.2643966674805	24.1253185272217	24.5698699951172	24.6926460266113	22.951509475708	24.8784427642822	27.1465301513672	24.4760246276855	23.6532135009766
1336	-0.162824631883069	-0.0041606407829704	-0.227061051249422	-0.122148816264826	0.125954382003016	-0.028180954817671	-0.266415291395205	0.241749953567933	0.0902028880337156	0.327318888879425	-0.143890195262316	-0.028049587981144	23.8763618469238	24.3329658508301	24.5496807098389	24.3802890777588	24.3461456298828	23.996711730957	24.2254905700684	21.7027721405029	24.7221450805664	25.752233505249	23.183780670166	25.1311130523682
1337	0.0477004544714532	-0.067367374428386	-0.00967819564479555	-0.166155965732315	0.140505083853469	0.17353427195674	-0.0051602213166575	0.13697780566622	-0.0180791482691376	0.408138863092788	0.113090792137754	0.0519156402303906	25.1726322174072	24.4000682830811	23.2743167877197	23.8818702697754	24.7902488708496	23.4743404388428	24.3281688690186	24.5141716003418	24.3218078613281	24.221752166748	24.2199764251709	24.0298194885254
1338	0.0991984176798439	0.127923680882304	0.0894512452913432	0.22967345424162	-0.0769069692533151	-0.0109070896224637	0.107453604491596	-0.17914973449993	-0.0319840530727902	0.344677082065466	0.0216891326488877	0.197645095280478	24.9904956817627	23.2946033477783	25.0353107452393	23.7414360046387	23.5410957336426	23.3986225128174	22.3598155975342	23.3243045806885	24.1771717071533	25.4706439971924	24.9971504211426	24.6883945465088
1339	-0.0325905777155526	0.15657463533023	0.143748105941	0.141927022882783	-0.0161600487089686	0.0513679355993446	0.231871185916205	-0.213644994705135	0.0743057165520327	0.190204625155083	-0.0984786916802278	0.373052936189822	25.5989933013916	24.4951858520508	24.7582759857178	24.5647602081299	24.0427780151367	23.5780658721924	23.722017288208	23.2778472900391	23.9051361083984	25.379825592041	25.1972694396973	25.7556247711182
1340	0.125985103248951	0.106663826725253	0.0892081458834468	-0.0680601822425899	-0.0301033224632761	-0.00522909045855613	0.0327905832231608	-0.100914750293555	-0.155303208134995	0.00939997865510378	-0.208876749823105	0.159061181736377	24.5839061737061	25.136058807373	24.6513671875	24.682638168335	22.2654895782471	24.6899757385254	23.9023857116699	23.139123916626	23.6473140716553	25.3005657196045	23.6527481079102	24.7293167114258
1341	0.151007240284486	0.189025008323341	0.272857286216578	-0.219104047774422	-0.0639742544539956	-0.0925666781096766	-0.168173160338	-0.104680296254969	0.108782997699734	-0.060336558843666	-0.11739501268174	-0.10156134198931	23.7405090332031	24.0518398284912	24.6269817352295	24.9445133209229	24.989538192749	23.0295028686523	22.3350696563721	24.8691673278809	25.0292415618896	23.8667621612549	23.6977806091309	23.2633190155029
1342	-0.136461438089015	0.0791457796005091	0.129052613386449	-0.395430434567643	-0.271305016755605	-0.132059114097885	-0.0662118369316147	-0.320832090434521	0.0511808067003301	0.0483664681304177	-0.0911172110576928	-0.0562631539017673	24.344310760498	23.8344688415527	25.243236541748	23.7965183258057	24.003454208374	23.7778625488281	22.4321975708008	23.3984603881836	24.6204166412354	24.4813766479492	25.2636737823486	23.2254314422607
1343	-0.346689122833794	-0.000622136015778096	0.0537928093374944	-0.41601093848638	-0.20543819300687	-0.0294574323387167	0.0375545891508011	-0.0717730392879048	0.0974169298248029	0.18967456672668	0.162064015848685	-0.0744333676358053	23.3956966400146	24.0669784545898	25.2311420440674	23.7523059844971	24.0440711975098	24.27880859375	22.0541191101074	23.9182529449463	23.0920066833496	23.5367431640625	25.0947113037109	24.5641555786133
1344	-0.147009796630954	-0.0938166307805375	0.10497733875826	-0.10564729578428	-0.00896986062920746	0.140535166019589	-0.2989429093805	-0.0923764015476536	0.0551984624579944	0.0619291363431742	0.2476251384184	0.00544942099759282	24.5083332061768	23.4585494995117	25.3647308349609	23.8287658691406	24.4565410614014	23.5221691131592	23.461763381958	24.754976272583	23.4199695587158	24.2909698486328	24.9323654174805	24.4507141113281
1345	-0.028230294852591	-0.19293119212756	-0.0205369109042692	0.0219567699621734	0.0545965873188266	-0.0321735842842799	-0.226452686252543	0.0561835161536806	-0.176672140354171	-0.0822927542955014	-0.0184735407605103	-0.0931453744906037	23.7101745605469	24.4706783294678	23.9676723480225	23.7817726135254	23.2613086700439	23.6168804168701	22.9937877655029	24.5358123779297	23.7956390380859	23.9801292419434	25.7004852294922	24.1085052490234
1346	-0.0543999776962494	0.0170589706342525	0.030585458454425	-0.0452788175179961	-0.182664389198635	0.0330464421605114	0.128310737365013	0.0831273750020785	-0.0734010611853222	-0.130430498327165	-0.00498732400278357	-0.0468292666421632	24.0255718231201	23.2203063964844	24.003547668457	24.8377590179443	23.935619354248	23.9690227508545	22.950870513916	24.1189823150635	23.8322486877441	24.4277877807617	24.5005416870117	24.054141998291
1347	0.0835769890557003	0.123491158851294	-0.0879848064603266	0.009095631792718	-0.24005968627668	0.0575868096564562	0.343673355829111	0.465759228676205	-0.184512210313073	0.0342114317841578	0.036175141814212	-0.0559473594666429	23.6523265838623	24.0519371032715	24.8307285308838	24.1974086761475	21.7244396209717	23.7426223754883	22.4810466766357	24.6975898742676	24.2447280883789	24.8551597595215	25.4923667907715	23.3148193359375
1348	-0.221042266620657	-0.0526952330533561	0.00189119613116873	0.0505181975505167	-0.165016027770463	-0.00571932462202085	0.203132153568433	0.0754640328553933	0.0219720005107433	0.123036457694823	0.0119870104209525	0.13286851474723	24.8722095489502	23.5736083984375	24.5047092437744	22.9224338531494	22.3139495849609	24.7403469085693	23.0024604797363	24.3045825958252	23.7461051940918	25.8776588439941	23.7901248931885	23.9684467315674
1349	-0.273038787717212	-0.134228375296175	0.00846180447072697	0.0453538077037479	-0.027391845304038	-0.119631332375107	0.0370612344173793	-0.166210243746605	-0.0963472938618111	0.0587458192517545	0.0616467772399432	0.245218032531511	23.9033832550049	24.0947761535645	23.3074722290039	23.5541000366211	22.6552352905273	25.0265712738037	23.1863899230957	24.326000213623	24.4212398529053	25.7524795532227	23.4170875549316	24.1826839447021
1350	-0.092036463957669	-0.000597904243591074	-0.0136169745676966	-0.0633721866283281	0.170098155662458	0.0734177974588448	-0.151333407322127	0.00759876657977543	-0.0809346557750104	0.20957878253563	0.206662470758772	0.0278666852304355	23.8845233917236	23.5302543640137	25.4853477478027	23.2890014648438	23.1407203674316	24.5944366455078	22.2345676422119	24.4443244934082	23.6916007995605	25.5222606658936	24.1627864837646	24.3118152618408
1351	0.147119154012699	0.066940709175725	-0.0943921672688646	0.0967896469269931	-0.130895150499498	0.353665420709916	-0.13015211095292	0.139509360208393	0.076622687083244	0.489682899500878	-0.100168051832199	-0.135990303693148	24.3477630615234	22.9190292358398	24.290132522583	24.1118946075439	23.0352630615234	24.3111686706543	24.3969078063965	23.4799499511719	24.6398410797119	23.9044227600098	24.6044120788574	24.8880653381348
1352	0.0643724886985524	0.0993521139283473	0.0540349461764436	0.127250154642454	-0.144793771267274	0.0524772602983035	0.0339171179219164	0.284597398455674	0.109614716881822	0.155171003355278	0.0790411580980219	0.0808294638922575	23.7776298522949	23.5537738800049	24.2698440551758	23.6638736724854	23.6626033782959	25.5164260864258	24.5574378967285	24.7705345153809	24.9189643859863	23.6615161895752	23.5180492401123	24.0598564147949
1353	0.0513630078087317	-0.0278914709600997	0.166081553706562	0.0953746447796959	-0.115775518049531	-0.129338049952807	0.167889363748145	0.256208779968716	0.0342788067076896	-0.0362724890741362	0.328971506089403	0.194593521287345	24.2444381713867	24.555871963501	24.6229476928711	24.0609931945801	22.8375549316406	23.5733947753906	22.8768272399902	23.5773334503174	23.3543109893799	23.6579437255859	22.9661617279053	23.5851554870605
1354	-0.216918103961603	-0.0391736382553631	0.279300154482002	-0.000265573121893681	0.0533713646444767	-0.22949175163572	0.323894463844439	0.0670629267022207	-0.0890055913231578	-0.103732845447368	-0.023203563558269	0.0869023728423031	24.1531581878662	23.8253269195557	23.1921920776367	23.7778930664062	22.8977031707764	22.652702331543	24.5748081207275	24.0780487060547	23.4559135437012	23.0041790008545	24.4476757049561	23.579402923584
1355	-0.0332266940301622	-0.108494435944067	0.0846414796914132	-0.0100517526563237	-0.0974076994116331	-0.0867541371728748	0.024111820389848	0.104147743269579	-0.0366833412829521	-0.0977063048383187	0.0697678025739776	-0.0245581737661951	23.7354793548584	24.3664283752441	24.4908847808838	23.2293014526367	23.743221282959	23.0252380371094	23.6364517211914	24.019063949585	24.2040786743164	23.588659286499	24.4747886657715	22.8203639984131
1356	0.097520442521926	0.0199643088593575	-0.349549209210522	0.00751927529080376	-0.199278468838628	0.159094277729551	-0.150634960891168	0.133282905063282	0.0765081860834442	0.0477540910412344	0.168657006664489	0.0845973114009553	24.3942031860352	23.9947834014893	24.3202495574951	23.496898651123	22.0696601867676	22.6942329406738	23.6856880187988	23.674337387085	23.9286689758301	22.4350185394287	23.4486141204834	23.7732696533203
1357	-0.140567500022058	0.0868199511678256	-0.199172161529901	0.126199632488166	-0.235337193721335	0.0870875523907841	-0.108509062345973	0.0784527926053329	-0.078046844402536	0.223431330129422	0.0687070521636599	-0.0899896034819108	24.4120941162109	23.0314884185791	24.4011478424072	24.479362487793	23.2636623382568	23.8745594024658	23.62060546875	23.2943687438965	24.7849426269531	22.8450183868408	23.4691925048828	24.4602527618408
1358	-0.209511341550126	0.203981593149422	-0.109229693475214	0.112808894255849	-0.329720682132915	-0.0412877806708281	-0.0497062709845721	-0.0713897879969352	-0.0264868932375322	0.0225292558821764	-0.0290282498886114	-0.00842087968092642	24.0582027435303	25.4131183624268	24.3922901153564	24.9573345184326	22.5195770263672	24.192777633667	23.7400035858154	23.8199424743652	25.0245418548584	24.1162986755371	23.8038635253906	22.4116325378418
1359	-0.193030545643239	0.162822787460726	0.0552280546020825	-0.098603198934569	-0.0817893219266637	0.0259538960669374	-0.229729297674837	0.0384585395173644	-0.156275110979976	-0.150515045761196	-0.101900530595088	0.0523219276011559	23.5932159423828	24.6179389953613	25.6855487823486	23.8562107086182	23.4595489501953	24.3597431182861	24.0205612182617	23.3444480895996	24.8374671936035	23.9384746551514	23.7672119140625	24.0827751159668
1360	0.0320877169916969	0.0420770072849734	0.12423156425703	-0.111027271278971	0.120983418352154	0.0209507115741872	-0.165276401761062	0.216499803936301	-0.00349390154769935	-0.281866100815819	-0.216407279351728	0.00682924998844214	24.6926689147949	25.6492042541504	24.2034225463867	23.3803615570068	22.8871116638184	24.6971187591553	23.7937698364258	24.3378009796143	24.3773422241211	22.6067771911621	22.4535655975342	24.3938255310059
1361	0.118420729759123	0.0618148794299316	0.00515100838751437	-0.181836282861084	-0.0951895154710201	-0.0184432623425579	-0.151665951515994	0.281463237953005	0.0800351455910828	-0.217925312649506	-0.200494994014164	-0.0503786242155684	23.6017017364502	24.0873126983643	24.4612445831299	24.5839138031006	23.9041652679443	23.0900840759277	24.5869789123535	23.3048038482666	24.5273723602295	23.9448871612549	23.0768909454346	24.0022850036621
1362	0.129675449121009	0.116380263024951	-0.149197825159092	-0.230178683276563	-0.254222271605983	0.0298593206493791	0.127142592750587	0.0769754555419127	0.178882678576286	-0.16815782298908	-0.133160966620977	-0.0339193368365045	24.3795223236084	24.5066909790039	25.101598739624	24.5813961029053	24.7063102722168	23.7585029602051	24.2176818847656	22.4988498687744	24.3277549743652	23.456859588623	23.8447647094727	23.5679187774658
1363	-0.241939191519208	0.0522213817667705	-0.157302627843819	-0.127667328481849	-0.162452208640644	0.306523099355218	0.191740270311371	-0.0352895392960306	0.290069919249873	-0.0914604375560373	-0.125165028139648	0.0877074194196155	24.9204730987549	24.086332321167	24.5747165679932	24.4922866821289	24.3692016601562	24.2996635437012	24.208776473999	22.9146308898926	24.4007740020752	24.7968978881836	24.1667728424072	24.0339183807373
1364	-0.0983129028212772	0.00462607383167324	-0.216232402962788	-0.0706035841976274	-0.0440526032231219	0.0881905599960362	0.225998638439776	0.0107900939449905	0.105131321899961	-0.116110534685227	0.0131216171419908	0.122811234899018	24.208625793457	23.6363887786865	23.7680320739746	24.6663093566895	24.7055568695068	24.8070812225342	25.0607299804688	23.3469734191895	23.8787231445312	23.884162902832	23.7285118103027	23.8879795074463
1365	-0.0793451444912705	-0.14767508387834	-0.0863880164878026	-0.273504633089289	-0.111096365187592	-0.214276066777273	0.162607415105171	0.0221433448019184	0.141294175467451	0.00712798660653391	0.0245378701040835	0.340709871528048	24.2044868469238	23.8372421264648	24.5202789306641	23.7033386230469	24.2465286254883	24.6516990661621	24.1457786560059	23.894006729126	23.6298122406006	24.1536483764648	23.5143852233887	24.5161666870117
1366	0.0254421468225132	-0.206125138286097	0.0314309707137852	-0.189315299153023	-0.0307948264706681	-0.18978513991388	0.0209889817476068	-0.0978815444710506	0.0387657065088547	0.11063817546394	-0.00785184317898313	0.0823021220015221	24.0339393615723	23.4296493530273	24.0098552703857	23.8444137573242	24.6405696868896	24.1743068695068	23.4787502288818	25.2025012969971	24.4124908447266	24.7866477966309	22.9765739440918	24.0767917633057
1367	0.120201090551689	0.192094196656541	-0.0232129646842907	-0.131303590447757	-0.143336282480249	-0.0813502350231801	-0.0780632069618292	0.0683303492178595	0.0777260541126736	0.127420176508203	0.0567005677966108	-0.00820418280102331	23.9452533721924	24.834135055542	24.5874099731445	23.7107601165771	24.5338516235352	23.3564586639404	24.1711139678955	22.9995098114014	24.5214157104492	24.1928787231445	24.3558921813965	24.0311012268066
1368	0.0286967567356839	0.307452231109892	0.000730479145516938	0.0858505593323997	-0.23235165646571	-0.0373058360138003	-0.124562673253251	0.143805757438685	-0.0533380077550305	-0.0475395535932606	-0.0145816436413924	-0.0698214018721615	24.6458511352539	24.5722370147705	24.4967861175537	24.321325302124	24.2112636566162	23.5192031860352	23.7229747772217	24.7079048156738	23.8017616271973	24.3978271484375	23.6293392181396	23.5152606964111
1369	0.183168463645529	-0.0163028616400709	0.119207921255651	0.136937838268295	-0.339807763069786	-0.078373120293989	0.156196389050095	0.0848911391126137	-0.00946078234160552	-0.0604635991354598	-0.281153973257759	0.0629285685458569	23.9878425598145	24.0380401611328	23.8438014984131	25.2186965942383	24.7704658508301	24.2849788665771	24.1240673065186	23.727632522583	24.2947330474854	24.6214466094971	23.0415916442871	22.8412551879883
1370	0.158417370355295	-0.176700000030564	-0.0561917809612851	-0.00464360512008	-0.351528534767624	-0.0434938142938535	-0.00889830791099655	0.016215630661975	0.094102885272406	0.02052209976749	-0.219200506866301	0.106418838096971	24.6989669799805	23.8035564422607	24.4690837860107	25.3499355316162	22.6462593078613	22.2968368530273	24.9559192657471	23.0829029083252	24.6501750946045	24.0057106018066	23.4868450164795	23.7041931152344
1371	-0.0150449963896051	-0.276553747012571	-0.0892946969287607	0.0728972976976365	-0.199125782385551	0.0396139579644483	-0.122040811632118	-0.185968996754781	0.00855140425980494	-0.205123902381423	-0.128762206496987	-0.230806413020048	24.1840858459473	23.4905738830566	23.3590660095215	23.9049816131592	23.1210308074951	23.6609382629395	23.5303211212158	23.4869194030762	24.0300445556641	25.215311050415	23.0571994781494	23.5467567443848
1372	0.00141819293327217	-0.128682431459794	0.0691474658140123	0.064587291997114	-0.198058336954318	0.0127087890162869	-0.261247662759104	-0.228901419369492	-0.203736092789683	-0.143041842786545	0.0425018515538511	-0.303460179223748	23.2376689910889	22.7505493164062	23.5039920806885	23.3928070068359	24.6450538635254	23.7953567504883	24.3804244995117	23.5483455657959	23.5055027008057	24.4087581634521	22.5730285644531	24.1919345855713
1373	0.0308162032505379	0.140558107412716	-0.106112718068829	0.103389785882015	-0.371215439606345	-0.250825286943595	-0.293287931438812	-0.00760090250923895	-0.184073238202927	-0.0443824966464987	0.129415803773639	-0.0394136956657576	24.024923324585	22.9777679443359	24.0231475830078	24.6822757720947	24.4128456115723	24.5428504943848	23.7203598022461	24.0990886688232	23.7164630889893	24.743860244751	24.1257438659668	23.4453506469727
1374	-0.0414957558167544	0.112084968094535	-0.139515186801503	0.0259953576507854	-0.245703170664655	-0.243770759426795	-0.179900175201396	0.0430960868668535	-0.170342327205262	0.218707289323291	-0.143466790416852	-0.0254288560506097	23.0845222473145	25.3902931213379	23.9076919555664	24.5335731506348	24.1598281860352	24.5039463043213	23.2896156311035	24.0489463806152	23.3475589752197	24.0196628570557	23.4809532165527	24.5281982421875
1375	-0.0927786374566892	-0.0312076705562276	-0.218398176409067	-0.00970932178334749	-0.207077165735967	-0.280377265439171	-0.0243981539029647	-0.111589430551334	-0.0559573584986026	0.154163241470506	-0.337325398756704	-0.113634484486482	22.2279014587402	24.7431583404541	23.9675064086914	24.1163444519043	24.2396488189697	24.820369720459	23.3545989990234	23.5854301452637	23.6515712738037	23.6291828155518	24.2212181091309	23.8037872314453
1376	0.31059241380035	-0.024771073545935	-0.197492932222815	-0.115986531703513	-0.239379842413172	-0.132695902611843	0.00332250611650409	-0.253024781075538	-0.136294279101421	0.12594564530486	-0.245136412579086	-0.19116565348881	22.5107345581055	25.8091945648193	24.7495822906494	25.0900497436523	24.8470630645752	24.9814529418945	24.9632968902588	23.4015274047852	23.81227684021	25.1487369537354	22.8468322753906	24.6970729827881
1377	-0.074513448553347	-0.0135746453721026	0.0154343056937023	-0.0390324583747486	-0.0275088380629711	-0.0308203092349686	-0.110342050397563	-0.205273008091979	-0.0181910942113177	-0.146159964528017	-0.170861555222658	-0.0656383467304522	23.8100910186768	24.6654529571533	23.4547004699707	23.9147777557373	25.4589138031006	24.2058162689209	22.4595260620117	23.9463520050049	23.9875335693359	24.8758983612061	23.0978374481201	23.8105602264404
1378	-0.125977624919585	0.254099698068643	0.0243638401940416	-0.0132512973263914	0.398322888200028	-0.0249176371177953	-0.230268027810013	-0.216252994752722	-0.107432169919377	0.0102885839217066	-0.239464359377564	-0.0214601904284848	23.435697555542	23.5904102325439	24.9109859466553	23.9292049407959	25.2966041564941	24.7306709289551	22.8844299316406	23.9038162231445	23.8409748077393	24.2840423583984	23.7540893554688	23.37428855896
1379	-0.0664495960473062	0.313917566511918	0.108304622980597	-0.0384990647497716	0.344400477749502	0.0510790931524951	-0.027906579271729	-0.270143729695974	0.0400488808881647	-0.0596114397328762	-0.18297410307305	0.141172789251584	23.3009700775146	22.9843482971191	24.6652736663818	23.233829498291	24.206937789917	24.4568538665771	23.5136318206787	24.649299621582	23.7164630889893	24.9364452362061	24.1639995574951	24.6040306091309
1380	-0.203969514121184	-0.122105843149569	0.153451996420955	0.112602582115969	-0.0243890612328528	0.0715877945467014	-0.0489904089622257	-0.0267296987543943	-0.00556251349385661	-0.0711191936766014	-0.280600478777941	-0.161872894713468	23.2293014526367	24.079517364502	24.4083557128906	25.1519031524658	25.3442916870117	24.6901874542236	24.5345191955566	24.0771732330322	23.0918617248535	24.1457710266113	23.1826095581055	25.2951202392578
1381	-0.0333526887438325	-0.221558396854675	0.099144823003769	0.314772783148385	-0.143390919864032	0.0992882098853585	-0.207084449566025	0.0982286055798625	-0.284565267293061	-0.0237716411092421	-0.25979320125812	-0.0615968788894179	24.2351608276367	23.3974552154541	24.2746887207031	24.8002300262451	25.120979309082	24.6396465301514	24.5866222381592	24.4559230804443	22.8112697601318	24.983377456665	23.74485206604	24.3164329528809
1382	0.063772915080591	-0.235770664688431	-0.169633844138588	0.143849803225365	-0.154942005244095	0.0192748739797253	-0.0145909499439512	0.132943922998692	-0.210571691433145	0.442992636578843	-0.216689091434731	0.14571423526985	22.6203289031982	23.5472049713135	23.5185794830322	24.4591312408447	24.4793319702148	23.7569942474365	24.934965133667	24.0722980499268	24.2354679107666	25.3850021362305	23.6396789550781	23.9913425445557
1383	0.0448880277491526	-0.197871000585138	-0.244447306836918	-0.0291634996720802	0.00544649799107333	-0.0953358937730826	0.0987879573755777	-0.0672386592504779	0.0798193470111102	0.40926209265929	-0.0808845835678369	0.321104607051666	23.1947021484375	23.6864032745361	23.1771335601807	24.5130233764648	24.9334678649902	23.9309864044189	24.4246616363525	23.0860729217529	25.0438671112061	24.4719047546387	24.2641544342041	24.5136680603027
1384	-0.252360216865014	-0.105587564005646	-0.0802612842016686	0.0730876506020479	0.0987923374681259	-0.0905790435128893	-0.0482179933777758	-0.144621133239355	0.151937094592199	0.100091603364611	0.0487460933571811	-0.029449418867415	23.5721626281738	23.827299118042	23.9738254547119	24.7196979522705	26.0142860412598	22.4504737854004	23.6780853271484	22.8318710327148	24.569616317749	25.2609043121338	23.5764999389648	24.3268394470215
1385	-0.293443829494009	-0.214459735901812	-0.110229199929535	0.0473541089744742	0.160278172212458	-0.0670911128178489	-0.0659418329154278	-0.22571875881826	0.00839977270004511	0.0552805925524993	0.222610000580914	-0.276585216731064	22.7190704345703	24.0277996063232	24.1446990966797	23.6651039123535	25.4519786834717	22.7859153747559	24.0795764923096	23.738245010376	24.7025184631348	24.1344318389893	23.8382720947266	24.0615177154541
1386	-0.446703526663327	0.0244460768457486	-0.123581717626422	0.0447410118252805	0.223970496201446	-0.0555608651197872	-0.0387258812060196	-0.0362275211347765	-0.0121406527942298	0.0431419195923439	0.0543966538782428	-0.0874469323928508	23.4859008789062	23.67160987854	24.5449485778809	24.7387924194336	25.7448081970215	22.8693675994873	23.7196617126465	24.1468124389648	25.022424697876	24.1697692871094	24.9640350341797	22.8845329284668
1387	-0.284180941239129	0.146542248319037	-0.10666483189479	0.100403061449228	-0.0309080678480882	0.0278961762891186	-0.206576999688593	0.0912266525014331	-0.116068823215954	-0.044100550647066	0.0053701359832985	-0.123266039133114	24.2592430114746	23.8568878173828	24.3147277832031	24.3181972503662	24.6509227752686	23.3114452362061	23.9147834777832	24.1375961303711	24.1934108734131	24.7237815856934	24.0942707061768	23.7777786254883
1388	-0.155143464562087	-0.0953067624251105	-0.170117371033172	0.105992797990979	-0.0233788341671755	0.289612558179613	-0.114432748658075	-0.0276562383045587	-0.154510794677805	0.0699359624147959	-0.0468804940289544	-0.297378390386058	24.3473949432373	24.9598693847656	23.4553508758545	23.6022129058838	26.0195503234863	23.5681400299072	24.7763633728027	25.1636734008789	24.2990703582764	23.8469772338867	25.1442947387695	24.8053722381592
1389	-0.0636409608836175	-0.0236409307481722	0.146458596760965	0.0407906188307265	0.0833778736594297	0.0671264574281594	-0.12160536394434	0.00768608895822354	-0.088408730836619	-0.0556230100674995	0.0915486087668853	-0.336153793155148	24.2737140655518	24.4970817565918	24.173656463623	24.5983867645264	25.5522441864014	23.1071147918701	25.6176433563232	24.796558380127	24.3737545013428	25.3118953704834	24.6459636688232	24.5533332824707
1390	0.0237173433583564	-0.126766972702086	0.339023478760311	-0.0212435363182095	0.0342988575211507	-0.120098728127104	-0.0469885785094988	0.0932924648276696	-0.0501235329651308	-0.15593822277981	0.252515701247432	-0.209898108616159	23.5100040435791	22.8252143859863	23.6318092346191	24.4221172332764	25.9942321777344	23.1784477233887	23.8849201202393	23.7563209533691	23.5645027160645	24.8050727844238	23.889331817627	23.5576992034912
1391	-0.0825400445650928	0.0215799566902888	0.0907510911390261	0.0412234518433081	-0.0552532049795786	-0.316576280163503	0.0739525065009019	-0.0162847908585206	-0.0284934730563009	-0.114562633807481	0.219409163328393	-0.0201758590063719	24.1509571075439	23.8367118835449	23.4571914672852	23.8129749298096	26.069393157959	22.6091976165771	24.0625629425049	23.8470973968506	25.1101951599121	23.7050819396973	24.1149749755859	24.1723785400391
1392	0.0524648180801535	0.151323066139753	0.0217339972623734	-0.0162846161733654	0.115446638539481	-0.00394630231213	0.181598926762248	-0.140830803576506	0.11485189456937	0.0278896973726575	0.00725948342807214	-0.012777092786223	23.5305938720703	22.7408485412598	24.131950378418	24.5086269378662	25.216926574707	21.9038410186768	24.1694831848145	24.4966163635254	24.4245510101318	24.8550605773926	24.1921291351318	23.815767288208
1393	0.19705315368148	0.102559938763278	0.160870468133737	0.200438242846261	0.443133316775686	0.130196124923117	-0.124164344731099	-0.0906611331045326	0.0134887030958311	0.0883418382584367	0.0172049999203807	0.031186595394189	22.7379779815674	23.7475357055664	23.6746196746826	24.3314819335938	24.9267387390137	21.7756977081299	23.6698532104492	24.1439075469971	24.5291919708252	25.4268169403076	24.3551616668701	24.4743690490723
1394	0.0579865725619868	0.0140583123237832	0.152069295745179	0.133345582853849	0.432016644796079	-0.0627482469221263	-0.206864185044367	0.002425810508214	0.159019697666935	0.0243502307095085	0.103055552347072	0.152142904355799	23.6855392456055	23.7107028961182	23.3114948272705	23.8346176147461	25.6543102264404	20.6958446502686	23.9728374481201	24.4118003845215	24.4956321716309	26.0224590301514	23.930326461792	24.5357627868652
1395	-0.214838873691804	-0.114238368059858	-0.0433545844330752	0.102082881407	0.184481186478479	-0.239570219746696	-0.178560950311507	0.039504375972939	0.13452753533052	-0.0779092595420678	0.203954167078422	0.180794799045088	23.4183444976807	23.568000793457	23.798770904541	25.3955345153809	26.2215480804443	23.5061702728271	24.4631366729736	25.4428195953369	24.555456161499	24.9238147735596	24.0350208282471	23.9583168029785
1396	-0.212677420820853	-0.038680166269728	-0.00179814970124426	0.0474102802251792	0.0672701780384557	-0.300838501541946	-0.0821408822849037	0.100355412611123	-0.115449794473946	-0.152560529269437	0.198427333922226	0.101201582793038	23.9544162750244	22.1129550933838	23.7075538635254	24.2079639434814	25.892993927002	23.9459095001221	24.1623039245605	25.0890808105469	25.560697555542	24.5835914611816	24.4613380432129	25.1200408935547
1397	-0.229852831001097	0.117366302134457	-0.0212186494554771	0.0700451474366588	0.122715998337384	-0.13224771687868	0.0601543465390222	0.0262077058169723	-0.238763722435493	-0.0374500240155555	0.260561250899897	0.0410364930691856	24.4018363952637	22.1295318603516	24.351411819458	24.1783599853516	24.5384616851807	23.9923400878906	23.021936416626	24.6092834472656	25.3918075561523	25.626127243042	24.2782402038574	24.8078517913818
1398	-0.268611702565295	-0.09827251104835	-0.0522226284104477	0.203789106528291	0.00629664401273544	-0.000101121169464591	0.345109203136587	-0.040238310535841	-0.106832849954472	0.254150605763577	0.278043626195128	-0.0246915720950085	24.8228969573975	23.0823669433594	24.7056732177734	24.5347633361816	24.2230987548828	23.7437133789062	24.519100189209	24.8274765014648	25.6402072906494	25.3853588104248	23.8799781799316	24.430850982666
1399	-0.0685040891219444	-0.256815859396795	0.0253605695401973	0.0866348056223956	-0.20187219444594	0.0882969405641632	0.156266213262512	-0.168636817046945	-0.0278842811847113	0.509710707395435	0.158148047951713	0.0230186249576434	22.6813163757324	22.8211612701416	24.525749206543	23.9647579193115	23.5319766998291	23.710620880127	23.9903621673584	24.1826705932617	25.4313983917236	25.3272457122803	23.2839336395264	25.1148700714111
1400	0.0882189720777546	-0.103203040210758	-0.0237086166499978	0.12054159266323	-0.245024583929307	-0.0822833899015762	0.00770469081686542	-0.0965190363092461	0.155929783393788	0.236297626990947	-0.0350659652381466	0.13818180579139	22.830717086792	23.827751159668	23.4190120697021	25.4776401519775	23.918098449707	23.0766944885254	22.9777851104736	23.6301651000977	25.9409790039062	26.204496383667	23.8044853210449	24.8362255096436
1401	-0.211835962899244	0.0660636225865403	0.0662749308333446	0.206853189842505	-0.0454336582601798	-0.0119678008007185	-0.0530356555479017	0.0914364893925779	0.0165850419701599	0.138898032435748	0.0322364491931637	0.200333938652193	23.8338298797607	23.0306758880615	23.6237087249756	24.0746822357178	24.8574905395508	24.4849853515625	23.3068523406982	25.1177272796631	25.1143951416016	26.1099872589111	22.0412902832031	24.2270164489746
1402	-0.250427982116889	0.0136579051189187	0.197070292179717	0.133611801090211	0.0375843325091409	0.150405090615479	-0.123379984279453	0.318110897053685	-0.186404047352639	0.134298029009116	-0.0994132988181491	0.192284049173736	23.8982315063477	22.8112697601318	24.0419025421143	23.8520011901855	25.1943397521973	22.6724090576172	24.240104675293	24.1486854553223	25.1033363342285	25.1446495056152	22.9869689941406	24.2388076782227
1403	-0.0635151695537388	-0.103411160600132	-0.0725500345463956	-0.0618911319688351	0.0761695442849089	0.0496555058393398	-0.209935683911382	0.0702047491617748	0.0710130788437056	0.210199764809524	-0.0387522239442575	-0.0571107643703215	24.0752544403076	22.9715309143066	24.0293521881104	23.988676071167	24.6292934417725	23.7438411712646	23.957986831665	24.3936595916748	25.0350379943848	25.4373378753662	24.4845504760742	23.8582153320312
1404	-0.0468871248626783	-0.110884383374042	0.0870531334824136	-0.151405694983751	-0.103529294232459	-0.0647969715959533	-0.0721018665864932	-0.00401042536654472	0.17838230335299	0.105393245293484	0.0685409781275581	-0.207865686445558	24.709379196167	24.3472747802734	24.452112197876	24.5290107727051	25.2977333068848	23.8174591064453	24.1622371673584	23.8212852478027	25.2670631408691	24.807258605957	24.4999504089355	24.3338108062744
1405	0.0135745779459739	0.00929094943390396	0.117589709705157	0.00657161472139478	0.00815063811910477	0.019854395491123	-0.0433935665917886	0.0532035650140585	0.253112409266436	0.0300063574011276	-0.0926199128311112	-0.0197131325740827	24.5583877563477	23.41481590271	24.701042175293	23.921070098877	24.7314071655273	23.8438568115234	24.3991107940674	24.4156341552734	25.406566619873	25.9511985778809	24.5847663879395	24.5845718383789
1406	0.200295281400201	-0.17484081777144	0.013409200427958	0.0344766236588612	-0.0113238878585378	0.130024855967108	0.132478620639446	-0.0864317623822615	0.149350009014682	0.268998321424625	-0.110164965592759	0.0138287433313735	24.6388626098633	23.7200908660889	24.9675674438477	24.4655132293701	24.2144584655762	25.7454261779785	25.0406227111816	23.1458911895752	25.903112411499	26.2213230133057	24.5001907348633	24.5028610229492
1407	0.187397395382163	0.118218607088437	0.0767906908119755	0.0575282727601376	0.220275325504787	0.175081248061062	0.164902564498249	0.0327394531275615	0.268222192191388	0.270655402757271	0.132246598060647	0.122108131592142	24.014684677124	24.5458450317383	24.2766551971436	24.6691799163818	24.8604774475098	24.8605365753174	25.1633987426758	22.7140312194824	25.4588661193848	25.0661525726318	23.3416213989258	22.8080978393555
1408	0.121343297245545	0.232559184445137	0.230999707151284	-0.112434775867541	0.319969578376998	-0.122060033968737	0.070673304500076	0.183329523733221	0.111029092220591	0.413510782488025	0.0421095205590092	0.011566224164369	24.6211967468262	24.2794017791748	25.084939956665	24.3295345306396	25.4148712158203	24.398323059082	23.5659351348877	22.7229480743408	24.0020713806152	26.0426025390625	23.4328098297119	22.3338108062744
1409	0.182650732160653	0.0453523721204476	0.116506737634495	-0.133987182699528	0.153986635961957	-0.152878024282927	0.330704260705261	-0.138084903270112	0.205803738950564	0.00810410140591244	0.0215803115585089	-0.0126986466615335	24.0843200683594	24.5644092559814	23.4501247406006	24.2788181304932	25.682580947876	24.2373676300049	25.025016784668	22.813045501709	25.7592544555664	24.1784820556641	24.488697052002	23.1280708312988
1410	0.304511429204297	0.0705011842446197	0.00423120245227437	-0.078599366277615	0.0983720260142604	0.0174220621250498	0.242148519945843	-0.288532889434492	0.271396018445131	-0.0213774659534849	0.00292404971858673	0.0827667647102999	24.7593212127686	23.6504745483398	22.2750682830811	24.7043590545654	25.3557472229004	22.7616691589355	24.3749580383301	23.5363178253174	25.7196407318115	23.5897598266602	23.2253131866455	23.4239044189453
1411	0.0781144932675204	0.0792515367261899	0.249957429015268	0.326995168540194	-0.113807836621675	0.0160766616396018	0.0561336409490281	-0.175422275133968	0.0328244477004489	-0.140682717446367	0.120853968296601	-0.00132538018183936	24.3855838775635	24.5930271148682	24.6996517181396	23.8061790466309	24.2979431152344	25.3069229125977	25.425106048584	23.6328163146973	25.0206451416016	24.4812088012695	24.1202526092529	23.0687847137451
1412	0.0693735517536425	0.103512970004886	0.250119473420625	0.308223947939382	0.0705580060522095	-0.104532340143848	0.0344674740266413	0.18224076884033	-0.133086528785725	0.0267893513831794	0.00143224722565094	-0.171491379075945	23.3567123413086	22.9461040496826	24.2123413085938	24.7105884552002	25.1931953430176	23.5685939788818	24.678539276123	25.0516166687012	24.2467422485352	24.4630374908447	23.3862686157227	24.617280960083
1413	0.1707523110978	0.372391481894141	0.311362031709479	-0.0219690783542319	0.242472592728319	-0.0379181610612846	0.117736437488659	0.207025789676976	-0.0920013842993228	-0.00306239893114935	-0.180636380768576	-0.309944136563558	24.0568180084229	24.3316669464111	24.7847137451172	24.2148284912109	25.3556976318359	24.2036876678467	23.9816875457764	23.9415550231934	24.2922763824463	25.400707244873	23.2901725769043	24.0306987762451
1414	0.160746883682464	0.142997254386444	0.146667623014082	-0.0472237877370532	0.190334654282225	-0.0697736758571068	0.404358001871287	0.061259954491419	-0.0224362618424152	0.115334392557742	-0.124285938645457	-0.370393156236702	23.287670135498	23.9612636566162	25.3902034759521	25.8529090881348	24.3291206359863	25.1638526916504	24.533073425293	23.991641998291	23.9879093170166	25.0349369049072	23.8146171569824	23.0343551635742
1415	0.0499688919478558	-0.000071920437846984	0.271459133507562	0.0652300555160252	0.105179909383736	0.0713956765487609	0.325366242379417	-0.127068083724197	0.0311921317200472	0.265804852127289	-0.158113903589253	0.0410634259642109	23.5241718292236	24.48024559021	24.895679473877	24.1677398681641	24.5121688842773	24.5572090148926	23.6346645355225	24.3404731750488	24.4111347198486	24.7380390167236	23.1571197509766	23.1141948699951
1416	0.105454205757013	-0.0911339807296088	0.277191789619678	0.0900512653551715	0.216217821001294	0.256323892440491	0.0339663801809706	-0.0693375702022081	-0.0842282780361359	0.117473154408522	-0.254460969631324	0.222087443882003	23.9393539428711	24.930736541748	24.6947994232178	24.5603885650635	25.1980609893799	26.4852066040039	24.1782665252686	24.6695537567139	24.3258380889893	23.84592628479	23.4531383514404	21.8604011535645
1417	0.322839771318854	-0.0930924225405931	-0.123778815536724	0.235957179372917	-0.0224760757033096	-0.0235822235844978	-0.183304240589521	0.0506484724294012	-0.0771536198515008	-0.222266901603142	-0.0917914176325496	0.0581212243458538	24.5357513427734	23.358907699585	24.4694919586182	24.3463592529297	24.1602764129639	23.828540802002	23.7628421783447	24.6011905670166	24.2876129150391	24.9406337738037	22.9849987030029	24.1676559448242
1418	0.0672403289594286	0.0823575244422727	-0.185971857572639	0.0984199054000356	-0.141118784095852	-0.179313851313779	-0.119130526166899	0.131978174583651	-0.0548598178848181	-0.104941814774918	-0.00918665159954912	-0.0907742954075275	24.4312648773193	23.270959854126	24.684009552002	25.3140087127686	24.7332210540771	24.4832382202148	23.7631874084473	25.83837890625	23.5863056182861	24.5757331848145	23.4640769958496	23.4448261260986
1419	-0.212765150159129	0.178937334858205	0.0448223229498126	0.0333030825550225	0.0136750647294832	-0.0420089990437162	-0.148527928445688	-0.102951457326554	0.190583253400476	0.0187707885578234	-0.0129960746322837	-0.119923564226212	24.3392868041992	25.5438003540039	24.450174331665	23.3762760162354	24.5997219085693	23.6442928314209	24.1685638427734	25.2655162811279	23.1064491271973	24.7820739746094	24.0368461608887	23.3294067382812
1420	-0.249812606981862	-0.000261362631533757	0.0841878477639	-0.124753543280661	-0.0510694834089236	0.017532885900323	-0.0103366646004446	-0.0103752036252445	0.318811218804498	0.056751516448827	-0.048662776566843	0.0418321108647604	23.5297718048096	24.9065246582031	22.934871673584	24.9298210144043	24.0728645324707	23.7342300415039	24.1759128570557	24.2619495391846	24.4473171234131	25.0639896392822	23.545129776001	22.7339744567871
1421	-0.059161698869076	-0.0394074821814172	0.202607023601701	0.00613288185957117	-0.101130734168834	0.0374125121162336	0.18390376241031	-0.0132941185724746	-0.0949170322003994	0.189741071868312	-0.0669619801748098	0.0532428788403649	23.4472675323486	24.0478858947754	23.5740127563477	23.8280506134033	24.112003326416	25.0080547332764	23.814079284668	24.6301784515381	24.3893527984619	25.8232402801514	25.115665435791	22.5041408538818
1422	-0.0529126965982698	-0.175776653280366	0.283329137513817	0.0189549948167524	-0.0245390939947185	0.0808303781243467	0.0433334756121866	0.0425155239334174	-0.216696664982777	0.228844018384294	-0.0683449750876264	0.0622577007816858	24.6028900146484	23.7614059448242	23.9408588409424	23.9239826202393	23.1016216278076	24.1309337615967	25.4581336975098	24.1707611083984	24.164119720459	25.9509048461914	24.7425479888916	22.8914070129395
1423	0.0693808749143443	-0.165395336434159	0.0121772394151662	0.083157904511836	0.141422629348284	0.145947715872666	-0.280806349233472	0.029046972561531	-0.262661760091817	0.243693394735146	-0.0394446019145107	0.0415642116610684	23.881721496582	23.9095840454102	23.429069519043	23.6768817901611	24.0876693725586	24.8469009399414	24.5612812042236	24.6236953735352	24.2583484649658	25.1668167114258	24.8831310272217	23.7194271087646
1424	0.195795422558547	-0.110301039977088	-0.0606574142919669	0.108531550173765	0.0873665645718518	-0.0376973473890132	-0.161668404365571	0.0329486273750774	-0.254489388702325	0.210822636624279	0.201892052718463	-0.143714057285024	22.8385524749756	23.4642543792725	23.5383491516113	24.0499153137207	23.094181060791	24.6989936828613	22.9658489227295	24.8253288269043	23.5933952331543	24.9399738311768	25.393798828125	23.8295116424561
1425	0.339858445931725	-0.0459780792813547	0.0147386598251558	0.0444250977870269	0.194539775976722	-0.0733367433085874	-0.0302086103758228	0.0679935792199728	-0.112506979819642	0.239910071560153	0.130410678150199	-0.151463023155998	23.913990020752	23.5834827423096	23.9651985168457	22.7523517608643	24.6741886138916	24.0528831481934	24.7702236175537	24.6841983795166	24.7864665985107	25.1576309204102	24.5247859954834	22.2575263977051
1426	0.0615414587925898	-0.0145692461793487	0.16306635703387	0.00552617027025804	0.0442818799039628	-0.0661200416788716	0.00725060897305241	0.0332284699495631	0.178637407803919	0.109081932793252	0.0941530071715135	-0.230720651129104	24.2529792785645	23.7742977142334	23.6417007446289	24.5853099822998	24.0982723236084	24.5628719329834	24.1455383300781	25.0816268920898	25.6662197113037	25.5757904052734	24.5581092834473	23.0011329650879
1427	-0.00971285085185514	-0.0610142245883196	0.232769419758313	-0.103492637276858	-0.062506435451894	0.138662230665489	0.00271874207233225	0.192691828596566	0.0446102050682242	0.0205740564481758	0.00637787149284463	-0.153788933191322	23.9268531799316	24.6976356506348	23.4453983306885	24.5906543731689	23.8673648834229	23.6313419342041	24.909387588501	25.8481101989746	25.6507587432861	25.4083137512207	24.8387756347656	24.1057109832764
1428	0.0841716384444453	0.250316973730975	-0.193211707764988	0.116552840522061	-0.224725670674388	0.269173247606119	-0.0772310928898463	0.356434015839312	0.108010567131814	-0.0240745730707559	-0.153598820093251	-0.133582486631411	24.4426078796387	24.0815124511719	22.0898094177246	24.31028175354	24.0404987335205	24.9591808319092	24.5199546813965	25.2763843536377	25.6163845062256	24.8877830505371	24.5434551239014	24.4134693145752
1429	0.106060625740724	0.31914954289104	-0.186799678181757	0.295040142505812	-0.0958140375381333	0.182137954669528	0.108365994952194	0.19591699790243	0.0849500011510145	-0.0279818772291733	-0.0784593115347576	-0.191409800740843	23.9771423339844	25.401481628418	23.1636142730713	24.0739231109619	24.5425643920898	25.299165725708	25.4261989593506	24.6705017089844	24.9859733581543	23.1058902740479	24.1569652557373	23.7236270904541
1430	0.055903680577245	0.346721751058197	-0.241255854334241	-0.0318903766654444	-0.0261764228037578	0.0588488703648267	0.244170214396192	-0.0103071317631702	0.12156844065602	0.121839502460247	0.101179530745583	-0.121641943723517	23.3433895111084	23.3321285247803	23.1352500915527	24.1420440673828	24.3964405059814	25.2198944091797	24.2169647216797	24.6715602874756	25.5508079528809	24.7389736175537	24.7047576904297	23.7262744903564
1431	-0.0852051533761653	0.149254615314561	0.155520356306624	-0.16485424443394	0.30072078478787	0.126150540275788	0.289650950703304	-0.00868176875837889	0.181828712590672	0.153621679274437	0.237072950945944	-0.0788032536467256	23.9727039337158	25.1774482727051	23.2814388275146	23.5581741333008	24.988489151001	23.0612831115723	25.453254699707	23.3960838317871	25.2962837219238	25.1587867736816	24.3942108154297	24.5515460968018
1432	-0.242777417446604	-0.0443303497264367	0.143586055235431	-0.0281435283800135	0.180379129803242	0.274444402508465	0.141573806364732	0.160911472149422	0.228641866890229	0.0486083853980688	-0.118625720061885	-0.011886774594899	24.0780696868896	24.0874290466309	22.2581100463867	23.9978294372559	25.2318706512451	24.5900421142578	25.018045425415	23.5861072540283	25.5218448638916	24.9083938598633	24.2208251953125	23.9495220184326
1433	-0.225538010046137	-0.174441538884224	-0.313727308474199	-0.0719612988349496	0.0327612761825264	0.00705833827426261	-0.0258337627315512	0.140991588703656	-0.00503220840502649	0.0480582244746728	-0.0332998041786112	-0.157427771838371	24.5087356567383	23.6412544250488	22.0324039459229	23.5913772583008	24.3668746948242	23.636682510376	25.312370300293	24.2352676391602	26.3148174285889	24.7805862426758	23.2481670379639	24.3265686035156
1434	-0.145293933250599	-0.0844327573535111	-0.467799565917971	0.0194932623443407	0.00974333677291384	-0.106739579985671	-0.183090828497271	0.0677170838761185	-0.0964636735184428	0.0554406799155558	0.0771528357273468	-0.0182008388980819	23.6580085754395	23.3446674346924	23.0458126068115	24.1176433563232	23.4768466949463	24.5734519958496	25.212718963623	23.7950878143311	25.9085502624512	25.4168338775635	24.0453453063965	24.6994228363037
1435	0.0601413167074156	0.0490765538519611	-0.249107590422739	-0.0555593926332705	-0.0229059427189782	0.0125681484015132	0.198826762941366	-0.011035893284145	0.0151397576618706	0.0296503680774123	-0.0609457252239025	-0.00600183043110292	24.8564186096191	23.3466091156006	23.3372707366943	25.5148277282715	22.6470756530762	23.4555721282959	24.1468715667725	24.2828254699707	24.9814147949219	24.1837787628174	23.8078384399414	24.8405055999756
1436	0.0220187954635378	-0.00675127919191709	-0.0627404302996979	-0.0779520395944076	-0.0246001938713789	0.140241653683773	0.0985085943714097	0.0683159271101488	0.171678164121033	0.111914177538701	-0.151847400812684	0.182292385037073	24.2640361785889	23.4911251068115	24.1149063110352	24.4351844787598	23.724235534668	24.7447204589844	24.7597961425781	23.7821655273438	26.4345664978027	24.1163463592529	24.2653388977051	23.2714805603027
1437	0.0680998368735573	-0.0249438682985215	-0.157515046146244	-0.0225148082907367	-0.101142019779132	0.127504319855248	0.136110403189022	0.0983732858011308	-0.00389169797512068	0.193338798648455	-0.0190143302600916	-0.086767584919869	24.497838973999	22.8501205444336	24.1685600280762	24.5261611938477	23.9080543518066	23.4189643859863	24.5114307403564	24.0741939544678	25.5748119354248	23.7361011505127	26.5463771820068	23.9331283569336
1438	0.0862965211451581	0.154563400208133	0.0317601811727002	0.0490281113944775	0.0523524527589529	0.113641773084026	0.0685474696905715	-0.0219730932066682	-0.120626269838809	0.0202335552998676	0.00586841493529278	-0.210469047250854	24.4163684844971	23.2758331298828	23.3301563262939	23.3493747711182	23.9042091369629	23.9423904418945	23.1205215454102	24.6225624084473	26.183557510376	24.0757274627686	24.4879417419434	24.548641204834
1439	-0.0728927020892911	0.108119427604635	-0.0968011396585382	-0.0143420826929912	0.0396912155742086	-0.0947996725463867	-0.100605148265203	0.0119492492972881	-0.0686254018713868	-0.0865103867327974	0.0949350285452084	-0.0110694848765434	23.8999328613281	23.6778659820557	23.2055549621582	23.2749137878418	24.3333530426025	21.7641792297363	24.4640254974365	23.5541324615479	24.3911590576172	24.6520557403564	25.2255039215088	25.4940071105957
1440	-0.115701283807596	0.016351187901364	-0.202935979465735	-0.177332948159446	-0.0161106000309132	-0.186616411658349	-0.241929587619623	0.166348278847636	0.114359656251423	0.0475878976424511	-0.0123148156363015	0.0118634144101009	24.651330947876	23.7211875915527	23.0440673828125	24.2597789764404	24.0468311309814	23.9434680938721	23.7916793823242	23.6346778869629	24.6212482452393	24.3601779937744	23.497241973877	24.4543418884277
1441	-0.124758668286603	-0.0435451646061722	-0.251507339951502	-0.336087847844922	-0.0715522644144926	-0.135241947437621	-0.158941729949433	0.134422837235803	0.185826102791381	0.199866944226521	-0.0735084352298117	-0.022100458199759	24.1139144897461	24.4110851287842	22.9489498138428	24.4499359130859	24.5483303070068	24.228910446167	24.5097999572754	23.7964248657227	24.8525810241699	24.4715309143066	23.7233333587646	24.5640068054199
1442	0.0911129105293753	0.0260473206934932	-0.116104552946553	-0.107227845527902	-0.0711794048037575	-0.0162054100635913	0.000500992338231754	-0.0200710872225045	-0.0316328318265846	0.21975357656941	0.087995105073702	-0.149015063028173	25.1840572357178	24.7133502960205	24.1537303924561	24.076530456543	24.074779510498	24.0946292877197	24.3402118682861	23.3966598510742	25.0111923217773	24.4990253448486	24.964729309082	23.4788684844971
1443	0.297050150822855	0.00496673853385232	0.00916801610964058	0.0279144913512965	0.0749504943229908	0.145285988066249	0.249445359382818	-0.187059722882196	-0.0685814585345952	0.205817361185666	0.148140500561695	-0.223326942622663	24.0698699951172	24.7648220062256	23.7492427825928	25.7129192352295	25.1649684906006	25.1829586029053	24.5103626251221	23.1522216796875	25.3833351135254	23.6855754852295	23.8564949035645	24.4556903839111
1444	-0.075077260874906	-0.0803215299525561	-0.0286752096237421	-0.0621411560518652	0.0872466549835735	0.238049369611986	0.255564360763785	-0.218588750156357	-0.0123673280361203	0.0998988357657282	0.110840164140328	-0.0798306413124692	25.3441867828369	25.9415149688721	24.6368789672852	25.0409526824951	24.4902248382568	24.9073238372803	23.8272895812988	22.5939960479736	24.8908195495605	24.547737121582	24.9974727630615	24.1109828948975
1445	-0.322156039515988	0.207833945151322	-0.00108354093325147	-0.20831813015711	-0.0883859066715615	0.218430398080613	-0.0559962612091738	-0.16398466727901	0.143013480561365	0.0766749444900725	0.0861395894460344	-0.120930824709774	23.6786918640137	25.8981990814209	24.2620983123779	24.8994789123535	25.7186470031738	25.3238773345947	24.5567378997803	22.415678024292	24.8990097045898	24.0667037963867	23.7297058105469	23.6032600402832
1446	-0.0965657094546657	0.33713203281016	-0.11295819688533	-0.0884764963818014	-0.0580128031697882	0.117309082502629	-0.350272336778701	-0.0222655256498854	0.268125037818365	0.0544616198252896	-0.00205672644636934	-0.0366067734458113	24.8162994384766	25.0730381011963	23.5887470245361	24.9576301574707	24.8505764007568	25.0032367706299	22.2592964172363	22.6203575134277	24.3064384460449	24.9731864929199	24.9166297912598	24.2282600402832
1447	0.211551807106758	0.103403611706028	-0.15485871948556	0.136030722067233	0.0219363668576023	0.124550423645474	-0.0155637059926477	-0.198159000124605	0.132922250431179	0.294994667443163	-0.1192172814348	0.095901250951016	25.1624526977539	24.4200782775879	23.1359882354736	25.2483882904053	25.4027519226074	23.5381050109863	23.9587574005127	23.5569839477539	25.6151256561279	24.4099540710449	23.6158123016357	23.4626216888428
1448	0.449490502016317	0.232666977153514	0.0480714168494956	0.155537988155146	0.111347588784554	0.133750005170768	0.269073111393411	-0.244376334964016	-0.0561601281109319	0.376418769899054	-0.0197000271605958	0.181985168360569	25.1215019226074	25.0596656799316	23.9897727966309	24.9493370056152	24.564266204834	24.0371971130371	22.9339447021484	23.0480995178223	24.1512203216553	23.7413063049316	24.6300468444824	23.2476482391357
1449	0.246590060797445	0.200371669926881	0.000659573199925489	0.0873234295131766	0.332347432007595	0.14017041861122	0.18049561205622	-0.173348647047277	0.238418340974377	0.227336935232529	0.059701656360204	0.148253732593474	24.9954261779785	24.9855937957764	23.7242126464844	24.6919422149658	25.7181053161621	24.1764373779297	23.7912635803223	23.6485939025879	23.9611988067627	22.5879383087158	24.5694599151611	24.1588935852051
1450	0.07807138594751	0.263601388976099	0.154726811977866	0.350298090576743	0.313010640404002	0.279380850941294	0.137288704130427	-0.0551011600719278	0.225262860212752	0.156988979570585	0.118725585059892	-0.0444786176862237	24.5141201019287	26.1052703857422	24.3364238739014	24.3186378479004	24.5833072662354	26.145788192749	25.3304843902588	24.3926029205322	24.8564224243164	23.9558963775635	25.0858364105225	23.6417198181152
1451	0.179197844340422	0.277378287646513	0.190251020401377	0.1575678461911	0.279855278329819	0.490258321723161	0.0889350888957949	-0.0506379960181107	0.0730367194313004	-0.0232643510990584	0.117556425682395	-0.0727575479205314	23.5290603637695	26.2949199676514	23.1741237640381	24.2320823669434	25.221923828125	25.5518207550049	23.8665542602539	23.4629306793213	24.3336601257324	24.7791919708252	24.8550834655762	23.3622646331787
1452	-0.160455854158641	0.0976680582809877	-0.289474301055492	0.0822446625490159	-0.0961474081686049	-0.0174449398263476	-0.296505961861484	-0.310416844503834	-0.288179963400651	-0.329548635915998	-0.180734063039964	-0.154335043321026	25.8843154907227	25.2775726318359	24.1237869262695	24.4608192443848	24.4625606536865	24.9842834472656	24.0553379058838	24.3814239501953	25.1638774871826	24.0295372009277	25.3555335998535	25.3111763000488
1453	-0.260957962434389	-0.183490176540346	-0.55001900971925	-0.13024478207123	-0.275058826354439	-0.636834815931337	-0.613357927654789	-0.3858265349823	-0.518224111806745	-0.531028355044221	-0.364018012334753	-0.388033889221788	24.7506790161133	25.5305919647217	24.4755840301514	25.4425582885742	24.487398147583	25.4808807373047	23.6305370330811	25.4284248352051	25.6338710784912	24.3327331542969	26.4003734588623	25.1194190979004
1454	-0.0472126690766856	0.0729031523778474	-0.261467588556144	-0.00612984037537956	0.0850266661472006	-0.393027815248871	-0.31540792422463	-0.0357173800237547	-0.323589040708384	-0.137293841847956	0.0588548049026798	-0.0346131745228888	25.6274814605713	25.3747138977051	25.1004219055176	25.6568717956543	25.1941051483154	25.2779941558838	24.2180938720703	24.383918762207	25.2084541320801	24.9441547393799	25.5732898712158	24.1140689849854
1455	-0.0728224158774253	0.129381296133374	-0.0582325254237048	-0.200381276424551	0.143627675201202	-0.336003167204439	-0.45091995622893	-0.113224383797785	-0.0184122288352597	-0.0704829083192209	0.0336466759724914	0.0150345305628434	24.3854827880859	26.2284412384033	24.2046585083008	25.0135917663574	24.4015331268311	24.2720260620117	25.6673107147217	25.6910934448242	25.1425476074219	24.0570907592773	27.0256881713867	25.430290222168
1456	-0.0426243971384679	0.261389647392519	-0.0531777509650908	-0.177056350184259	0.0743996531049618	-0.159931115538214	-0.340204178516885	-0.282877920624202	0.188838856598963	-0.248214484878169	-0.0416644437404869	-0.0809728309165791	24.611047744751	26.1562805175781	24.3086738586426	24.6044616699219	25.9406356811523	24.9455528259277	25.1774768829346	23.4447174072266	25.265495300293	24.3709316253662	26.149169921875	25.2158164978027
1457	-0.00965180713131986	0.162030094076869	0.0700669978136261	-0.10703219764676	-0.0240696685561375	0.110250455403886	-0.35255443512564	-0.400180664000004	0.0691407237411852	-0.134360219911528	-0.0351334327965418	-0.142775045205042	24.2556800842285	25.1750907897949	25.1796321868896	24.3051853179932	24.489501953125	24.6768703460693	25.505708694458	23.6082611083984	23.9907379150391	23.8251285552979	25.627799987793	23.912525177002
1458	-0.191007159742242	0.104954579056482	-0.0914570879340602	-0.0532169098497235	-0.294702069464023	-0.0919630132464988	-0.162386369159861	-0.42985428629089	0.0726306763636728	-0.144593439512668	0.180089493001901	-0.206342394943135	25.5156307220459	26.1642227172852	24.4179096221924	24.0691013336182	24.0273094177246	25.6160545349121	25.9730968475342	24.166015625	25.2635040283203	23.4238739013672	24.8298015594482	23.9185447692871
1459	-0.209921552599695	-0.134393839094372	-0.278193347875515	-0.227959887951684	-0.190210383953513	-0.0562109681074361	0.0135009646438391	-0.41406506809605	0.0260665730314429	-0.206588582582924	0.0881719742244229	-0.151549245239465	25.1866798400879	25.8687400817871	24.6482944488525	24.4989891052246	24.2044792175293	24.5389041900635	25.4612808227539	23.7335929870605	25.1291275024414	23.3918399810791	24.8200588226318	23.5327548980713
1460	-0.22699629196822	-0.0363679243366164	-0.548520224828877	-0.126363847744955	-0.342580960051237	-0.225455391589989	-0.170267527780041	-0.515582955636972	0.146866614033343	-0.28856974424955	-0.182109023062438	-0.163146588005731	24.9632949829102	23.4712295532227	24.241720199585	25.5447769165039	25.456958770752	25.8389892578125	26.5735130310059	24.9767627716064	26.0136070251465	25.0682754516602	24.9161796569824	23.9584560394287
1461	-0.0716476442976273	0.0479015783081707	-0.191450806047953	0.0348403798958543	-0.249347947423814	-0.132901056215189	-0.302790661882781	-0.293218586727704	-0.0671959181879345	-0.250823399028633	-0.250290022752978	-0.0370240348090363	25.8613166809082	25.0417556762695	25.9694747924805	24.4609069824219	25.4169502258301	25.0211887359619	24.9868087768555	24.3827743530273	25.327299118042	24.8886642456055	26.2186527252197	26.0566215515137
1462	0.0337452011191601	-0.197969325262164	0.1049850727033	0.114641966589602	-0.173728013243391	0.0616978217894797	-0.175420180403904	-0.101391339859788	-0.273599238834336	-0.031323452333254	-0.088109183563617	-0.0498402474026705	26.4034042358398	24.7152118682861	25.1181488037109	24.4861793518066	24.540979385376	24.9791297912598	25.905122756958	23.9809513092041	25.268575668335	24.869499206543	25.731273651123	26.2137012481689
1463	0.0661927782369389	-0.262883248491363	0.125642324642143	0.0600377547601312	-0.0597249173040666	0.161136276370314	0.149842826014705	-0.0917154968685168	-0.178709986422945	0.218724566662935	0.141356051490845	0.148230212340849	26.4155654907227	23.1352272033691	25.1097869873047	24.9383525848389	23.8144111633301	26.5745277404785	26.2133083343506	25.1446571350098	25.1682167053223	23.7062969207764	26.0314960479736	25.0551280975342
1464	0.244665210967611	-0.362781136207104	0.0150860763623371	-0.0244189861156201	-0.141539167576553	0.0981249078235322	-0.00315712500209031	-0.246896796683842	0.0535749757285089	-0.0925126265659557	0.354802979871934	-0.0745590918291725	25.2479343414307	22.2137699127197	25.9282760620117	24.5027713775635	24.9426250457764	24.8946208953857	25.8258399963379	24.4954662322998	24.2658977508545	24.0460586547852	25.3317451477051	24.25146484375
1465	0.381078715493459	-0.20100116472392	-0.0710217507790389	-0.0725143056545647	-0.10906533188512	-0.00542481127200745	-0.163754380289959	-0.175566421706208	0.208650800438818	-0.323718775093326	-0.0720726693473352	-0.0937778094048269	24.630464553833	23.0109119415283	26.6735324859619	24.4041595458984	24.3778591156006	24.9108905792236	26.2832546234131	23.943208694458	24.7006149291992	24.2397003173828	26.454418182373	23.6424980163574
1466	0.0342665995559344	-0.0700597725769398	-0.0182447572155411	0.0966248071579656	-0.103332930874245	-0.0283563027219316	0.0920745811944528	-0.208471825282629	0.0732373316172783	-0.180258946278755	-0.204273089749833	0.0377989363518054	25.8225345611572	23.5211410522461	25.7896118164062	24.2811145782471	23.3438568115234	24.3755741119385	25.7211303710938	23.8741016387939	23.9615001678467	24.3015785217285	24.3044567108154	23.7890281677246
1467	0.00174521494582791	0.0174038859632049	0.175390698223339	0.262452538215626	-0.0616094156557949	0.0813653077742345	0.233643545506666	-0.161423208839494	-0.0753518212928697	-0.101071549260723	-0.168334478489385	-0.0125071700829267	24.1108112335205	24.1619606018066	26.0069007873535	25.7518081665039	23.7286930084229	24.4956531524658	26.837703704834	24.4776992797852	24.4930858612061	23.5127258300781	24.0661144256592	24.3343029022217
1468	0.0157262844632271	-0.0785556079720777	0.395627124387488	0.284854796662842	-0.0655970784617921	0.0135006343293895	-0.0483594473164288	-0.0817852343100469	-0.0662867278071388	-0.276193167878731	-0.117301072369713	0.0208845371754194	25.9002265930176	23.6689510345459	24.6833419799805	25.1280555725098	23.603141784668	24.5992393493652	26.9964179992676	24.6710815429688	23.7104682922363	24.6804275512695	25.0171852111816	23.807767868042
1469	0.0929626250478179	-0.0725344394881517	0.304215453602609	0.28616900014471	-0.202151621947735	-0.117601123051543	-0.103867476075393	0.0287359527803233	0.112687370865046	-0.336839849802637	-0.101100126706058	0.0458477574504172	25.9512367248535	24.6516742706299	26.4442691802979	25.3081207275391	24.0324611663818	26.0384654998779	25.0298137664795	23.8897361755371	24.5820770263672	24.1690540313721	25.7681255340576	25.6705856323242
1470	0.123743740332912	0.0300892497023426	0.0187747784701457	0.140216069813093	-0.118103283374012	-0.146334206818096	-0.0856074439887493	0.18847988483131	0.188667222549711	-0.106268663964471	0.0743516768886252	-0.140181299281664	24.9163722991943	24.7113285064697	25.8513317108154	24.6096782684326	24.9725513458252	24.76123046875	25.5631713867188	25.2602825164795	23.3978824615479	25.3074474334717	24.6228046417236	23.1566486358643
1471	0.175770370328479	0.112713968524361	0.139922879034316	0.226039341238504	-0.0347697990970062	0.0434543761009394	0.0350854251521611	-0.0218266855612228	-0.016350946706595	0.103142278900073	0.0181552389503281	-0.222089089514043	24.7811584472656	24.632417678833	25.1092510223389	25.1547069549561	25.1192054748535	24.5712432861328	25.5554733276367	25.0882377624512	23.581714630127	25.0012855529785	26.1993160247803	23.2803573608398
1472	0.220659963267479	-0.0943664408719656	0.0922984874285362	0.315499372688407	-0.089239461255687	0.135984331223767	-0.159073129313555	-0.0451211394364748	0.0201025822095602	0.133799743595951	0.0447928431994598	-0.153279296416002	24.8420162200928	25.2623062133789	25.1933536529541	24.6260452270508	25.0954914093018	24.2897300720215	25.0375499725342	24.0466632843018	23.5157165527344	25.0116405487061	25.1798877716064	24.2555446624756
1473	0.0435808043122847	0.0220652923459852	0.0119541245324513	0.359562800609723	-0.104947551873352	0.141227113756017	-0.0243338515242755	-0.155403832647238	0.304656064370178	-0.135973412282659	0.249954567490661	-0.08460035281459	24.8278617858887	25.1282234191895	23.3591041564941	24.561279296875	26.1572418212891	25.0984764099121	24.6700439453125	24.6264400482178	23.838005065918	24.8160858154297	25.4938087463379	23.758171081543
1474	0.174379373286826	-0.0180294628558215	-0.00431335529515309	0.223417821453481	0.0164948556128479	0.0760056020761795	-0.0310358844690342	0.0370208386270861	0.364258270037197	-0.0520928081287622	0.1556338410862	-0.0854994926774566	24.2474327087402	25.2759304046631	24.1991958618164	25.3321056365967	24.711483001709	25.4804058074951	24.1189632415771	24.7473526000977	22.8730602264404	24.211669921875	25.0667667388916	24.0949783325195
1475	0.0197139786139928	-0.0339479816173878	-0.0172445376090593	0.161985075815451	0.0128813088876427	-0.0398646351607397	-0.105359207430283	0.369139012343425	0.0384498437078378	0.00397331828981606	0.207656238695805	-0.145591041885126	24.8174781799316	25.6678123474121	24.4109477996826	24.5780696868896	25.192066192627	24.6167831420898	24.0388526916504	25.6920948028564	24.0453701019287	23.9071979522705	24.7352809906006	24.6329650878906
1476	-0.175521511785121	0.0297573551012817	0.0175747770969679	0.200107805482077	-0.235866193614726	-0.0983571337653899	-0.151219500661711	0.168712715824199	-0.286768703434618	-0.0901522719537198	-0.014282895297427	-0.205273489341437	25.6629238128662	25.1800136566162	25.2089710235596	23.3260364532471	25.0102081298828	25.4563617706299	23.5597534179688	25.2423133850098	23.6164436340332	23.5117588043213	23.9137535095215	23.8397102355957
1477	-0.192999917571598	-0.0285567240335638	0.053731818386666	-0.0212217882473169	-0.328161353130156	-0.0198167057898502	-0.0327966248910911	-0.210007144565253	-0.416249521393624	-0.142884284490975	-0.178421663717245	-0.0151841121233929	24.9053115844727	25.7054843902588	24.5294494628906	24.9692287445068	24.2551803588867	25.1113128662109	24.6157188415527	24.7350807189941	23.946174621582	23.9151973724365	24.6912536621094	25.6360092163086
1478	-0.269276848244573	-0.121483405985288	0.0928772000782487	-0.155088952982325	-0.118877703210501	-0.0212892740614308	-0.0108026103099661	-0.276410642600553	-0.399885480908708	-0.191160301687241	-0.178032341329683	0.19897027309608	24.0123043060303	25.8360462188721	24.8830814361572	25.4302616119385	25.7235927581787	25.0280609130859	24.7402210235596	24.1385269165039	24.2254447937012	23.7656784057617	24.6330261230469	25.1031913757324
1479	-0.0402604268490734	-0.000340573220483975	0.00408489257139877	0.0274557526524859	-0.134977463574273	0.0335263393519938	-0.123222841176769	-0.204590854859731	-0.0408857866306533	-0.218417110367753	-0.163790294899684	0.134932890573992	24.7683162689209	25.0188446044922	24.6059322357178	25.3006153106689	25.3849563598633	25.2213153839111	24.8679008483887	24.3320236206055	25.1037826538086	24.7499961853027	25.2252388000488	25.6616706848145
1480	-0.324251575500654	0.0420985875188364	-0.173969029398904	-0.029525957652254	-0.308873519199494	0.128532858302364	0.0192181065846881	-0.248687058641281	-0.0293534468758025	-0.0860678112910236	-0.103139676205998	-0.171511359871602	24.4100532531738	24.8975811004639	23.3421783447266	25.2657127380371	24.6813220977783	24.7217979431152	24.0349922180176	25.3846244812012	24.2181549072266	24.2892723083496	24.7804317474365	24.4843292236328
1481	-0.233875058395427	-0.132775314207748	-0.251183805906663	-0.109229219023348	-0.117248282303422	-0.0410463489156285	-0.0615387684734827	0.0548613377686706	-0.145515233028689	-0.0998185647025096	0.00842452123782778	-0.234117259727782	24.243278503418	24.6348991394043	23.9525718688965	26.364803314209	25.3427276611328	26.0016937255859	24.2487258911133	24.0225105285645	24.4596900939941	23.8970413208008	24.9900283813477	23.3017711639404
1482	0.0537535765339214	0.0203325784789001	0.0858879007275277	-0.0689107019924649	0.124632653674638	-0.0273706231811985	0.0557839646119049	0.0683623489727267	-0.227022970332953	-0.253539952870938	0.0427428448089131	0.049157577620349	24.929573059082	25.5270881652832	26.1654987335205	25.1548919677734	24.8542003631592	26.0391807556152	24.2379608154297	24.9829807281494	23.8666172027588	23.7408905029297	24.8089199066162	25.8423938751221
1483	0.133205032422865	0.0817636532513006	0.03548421719168	0.0102460850056474	0.235811900273546	0.0682530249042941	0.153712391518653	0.0602311645298244	-0.0378269163319231	-0.057740448957432	-0.0168882638280792	-0.0532491304462894	24.360912322998	25.101016998291	26.032169342041	25.0062484741211	26.4786911010742	24.8112525939941	23.9106884002686	25.7919616699219	24.4436664581299	24.3420581817627	24.3940086364746	24.4034576416016
1484	-0.0268068416875735	0.0911919286780005	0.0173202556148908	0.208529894162353	0.0395004374922792	0.239726961915878	-0.153974367666507	-0.226021546217851	0.0722742319151592	-0.140013603849908	-0.103960789413307	-0.0943536584657636	24.1112957000732	24.6632804870605	26.4222297668457	25.4477710723877	25.1746120452881	25.3728466033936	24.0586051940918	25.5811824798584	23.5012168884277	24.752498626709	25.5432662963867	25.1808300018311
1485	0.138774683905581	0.165603725832881	-0.230818881597145	-0.100102207101401	0.126729195891443	0.351920386829178	-0.0109689700218212	-0.0886895350220414	-0.0522990072370959	-0.17013276077121	-0.119644129539139	-0.0543880612398482	23.481071472168	24.8704967498779	25.2753391265869	25.5776348114014	25.3536758422852	24.9366989135742	23.2275428771973	24.1099739074707	23.5829906463623	24.1025905609131	23.9155292510986	24.1925563812256
1486	0.218075012223409	0.324907411583837	-0.129461005502179	-0.180473201754992	0.354488270799692	0.339015427350503	0.0582922460580733	-0.000784448666394155	-0.182508691384868	-0.164871345570873	0.170485400341974	-0.106001653520735	24.1922130584717	22.8873195648193	24.7232704162598	24.7521667480469	24.4023761749268	23.9891929626465	24.4918155670166	24.1433200836182	24.2298851013184	23.7208309173584	23.9722938537598	24.4935264587402
1487	0.0617584621202809	-0.121903125067149	-0.00898853484758888	-0.259635321587993	0.249886510261092	0.150567975257033	-0.0063224230284078	0.00663563487557894	-0.193354964296248	-0.104769825554577	0.128937449568397	0.0129139817125008	24.4166221618652	23.0275859832764	23.8951148986816	24.67991065979	24.6612091064453	24.5951538085938	24.4509086608887	24.7920932769775	24.3991851806641	25.1044807434082	24.8620567321777	24.3392105102539
1488	-0.176105260294122	-0.204959611411596	0.141005484989734	-0.112578693467057	0.211614939245152	0.13799162587172	-0.0542423345265348	-0.00515390253823966	-0.175946271688488	0.0453921123959944	-0.129033801739155	-0.15541924862805	24.618724822998	24.2226982116699	25.147424697876	23.8713626861572	24.8127555847168	24.3508567810059	24.0282802581787	24.9562435150146	23.4555702209473	24.422399520874	24.7989559173584	25.6279010772705
1489	-0.157937851574729	0.0122913234412465	-0.00143913585318955	0.000144956558699505	0.00643196940225721	0.0189058987485424	0.0321372700461495	-0.0363699738696539	-0.0928008584358793	0.123871166006914	0.106232003707134	0.0125792760651677	24.6437187194824	24.047155380249	25.2073860168457	25.3522605895996	23.8177471160889	23.4312362670898	23.6143245697021	24.7075481414795	23.8303413391113	23.4620952606201	25.3985614776611	25.8199291229248
1490	0.00300158355057079	0.07711098485251	-0.147223712104932	-0.0092260910741544	-0.0126089878300206	0.00185596847599356	-0.158214309689384	0.166097399044304	0.00671885400562644	0.186929458742632	0.13324510836668	-0.0235239885716112	24.8082103729248	23.12477684021	25.5004234313965	24.8496475219727	22.8449878692627	24.0897979736328	23.238712310791	24.3693504333496	24.3289070129395	23.8087673187256	25.3854541778564	26.1168231964111
1491	-0.0501656752198585	0.0119297664992075	-0.0727025294115435	0.0710282651712788	0.146974792977659	-0.122592710778335	-0.062657840311374	0.201486269497195	-0.0118795046309543	0.094775923665928	0.239988122405506	0.231565588846451	24.0409660339355	23.5729064941406	25.6847190856934	25.1755657196045	23.6963310241699	23.9761772155762	24.4240989685059	24.8082447052002	25.2270946502686	24.1912651062012	24.0552597045898	26.2927913665771
1492	-0.0622923211697639	-0.137270504879893	0.0891843240447656	-0.0930256161183678	0.112682487814197	-0.13285953008544	-0.181338778823971	0.140985395108459	-0.0305029171425986	-0.109622561792797	0.344361190200658	0.196308421582728	24.4918575286865	23.7238903045654	26.1538734436035	24.4279804229736	24.4397754669189	22.8943996429443	22.4943828582764	24.71120262146	24.9834022521973	23.773998260498	22.0915699005127	25.6651096343994
1493	-0.029993966063131	-0.247932513865351	0.0399053847174287	-0.120129286530869	-0.0462362677881458	0.00795658712742409	-0.136981036047473	-0.0436929989814132	-0.0321301040869457	-0.332435830589276	0.218111065084898	0.390148244401075	24.7143211364746	22.5039920806885	25.4851474761963	25.5036182403564	24.627477645874	23.930139541626	22.9373226165771	23.9291248321533	23.9718112945557	22.460334777832	23.8960742950439	24.2848052978516
1494	0.0521592269976168	-0.0939076597348958	-0.0252527865573029	0.0134359464079381	-0.0775778103684672	0.142674726041662	0.155689814747532	0.0408736113025725	0.0681580348157382	-0.187258589962717	0.0696674371001222	0.205282059166535	25.1296272277832	22.6017646789551	23.6191368103027	23.631534576416	24.9805316925049	23.5920009613037	23.5431365966797	23.4839706420898	24.8871688842773	23.293119430542	25.0369205474854	25.5313186645508
1495	-0.172334665743676	-0.0637719975804885	0.0552358868680756	-0.0701170141693126	-0.0236534732683253	-0.0352708658538035	0.0148589794695084	0.128657625862161	0.076930962064452	0.00616203971463847	-0.153369231811311	0.0693823926587527	24.2811012268066	23.8346366882324	25.1049575805664	23.6741561889648	24.4649047851562	23.5452842712402	23.5467872619629	23.1505813598633	24.1590766906738	24.1345081329346	23.4009246826172	24.4275798797607
1496	0.0757357121989912	-0.0520823607006093	-0.0165218489145502	-0.023709539207303	-0.0566966786145713	-0.151280069481388	-0.185626685485587	0.119874337526824	-0.092571603647869	0.199276929999179	-0.174273221952276	-0.197628653017603	23.1557579040527	22.457462310791	24.4799842834473	23.287073135376	24.2699337005615	23.9132041931152	24.8870239257812	22.6471710205078	24.0251560211182	25.6097984313965	23.9565277099609	23.2380657196045
1497	0.141637779539735	-0.0420368577422323	0.0979998836985203	-0.0183975000086036	-0.054338917602621	0.213250836543267	-0.222142951182235	-0.0814956687358688	-0.138293803674472	0.0896835535261005	-0.074021209696582	0.01765885530574	24.9138984680176	23.1680164337158	25.3861656188965	24.5504550933838	24.2587718963623	24.3603019714355	23.954418182373	23.8514614105225	23.9002895355225	25.2399826049805	24.1181545257568	24.8732509613037
1498	0.204534952221621	-0.162432361302848	0.0327709507842542	0.112728329871985	0.23720843975002	0.176559968050555	-0.196834223115118	-0.173999306304268	0.0276500420864494	-0.162310595624746	-0.0506779386863485	-0.000981539092776984	24.377462387085	23.6840209960938	25.596321105957	25.072681427002	23.7947940826416	22.3805847167969	24.1502151489258	24.7909679412842	24.1996955871582	24.7085723876953	24.3955497741699	24.2592926025391
1499	0.536165306561969	-0.167184072880758	0.0878401221290801	0.209187159327257	0.374323336519467	-0.166411518456371	-0.0891942431509136	0.0836285131523766	-0.127780256879049	-0.202615831834315	0.0203787908501738	0.0446076461568055	24.1154270172119	24.1071300506592	26.0120639801025	24.8447093963623	24.7144069671631	24.2612190246582	25.1872310638428	24.7483787536621	24.2252254486084	25.4382286071777	24.076717376709	25.401704788208
1500	0.0543408904704563	-0.097854211929814	0.147108599821735	0.260081708389762	0.153363746867569	-0.27060877004854	0.0319840028362535	0.0895292486659685	-0.13315750916432	-0.156425893348789	0.125168755383882	0.137630468093704	23.8983821868896	23.2852478027344	25.6389636993408	24.9482269287109	24.5352306365967	23.5278091430664	23.5545406341553	23.8590965270996	24.6614742279053	24.4537525177002	24.1846923828125	25.4451732635498
1501	-0.0476301962744685	-0.0992141303973142	0.174279587289021	0.0803813977658336	0.0727289661082864	-0.125140429863137	-0.0399312002220569	-0.188680096327317	0.00818804667559903	0.112504116872472	0.0116305231223635	0.156402536373548	24.6150760650635	23.4112606048584	24.9617156982422	23.6401348114014	25.2989540100098	23.1120719909668	23.1744251251221	24.8790721893311	23.5694789886475	24.1859149932861	23.7829914093018	25.3459320068359
1502	-0.205243586974774	-0.148076304723588	0.213495553192388	0.0138656213467669	0.151533947281081	-0.0280898036589861	-0.0206375716453948	-0.179872189618493	-0.313758145472889	0.175964639016847	0.230226494242999	0.252057522884343	24.4238147735596	23.9395751953125	25.3931617736816	24.566858291626	24.3201942443848	22.8338508605957	24.7314586639404	24.0411605834961	25.3452796936035	23.7759590148926	24.3802299499512	25.2830276489258
1503	-0.0373641852348214	-0.248397014324382	0.35651754680103	-0.0335965869777226	0.260877967390059	-0.231589618343847	0.0927149060559032	0.0478741993223366	-0.0833838725915825	0.0499147475086659	-0.0158269864613914	0.107449076022277	24.2939949035645	23.2054290771484	25.3158912658691	23.8721504211426	24.6733722686768	24.6505928039551	23.0065402984619	24.4857730865479	23.7691249847412	24.6743621826172	23.8686008453369	25.6445999145508
1504	0.224398724672142	-0.158202253968227	0.120042397053339	-0.148637684488989	0.0806863622808009	-0.176142590464664	0.132008677023151	0.311165033317621	0.292718532037384	-0.233598684912458	-0.0134123679288507	0.128908143990799	24.1366844177246	23.5297946929932	24.6746444702148	24.3878402709961	24.9990558624268	24.0689563751221	23.7140693664551	23.544361114502	24.8422393798828	24.2870540618896	24.8619060516357	25.0833930969238
1505	0.159192360984747	-0.169966341568767	0.0440091430116354	0.0695054343143795	-0.0589325608874276	0.0374935943569596	0.0455692578795492	0.0504072170901111	0.156466890841614	-0.0356956461021412	-0.0783770829191184	0.281438487190428	25.5903434753418	23.7293872833252	24.0838603973389	24.4797916412354	24.7606525421143	23.7199726104736	24.3532485961914	24.6806240081787	24.6240882873535	23.1968460083008	24.6271266937256	25.8427753448486
1506	0.195962392296934	0.00666228985340922	0.003824695103674	0.0598381034557605	-0.00352899729421097	0.323925836747193	-0.0407786583807592	-0.230719600996281	0.0253318490692891	0.0272231638655569	0.0855664850086555	0.236876693295301	25.3582439422607	25.0041923522949	23.3057823181152	24.7700271606445	24.4183330535889	24.0148658752441	23.5505905151367	24.6870403289795	25.161153793335	23.6479606628418	24.6379241943359	25.8857383728027
1507	0.0817656228719557	0.233356388044911	-0.0155491392094973	0.0943693945462911	0.223562116378275	0.409417390995003	-0.120182907806708	-0.259636227301826	-0.118666813335594	0.00758187722809822	0.378912845071753	0.219822584155906	24.3469657897949	24.4032936096191	23.6872844696045	23.8568420410156	24.3663959503174	23.9666004180908	23.5568103790283	23.7114925384521	23.3185977935791	23.2481632232666	24.33522605896	25.3589515686035
1508	-0.00169679409358992	0.0361008672630874	0.0535195702646547	-0.153232881218898	0.230542483860432	-0.0412596949411181	-0.116323378457892	-0.114226145121535	0.151867471096153	-0.115341142727011	-0.0123511170194774	0.0103855776188766	23.5807800292969	22.8938293457031	23.2563495635986	23.9546813964844	24.0506210327148	23.8507976531982	23.8174304962158	23.912145614624	23.7115573883057	23.9579067230225	25.6612358093262	24.4408779144287
1509	0.117293253273999	-0.046416226858355	-0.0967047269637078	-0.00209390681797572	-0.00177675147358514	-0.143542180634356	-0.0352110089477833	-0.176163198741534	0.0453217374157902	0.0585596568790052	-0.0197332191513766	-0.0645862800403734	24.693338394165	24.3892803192139	24.1718273162842	23.156608581543	24.840648651123	24.6036777496338	23.7720336914062	23.7312774658203	23.9909114837646	24.2343101501465	25.013240814209	24.4152545928955
1510	0.0829538128544414	-0.0826735335240016	0.0477569804412781	0.25704955915316	-0.0750069463555292	-0.178020480506504	0.349861940948244	-0.122942916599442	0.205721035290139	0.192728877869257	-0.117951460281844	0.148463760259034	24.1912021636963	23.997917175293	25.5136699676514	23.65647315979	24.7037391662598	24.3628311157227	23.449592590332	24.6974487304688	24.6623134613037	23.4677200317383	25.1862926483154	24.5572071075439
1511	-0.0442523490117992	-0.153118392994685	0.284614376650211	0.202524280602788	-0.075588943824215	-0.0774587411923164	-0.117495642089054	0.0708032312056162	0.0160080804822798	0.086687265704974	-0.0617129790326914	0.185553368897644	24.8686199188232	24.0889549255371	23.4818706512451	22.6788673400879	23.3080863952637	24.1609878540039	23.834192276001	25.3298664093018	23.802806854248	24.9020767211914	23.6410808563232	25.5427265167236
1512	-0.0685811005785979	-0.10573230303919	0.146066464874224	0.0416293163320773	-0.126903516510936	0.098570772997661	-0.375697345107298	0.246567030482169	0.0663968815690623	-0.0339732483718862	0.0624516950914682	0.233118051623791	23.977258682251	23.3888492584229	22.1393699645996	24.825532913208	23.4098110198975	23.3507652282715	23.8803615570068	25.1913547515869	24.3372917175293	23.2664127349854	24.7861766815186	24.6992740631104
1513	-0.00510647100082906	-0.0440652045457455	0.0727872613692853	-0.197912197459999	-0.0939667293110631	0.14394488037594	-0.0661335320955203	0.0368906641854494	0.0640120412946459	-0.0506825830513193	0.155900655776577	0.158732195249229	25.0558109283447	24.3453788757324	23.9304904937744	24.3593120574951	22.6820774078369	23.6680068969727	24.3961696624756	24.4012355804443	23.8129234313965	23.6999530792236	23.6076202392578	24.4888324737549
1514	0.413841157156526	-0.110646153672064	-0.00521036973884748	-0.215270637050736	-0.0650660316956362	0.0149365536205011	-0.0799505044919187	-0.159233474577604	0.129263516066999	-0.0970423311622781	0.0596576585525668	0.158076773940962	23.895959854126	24.7191429138184	23.1885795593262	24.2394027709961	23.3534297943115	23.6981449127197	23.3389320373535	24.5731658935547	23.6568851470947	24.0432357788086	23.4911346435547	25.0729446411133
1515	-0.0281423806449936	-0.0229822297949056	0.0282062696270486	-0.167299301999847	-0.0935525024970048	0.00916755273091496	-0.118661583672377	-0.076600341911842	0.329374792661568	-0.281451299808914	0.160035541028833	0.0477334708291437	24.9786148071289	25.0872936248779	23.4171676635742	24.729850769043	23.8056087493896	24.4803409576416	24.4734401702881	24.9292964935303	23.3818073272705	23.8066482543945	23.8324489593506	25.9823246002197
1516	-0.241861948481159	0.0269659164747225	0.0847970987760505	-0.0478155830429046	0.000478076778620107	0.0937228361520397	0.0746742690493392	0.200083391895333	0.101172691994051	-0.0368191691898971	0.205655185821499	-0.135847100983909	23.9099082946777	24.332633972168	22.9437732696533	24.019832611084	23.2714767456055	25.0509872436523	23.6034412384033	24.1207275390625	24.3932189941406	25.2845726013184	23.3930244445801	25.1931114196777
1517	-0.188663144795498	0.18716016815327	-0.0173720288080972	-0.0347515990071372	0.0114832324485974	0.0970585916737434	0.0149788513883209	0.156505732967759	0.0226097951769901	0.0190023209086831	0.130164956317444	0.0485149143923991	24.5063171386719	23.7349548339844	23.1157264709473	24.990291595459	22.6747913360596	24.3265399932861	24.0904121398926	24.5617370605469	24.3760833740234	24.5176219940186	23.6670799255371	25.052303314209
1518	0.00866975999585406	-0.0159351109058719	-0.132866370533719	0.0289890789780998	0.194747816812281	0.102678505023235	-0.105561326094616	-0.00132048585675193	0.0531783486494248	-0.0277976393729347	0.115463956616452	0.0919771631907054	23.9659385681152	23.7902240753174	23.1084136962891	24.10302734375	23.3553199768066	24.2743797302246	24.1626720428467	24.4758014678955	23.8514251708984	24.4275550842285	24.8688545227051	23.9813137054443
1519	0.182823564681712	-0.0260642178750743	-0.069579911247331	0.107475160329074	0.447268756423	0.100263870223444	0.0341129699012299	0.157580895977446	0.169122674076746	0.0817254149906077	0.146608045504266	0.011798499693441	24.3130283355713	24.8969020843506	22.8651447296143	23.8720455169678	24.1249904632568	24.2371616363525	23.8238639831543	24.0244846343994	23.8806819915771	25.5992374420166	25.1780548095703	25.4198989868164
1520	0.265854017089538	0.228242879389143	-0.0196965433249829	0.178876637784057	0.0460658117201547	-0.0379361691937987	-0.0329511657301111	0.0527845859448064	0.0837735528736232	0.0580274998442363	-0.11184105886008	-0.0861747718666663	25.0131530761719	25.7206726074219	22.7668056488037	24.9712543487549	24.5249462127686	24.2110404968262	23.0465278625488	23.223819732666	23.5110244750977	25.2443904876709	23.5511989593506	24.4373359680176
1521	0.0571744018366473	0.239878453470652	-0.0672038868630693	0.123305219872378	-0.180582235683005	-0.0106331281133549	-0.0536455773123521	0.200930082673779	0.12287674552411	0.1125054645861	-0.00607928119468681	0.305430567692241	25.391300201416	23.5032386779785	23.7547569274902	24.4053821563721	24.5615081787109	24.4468441009521	23.6942558288574	24.844612121582	24.6922473907471	24.2475566864014	23.2082920074463	24.7896823883057
1522	0.0169218165978862	0.170398638569225	-0.0984604366087751	0.0849094253800047	-0.104812465491761	-0.100979567327343	-0.0973059249999011	0.237706052345942	0.162795231102521	0.162757077463347	0.286921783452172	0.404169569782312	24.306547164917	24.5403633117676	23.9330959320068	25.2759265899658	24.179594039917	24.6588134765625	24.3381633758545	24.7116165161133	25.1806449890137	24.5654029846191	24.5806045532227	24.8980178833008
1523	0.092274434015934	-0.144843487780633	-0.189312006812628	0.0119814855674178	-0.0308795768324615	0.0994916053809476	-0.116111639572324	0.120180445933585	0.180789562885096	0.266555721150148	-0.0208773652874328	0.276058495257189	23.600133895874	24.2101707458496	24.6131725311279	24.3996086120605	24.4661979675293	24.0281505584717	24.303783416748	24.9089298248291	25.7411499023438	24.7338752746582	24.831750869751	25.2336692810059
1524	0.231707734160722	-0.146837876442021	-0.0773471927909952	0.0458640886941879	0.090830210338197	0.0782683530500918	-0.0520782971095173	0.0287124134604255	0.0328891626394636	-0.0529569749504191	0.056370631161343	-0.0171739704472031	25.067066192627	24.4306297302246	24.029125213623	24.1848163604736	24.7601051330566	24.894229888916	24.1283149719238	25.2149467468262	23.3347015380859	25.1321430206299	23.9540481567383	25.741792678833
1525	0.143011894653824	-0.022171774959304	0.0223898525291304	0.0514675885356723	0.163578742077448	-0.0264445682028764	0.038150175430971	0.0176286300609831	-0.126250050709203	0.0537949142190257	-0.13884869224735	-0.0804539161657658	24.4967517852783	23.8971080780029	24.6010494232178	24.3212776184082	25.4947032928467	25.5357074737549	24.4601402282715	24.9518527984619	24.1285877227783	24.4138107299805	24.0768260955811	25.7192420959473
1526	0.187152845069107	0.0907966571124064	0.268021221474868	-0.0376331603402633	-0.0168737250407389	-0.0177057195709409	-0.123999678312728	0.166956842948196	-0.128238463506435	-0.0200675267179875	-0.234587761438306	-0.00559131846296168	24.6331691741943	24.5980396270752	24.1707324981689	24.0587272644043	25.0717582702637	26.1301803588867	25.2778968811035	22.6247711181641	23.9864273071289	24.7443752288818	24.4501934051514	24.0321788787842
1527	0.104264427965461	-0.111866599871234	0.143289444595808	-0.0873576169525307	-0.0947253758470197	-0.0200527693780117	-0.109892462607007	0.247972890495333	0.00539013776914032	-0.0899550531470723	-0.123056766744554	0.242359400856373	25.0301475524902	24.5698490142822	25.6802864074707	24.16526222229	24.5074234008789	23.5170040130615	23.9823036193848	22.7978820800781	24.0587253570557	24.3078022003174	24.6925659179688	24.5404834747314
1528	0.245460720178556	-0.119748890244466	-0.0456315100826146	-0.13965170713162	0.00872072107404165	0.0194190700487553	0.000275599857815223	0.181763016167849	-0.0218879208776883	0.304936947434179	-0.061657979930871	0.432417737232186	23.694393157959	25.2881088256836	24.4564685821533	24.5224895477295	24.6725559234619	24.3308200836182	25.0301208496094	24.1033592224121	24.3790302276611	23.712495803833	24.4283771514893	24.7793998718262
1529	0.516863898525202	-0.0359541011803231	-0.0841037590552389	0.0721458404712223	0.0296070563377953	-0.0203841955732429	0.0018085160053829	0.059410823687557	-0.00594985724541175	0.455300473479838	0.0732888197747883	0.0409941660137463	24.4207668304443	24.004955291748	24.9653835296631	24.7946891784668	24.5825462341309	25.0035781860352	24.383716583252	22.8629245758057	23.6269702911377	24.5489025115967	25.2564849853516	25.0705623626709
1530	0.123995509592618	0.102696525006991	0.0412090082764678	0.138247286989568	0.0727717758613267	-0.0652500601017891	-0.00244182748795652	0.0284809545040332	0.241462528089215	0.0247977487252058	0.0267840363762133	-0.0103303782559294	24.7145233154297	24.2441692352295	24.7141609191895	22.9975872039795	24.74778175354	23.8558692932129	24.2771339416504	22.4268264770508	24.0790252685547	25.0362892150879	25.5741748809814	24.6902484893799
1531	-0.182516295027682	0.242175322236648	0.275404770321472	0.166676127275238	0.28593564514884	-0.0658608892903914	0.0114914498373651	0.01657634916603	0.403687866573236	-0.194613603317414	0.245233788065562	0.134661007077398	23.3907508850098	24.616231918335	24.8467464447021	24.4939441680908	25.641185760498	24.6323051452637	23.7162246704102	22.7283687591553	23.2813682556152	23.4565162658691	25.0021324157715	24.5429458618164
1532	-0.0660980870713388	0.0447542094859443	0.311912755957337	-0.095666129452141	0.253803316847382	0.0176861750859985	-0.0559559756012504	0.0201557496351938	0.260103048046972	-0.258047890358675	0.377681432982925	0.323133277952252	22.8536415100098	24.477123260498	24.9758949279785	24.8822994232178	25.1444149017334	25.1413059234619	24.1529159545898	22.4055671691895	25.7871780395508	23.8698883056641	25.4143257141113	23.9653644561768
1533	0.0496716612024386	0.00740784704566977	0.0551697517696255	-0.206871869887934	0.0739080800319982	-0.00979992257671825	-0.118859127938862	0.109107688425297	0.0108696990930213	0.154901322554473	0.399259191557348	0.39161562518521	23.4678821563721	23.6999626159668	25.3611488342285	23.6262493133545	23.9009742736816	24.6501789093018	23.7030220031738	23.8159618377686	23.68337059021	24.068473815918	22.9105319976807	24.3313579559326
1534	-0.0582321005664426	0.0679692095726523	-0.0116312770512934	-0.106566786604532	-0.159392225119603	0.0253539038923094	-0.0508777276198202	0.134116797862816	-0.0831116240295273	0.280657455129962	0.282403958135859	0.396198852675099	24.3465423583984	25.1881904602051	25.0759220123291	23.1816005706787	24.9045906066895	24.2656307220459	24.8238124847412	23.6147937774658	23.2883911132812	23.6918964385986	23.4999885559082	24.9352035522461
1535	-0.114569503171509	-0.0119649612364583	-0.0723908673803635	0.234893318151052	0.00504252883891354	0.150022821533724	-0.17006721064071	0.0401702604148966	0.0476159295003811	0.0639135100677706	-0.0146142274034844	0.146654078459306	23.5243873596191	24.1063251495361	25.4460163116455	23.5778827667236	23.5631847381592	24.692195892334	24.9951133728027	23.7095909118652	24.1569786071777	24.147123336792	24.2242546081543	23.1650695800781
1536	0.0256170582672439	-0.0886077782052439	0.0511657839307418	0.526779590996071	0.101024366342415	-0.0828507784451915	0.0443932446611086	-0.227372488753645	0.180815754279621	-0.228676560086754	-0.0606234438910036	0.0854724425932716	23.8192195892334	23.527364730835	23.9398078918457	23.6275329589844	24.0707111358643	24.9220104217529	24.476390838623	23.5218505859375	24.4107646942139	23.2855072021484	24.054651260376	23.5432891845703
1537	0.332951169287384	-0.122288739693886	0.284812122820767	0.213094781264815	0.180129333753143	0.0460982678493309	0.0057401175600944	-0.183652663901967	-0.102857101090294	-0.192635803482872	-0.13889755262673	0.0958843196674195	22.7951526641846	24.5066070556641	24.190824508667	24.6045093536377	25.0172843933105	25.4746742248535	24.7495384216309	24.0558032989502	23.6420021057129	22.5590324401855	24.5377063751221	23.9973411560059
1538	0.346242436467207	-0.2002046088881	0.245963259695458	-0.0793145148301448	0.189595051940842	0.139522639597573	0.122725926737175	-0.221850197143084	-0.0207620359452818	0.00792997697232778	0.18746837410194	0.0424359854020224	23.963565826416	25.3195209503174	24.6862106323242	24.7129154205322	25.0649337768555	24.7402610778809	24.4863452911377	24.4611206054688	23.6132144927979	23.7106666564941	24.3495025634766	24.0386581420898
1539	0.0759860013040736	-0.142999922808286	0.184156076442349	-0.20738156768796	0.151727306389859	0.195945985684475	0.215945118276565	-0.0886362912962397	-0.0875911163452514	0.110953115650553	0.0180449939810075	0.0943870311518253	24.0094718933105	24.267162322998	23.9356288909912	22.5318031311035	23.6545524597168	24.156665802002	24.6682319641113	24.0742378234863	23.3346138000488	24.0702514648438	22.7889270782471	24.8321266174316
1540	0.0039454584922396	0.0084706293889667	-0.0080263169437842	0.0641387312807922	-0.0356685098583398	0.224451866992595	0.121723295414085	0.0367933452531872	0.0985460977298658	0.167082819421559	-0.0780210336951797	-0.0531617771316348	24.4225673675537	25.5335941314697	23.4353618621826	22.472505569458	24.3374652862549	24.9001865386963	24.4445838928223	24.9110546112061	23.7269744873047	24.2539310455322	22.8162670135498	25.143196105957
1541	-0.0920211773640176	-0.00836021574997403	0.0801112411226654	-0.146206610933604	-0.0464758663848102	-0.129210013627926	-0.229622683570909	-0.0144019497435579	0.227732957240079	0.135465631125911	-0.163246840096463	-0.0206348150502151	23.5254249572754	24.2785339355469	23.399435043335	22.0967388153076	23.1465244293213	24.9683074951172	24.3868293762207	24.6169986724854	23.3571662902832	23.5820140838623	22.8277359008789	25.4399528503418
1542	-0.0714375675237306	0.0264911666419607	0.139057937163699	-0.296452347295514	-0.0100310138882662	0.0325405744948455	-0.199738084976985	0.0057316781247323	0.0809847399443839	0.203867052560398	-0.13904232492763	0.0653336321638278	23.7678146362305	25.1520652770996	22.9247932434082	22.9685440063477	23.081657409668	24.714527130127	23.671314239502	25.1816387176514	24.0467262268066	24.1012115478516	22.8556575775146	24.3293113708496
1543	-0.196018312554912	0.223686152307408	0.166868527958059	0.000321579001550276	-0.187341230457349	0.237574898997067	-0.0770824020447094	0.038464603235866	0.201532974799065	0.0907698583776906	0.10763762191084	0.174544133222042	24.7290782928467	24.6233787536621	23.2130260467529	23.9395046234131	22.9730281829834	23.1100521087646	24.2775459289551	24.3181324005127	22.9144725799561	23.2656707763672	23.3915767669678	24.429220199585
1544	-0.127882351773138	0.407399982750945	0.160685464663032	0.206581211577685	-0.0797921051122046	0.483994796085767	0.100351907557254	-0.179004743554401	-0.0170305567641265	0.0571854111794039	-0.059751641725228	0.157105642278054	23.8278293609619	25.1265430450439	23.3168182373047	24.3886852264404	23.0500907897949	23.6798801422119	23.9003658294678	24.2676792144775	23.5369071960449	23.950174331665	24.6477031707764	22.8096885681152
1545	-0.0580411954422857	0.243698661652189	0.197902050078142	0.10014114201681	-0.151934339290307	0.00907659296295549	-0.0210317504804038	0.00715264813939598	-0.0900165799866954	-0.0238445390684134	-0.0870828190477653	0.342941327195405	23.853536605835	24.6043128967285	23.1452770233154	25.1361083984375	22.9600219726562	24.9321308135986	23.1897583007812	24.5694065093994	23.1682624816895	24.1435356140137	25.1177177429199	24.9696712493896
1546	0.180230405739024	-0.157241835750199	0.0670058621276155	-0.0546467654263552	-0.239658074853281	-0.172949807575534	0.0532187048705737	-0.0171840960183829	-0.278705454383669	-0.129503883473021	-0.138448209200362	0.0739140168068104	24.9331474304199	22.981969833374	22.6137733459473	22.5079650878906	23.5552787780762	23.4089241027832	23.8400821685791	25.2511940002441	22.4471130371094	24.0047340393066	24.5209541320801	25.2437343597412
1547	0.253171354854203	-0.267104349294527	-0.0880131138399065	-0.277002494484051	-0.116004658066032	-0.0763716897320279	0.0545907035096889	0.114379329761476	-0.34859121729879	0.087403699769844	-0.0733285236146628	-0.156523926450859	25.5207748413086	24.1966571807861	23.4738616943359	24.7241477966309	23.0369644165039	23.6669998168945	24.1300315856934	23.8134574890137	23.0506591796875	24.035249710083	23.9135818481445	24.0592651367188
1548	-0.0424151854762442	-0.0804297939218372	0.027903112051348	-0.117495783279224	0.0914487709360401	-0.184192418627973	0.0425794174014555	0.189588127944944	-0.0796137100696654	0.205567609404341	0.040128254754876	-0.0717464061212922	24.0409393310547	24.6698226928711	23.471700668335	23.8933258056641	21.4325103759766	23.295238494873	23.8543910980225	24.5910758972168	22.2723617553711	22.388578414917	23.9538059234619	23.7015895843506
1549	-0.176459997132781	0.229947411151755	0.223002340328293	-0.0178629671273569	-0.106162069038703	0.0179558022249324	-0.00360496748335493	0.493535909258895	0.0605544930113524	-0.203450936281669	0.27964441289275	-0.0382323991620126	23.8301544189453	23.2560691833496	23.8037147521973	24.7154445648193	23.7069034576416	24.1669139862061	25.2142925262451	26.3629684448242	23.0882091522217	23.4658832550049	23.9828701019287	24.2187213897705
1550	-0.0988629622273152	0.107854906872859	0.330641944636	-0.0765682731625787	-0.226100848226253	0.0213353463149701	-0.0113342129152585	0.392547189036463	0.0821819879345753	-0.13556551693128	0.314428818713111	0.269949764688249	23.5857181549072	24.6331043243408	22.7601909637451	24.4389133453369	23.137731552124	24.1109294891357	25.2455959320068	24.0840606689453	23.3403034210205	24.5537261962891	24.2165946960449	25.1975269317627
1551	-0.0893451256495723	-0.0139623234030068	0.0667222988243736	-0.200848413720735	-0.271353747221383	0.0430875309123451	-0.0378194328692132	0.300523326682594	-0.105147487754422	0.0326829894702882	0.19151479755476	0.22071221543294	24.4348030090332	24.9886035919189	24.6791477203369	24.9768314361572	22.8721771240234	24.3032836914062	24.7573928833008	25.069673538208	24.1442317962646	22.8570213317871	24.192138671875	24.5713272094727
1552	0.0079242487344402	0.0257600416993	-0.193149076110956	-0.105377239034823	-0.349623570354339	0.0568901610647004	-0.17947590407087	0.105294682422794	-0.133167997116232	0.0401936199641142	-0.128222014265745	0.240986169953658	24.9756278991699	24.9463748931885	23.5915451049805	24.7933959960938	24.2941818237305	24.7185440063477	24.289966583252	24.4975738525391	24.2376976013184	23.6611671447754	23.6870765686035	24.3179378509521
1553	-0.0601184091496805	0.106142832128995	-0.138532299864977	0.0103798642865627	-0.0224075860625419	-0.145413905523185	0.00540837283256224	0.076302309127442	-0.0998240747436796	-0.260049289055416	-0.199642570888329	0.158959797200424	24.3726043701172	25.0071907043457	24.0830459594727	24.8469467163086	24.2791500091553	23.0995998382568	24.7821712493896	23.1983985900879	23.8292255401611	23.8232517242432	23.800931930542	23.735034942627
1554	0.103429074692826	0.213271488458304	-0.0705466698964301	0.0174034696390351	0.107920239879235	-0.0633177041752333	0.178002451985094	0.0680198702880546	-0.0906161561017882	-0.173775521196639	-0.0623104620883197	0.0311724681739349	24.9745693206787	25.169189453125	23.7897605895996	24.7525157928467	24.800121307373	23.8225975036621	24.2934246063232	24.1395225524902	24.1068687438965	23.5376300811768	23.281982421875	23.6569862365723
1555	0.0852176525727657	0.000947583898550874	0.0847324261843028	0.0488850670219136	-0.110320267712808	-0.123609731110975	0.158338661089374	-0.0574483681928371	-0.0120312250433017	-0.202796553942925	0.143850410490998	-0.0811273124955676	23.7910423278809	25.4731254577637	22.8743839263916	25.4463386535645	24.7937889099121	23.8899536132812	24.1998176574707	23.6328201293945	24.9137210845947	23.794153213501	22.5163192749023	24.0530319213867
1556	-0.0623389637331968	0.0355872775239163	0.293443707929015	0.074464791196732	0.0470572428817775	-0.0308652837797041	-0.0841996203127309	-0.0295530096378229	0.2235693181822	-0.0480345738635322	0.13775444451619	-0.016624499317885	22.9750118255615	24.374813079834	23.8886489868164	25.5319766998291	23.5385341644287	23.6190700531006	24.060962677002	24.0821685791016	24.7867660522461	22.8397121429443	24.3863353729248	22.3303813934326
1557	0.0287348013129929	0.281278781244112	0.0987612599682848	0.0620994185009351	0.168967054044742	0.0164861350519914	-0.0911190871855609	0.0523508065124361	0.266070468882859	-0.0192756710104405	-0.124303421035137	0.0550008563710946	23.8413867950439	25.0079727172852	23.9617099761963	25.4851112365723	24.0421371459961	24.3708782196045	23.7425556182861	24.1884994506836	25.5318641662598	23.133960723877	23.2262573242188	23.6075325012207
1558	0.0545265372067263	0.31872114820797	-0.321796693411187	0.191463398749278	0.0133565572270129	-0.0443954359273278	-0.0474089555711572	0.0345157449603164	0.246566166484897	-0.0213499964187491	-0.331572246771955	0.0269775624915098	24.6616477966309	25.0351257324219	23.4096183776855	24.3909473419189	25.1677474975586	24.0978088378906	24.6455326080322	22.6040725708008	25.2703990936279	24.5916519165039	23.6019229888916	23.104175567627
1559	0.108748145570075	0.17043125348232	-0.29024209213955	0.315339786806447	-0.0796387305738051	-0.0338899740493162	-0.0300049608800208	0.157881214760806	0.326159570596744	-0.0208225730114577	-0.276361594725572	-0.135679489265954	25.1531505584717	25.2016143798828	24.1466770172119	25.1671504974365	25.1957359313965	23.9883880615234	24.2592735290527	22.5210304260254	25.2518825531006	23.840295791626	23.0668907165527	23.8262672424316
1560	0.0386636579475237	0.255598519563279	-0.141910851564603	0.116755660894455	-0.201267383151588	-0.106107859382135	0.0158958020770683	0.188358321329616	0.226854055945211	-0.0859097015206203	-0.213843944609167	-0.141494863742736	24.9583606719971	25.717435836792	24.0266227722168	25.087438583374	25.1997108459473	24.1693496704102	23.4873218536377	22.9211311340332	24.5317783355713	24.0361652374268	22.9494609832764	22.9865779876709
1561	-0.0565173699360457	0.0969228692412685	-0.128817572192446	-0.0303307217969433	-0.121657067781541	-0.123070422948658	0.0199787962623645	0.015808941812395	0.14580776472333	-0.133122615664561	-0.0977990517435501	0.0884176497511362	24.626277923584	24.410120010376	24.9288139343262	24.995906829834	23.8895683288574	24.179931640625	23.6868629455566	23.4789352416992	23.7898635864258	22.6666374206543	23.4188461303711	22.821382522583
1562	0.0755212649667101	0.0629171049455408	-0.121328309441594	0.119081950250433	-0.179668714232207	-0.0165343257097703	-0.0655841361806608	-0.173312591074506	0.131918992855702	0.0314828574588901	-0.181710729568564	0.248381561875505	24.423168182373	24.4973926544189	24.1947574615479	23.8969707489014	25.1250667572021	24.4239120483398	24.3058681488037	23.8216762542725	24.3556098937988	24.2379722595215	22.6883811950684	23.1598587036133
1563	0.115768403211405	0.195597566557325	-0.299847076371435	0.348809594589085	0.0494739717282755	-0.0426170607302367	-0.12746238505909	-0.130333874919245	0.371511832548947	-0.149076553198469	-0.173536218702409	-0.10507845072425	24.1395111083984	24.8448524475098	24.7032241821289	22.9041213989258	24.579948425293	24.7094783782959	24.7870502471924	24.3575534820557	24.2141284942627	24.4129619598389	24.4255638122559	23.8584403991699
1564	0.192903349688208	0.251350765560119	-0.301456072882786	0.0176247486623851	0.176350365133061	0.0681387174518022	0.0702727818385114	-0.187017869999295	0.335195702291685	-0.237919998875377	-0.0254097095641441	-0.279874627397589	23.6923828125	24.6048583984375	24.6951179504395	23.8940868377686	24.4737720489502	24.0885772705078	24.3790493011475	24.4299697875977	24.0759143829346	23.5152759552002	24.0644874572754	23.0619277954102
1565	-0.0628411615481355	0.0792827779021081	-0.166125483799561	-0.199218599798186	-0.0165428962460226	0.0553167037932951	-0.0587767398399848	-0.0410994530642199	-0.068095507716933	-0.115467608459262	0.122585000515969	-0.289324476327891	22.4412746429443	24.4020080566406	25.0330772399902	23.8460502624512	24.9280052185059	24.2077198028564	24.3556118011475	23.7430763244629	24.4132442474365	24.6267986297607	24.7255668640137	23.2862300872803
1566	-0.0789302929588303	-0.0610931840669764	0.203839562651183	0.0601671753602631	0.0999293487334114	0.286531719552997	0.0420658449211686	0.112593166848256	-0.189449313945232	0.08405123711686	0.106484978309638	-0.143415005090986	23.1920471191406	23.6877689361572	25.6487903594971	24.134241104126	24.3364181518555	23.939826965332	24.7892322540283	22.9029426574707	22.7617530822754	24.1812515258789	23.4081420898438	24.3089408874512
1567	0.0207893093278244	0.356899325353822	0.363136690964183	0.0129097789019426	0.320221034241115	-0.0103575514037573	0.0445639372417048	0.0929619951328107	-0.278394686820036	0.0208655512942073	-0.0389444335059181	-0.0762786040779133	23.8538951873779	25.6760921478271	24.3648529052734	24.084264755249	24.064510345459	23.8457050323486	23.4377002716064	24.2014751434326	22.4843349456787	25.151912689209	24.2720432281494	24.8798599243164
1568	-0.137044367320613	0.326373761901152	0.379333235118878	0.182667791958778	0.120227195625887	-0.0566255437105241	0.051691969036824	0.061863759916406	-0.348404546851867	0.0484220174363799	0.0994988312722569	-0.00428474399748779	24.8000469207764	24.9236927032471	24.1620025634766	23.7827262878418	24.0506496429443	24.6712074279785	24.9082698822021	23.9104804992676	22.3700141906738	24.8449001312256	23.7046928405762	23.1704978942871
1569	-0.14132604697474	-0.0825450862518835	-0.0990328673807994	0.216629251177821	-0.0740387563695322	0.119860113492834	-0.00697283435347629	0.134260057035988	-0.073839334877178	0.086977714498218	0.0110387992145178	-0.0736074175082422	23.9238777160645	24.729190826416	24.8498935699463	23.838399887085	24.3331565856934	24.5637073516846	24.7104454040527	24.3655319213867	23.0414886474609	25.3133411407471	22.7587203979492	24.17453956604
1570	-0.0248584418663711	-0.129567464536791	-0.309170367693952	0.218506316319719	0.0539683004061828	-0.0321694852359968	-0.0673634555866442	0.0861434667262699	0.0516763070643975	0.394486868647625	0.131027420868335	-0.0223529338516073	23.9900684356689	23.0778865814209	24.5020637512207	23.8199787139893	23.8248291015625	23.8470726013184	24.7996139526367	25.3247661590576	23.7549896240234	24.5374870300293	23.0146961212158	24.1398887634277
1571	-0.123017180960943	-0.0507642526280847	-0.107926693110215	-0.0286267131028097	0.0902431858629313	-0.0726446153384757	-0.0436571138918254	0.204532511516845	-0.0190889739516678	0.166885945619718	0.0377739203518246	0.160800141282664	25.1248111724854	23.3512115478516	24.4050693511963	24.3497619628906	25.0864677429199	23.9741497039795	24.4818058013916	24.7858543395996	22.5636005401611	24.796199798584	23.2179565429688	24.8447227478027
1572	-0.112031871672798	0.17207809886574	0.0934844692057197	-0.0696212391039097	0.244216349625987	0.021397054699932	-0.0683758143493662	0.24914280478211	-0.0391769361513923	0.00648139664709646	-0.0860613244002622	-0.125570785797152	25.0515251159668	23.9552936553955	25.5224304199219	22.955436706543	23.0311298370361	24.4119167327881	24.3667831420898	23.905689239502	22.7463989257812	24.9367446899414	24.2635898590088	24.2037715911865
1573	0.0415349495087867	0.161437717558556	0.22515552643074	-0.0903418168295929	-0.0170575966683089	-0.0549341741742495	-0.138420272429798	0.089093572860719	-0.0183874515125382	0.051801186836073	-0.219795700403708	-0.190404764657728	23.8684272766113	23.4551200866699	24.142557144165	23.1303062438965	25.3278503417969	25.1779861450195	24.6106204986572	22.3686771392822	23.6678981781006	24.2703647613525	24.4213905334473	24.1026802062988
1574	0.0332101313694579	0.0623230269232806	-0.0894235832492143	-0.017612396861594	-0.265740716732466	-0.151899221296063	0.0569576655928756	-0.0132793071159938	-0.0625939395682877	-0.117913657739024	-0.00792730240705453	-0.195565621738041	23.8935260772705	23.2817993164062	25.6324653625488	23.2173671722412	24.67751121521	24.3333606719971	24.4176044464111	24.1222724914551	22.2916603088379	24.1725654602051	23.8745574951172	24.3594989776611
1575	-0.0926458988011518	-0.163826578314655	-0.0679342267904133	-0.0453288963045253	-0.219147390044952	-0.114791105754279	0.239686230193939	-0.0935428618637388	-0.108605566919522	-0.181797097557123	-0.149206771824282	-0.0820259922363107	24.2598781585693	23.3007144927979	24.359395980835	24.2361392974854	24.3160514831543	24.1595058441162	23.5596733093262	24.0903434753418	24.2926387786865	25.096752166748	24.197811126709	24.1983623504639
1576	0.0225401420290154	0.00493784831141397	-0.0529772685086982	0.0273031408256799	-0.0646211815740969	-0.159416687535199	-0.0279870304746765	-0.0686816545180591	0.0243847243209672	-0.106907728522188	0.0181314635205183	0.12520954696825	23.3716335296631	24.3075160980225	24.6363487243652	24.0758819580078	23.9486331939697	23.5912570953369	24.9674873352051	23.1021518707275	22.5248947143555	23.7388172149658	23.2935829162598	24.5311603546143
1577	-0.0288575016734569	0.164960378642917	0.207510019044804	-0.169912467077395	0.137849978112371	0.146401443782963	-0.0953312776460393	-0.103355283225426	0.143185091843279	0.133656316616687	-0.17290849875836	0.246977636242889	24.3104152679443	23.2898082733154	24.4062519073486	23.4021644592285	23.3717136383057	24.5293655395508	24.3428192138672	23.8992729187012	23.114767074585	23.8640823364258	23.7428340911865	23.3890991210938
1578	0.0421546152010421	0.167251623341542	0.343575301745233	-0.247976755586691	0.00319180388484597	0.0248545815528018	-0.207682961004053	0.00942784395027729	-0.110126457043222	0.156288728733635	-0.246180695034809	0.0304695737031011	23.7570514678955	23.5394477844238	24.5473480224609	24.0872688293457	24.1967735290527	24.9341583251953	24.745548248291	24.6226673126221	24.0233097076416	24.8002243041992	22.752779006958	24.1204643249512
1579	0.080884656831671	0.090165454471844	-0.0297804286226153	-0.201257772440215	0.0173385819930729	0.0221534326387172	-0.17617593369134	-0.0292773732463445	-0.222667545262055	-0.116972122476305	-0.190731162459699	0.118927017910067	24.8229198455811	24.0759601593018	24.3020172119141	24.2452526092529	24.5370216369629	24.121603012085	23.7240028381348	24.8452243804932	23.4738693237305	24.2942714691162	23.2702159881592	24.7103290557861
1580	0.0530714680320727	0.10197375251272	-0.160994256285761	-0.215834889578957	-0.121454272393208	0.278170010932314	-0.0584815624419264	0.1218953390987	-0.286211290168239	-0.0824241820384088	-0.121313473241685	0.156748746424825	24.8432197570801	23.2542991638184	25.005859375	23.6898193359375	23.8455429077148	23.3977603912354	22.9301929473877	25.0937747955322	22.5497226715088	24.609561920166	22.8034057617188	23.9084758758545
1581	-0.155968431613758	-0.071617575051107	-0.0325774573120725	0.0801233055555173	0.099150977330055	0.351739540415309	0.0329701994145921	-0.0401501106782121	-0.034293291861232	-0.0917672957171334	-0.0960478578020911	0.0172284533579159	24.7083301544189	22.9449367523193	23.2575454711914	21.3885288238525	23.4287281036377	25.4643535614014	23.6929168701172	24.1824264526367	22.683910369873	23.2880821228027	22.9634284973145	24.3576164245605
1582	-0.15394255556572	0.0875643244291666	0.0533024748200148	0.0495803194125415	0.223316188484233	0.336000471737918	-0.0844877206145611	0.0135942531089484	0.052186368074004	-0.0975466920453059	-0.127607845395019	-0.0250292284767681	23.7638626098633	22.5351448059082	24.1250095367432	21.306713104248	22.3560485839844	25.1173496246338	24.1130962371826	24.3843250274658	23.2667675018311	23.9091491699219	22.5319709777832	23.5605869293213
1583	-0.0907696057573162	-0.06551024665211	0.153507343695622	-0.175282511636979	-0.0111824942377439	0.0201474384233791	-0.220967911615816	-0.106704358056845	-0.0628663968553695	0.0333130017256096	-0.174077109243044	0.110416401593994	24.0957679748535	23.5217208862305	23.8086376190186	23.5458183288574	23.7948608398438	24.9382362365723	24.392520904541	24.0223255157471	23.5066699981689	23.1068916320801	23.4724349975586	23.7508392333984
1584	-0.0722751732111533	-0.272277525614697	0.0311295981914839	-0.624881908388474	-0.432538160657458	-0.293414953299987	-0.125399932899896	-0.134225020307497	-0.151686026454129	0.163163056242809	-0.387261190704422	0.0613345011329045	23.7213268280029	22.7718925476074	23.5603637695312	23.3627624511719	22.8729820251465	25.0550899505615	24.1414356231689	22.9459342956543	23.3398551940918	23.3463973999023	22.9583587646484	23.1726665496826
1585	0.00101402924525473	-0.338111039673464	-0.134417252581954	-0.718838648758933	-0.503210624233361	-0.258654652081489	-0.320341407842406	0.086001269385747	-0.390053619414786	0.00830138497051536	-0.659216389975995	-0.339880389363685	25.7751369476318	23.6197566986084	24.0908012390137	22.5122318267822	22.296501159668	24.483470916748	24.4939613342285	24.9151630401611	24.9767837524414	23.8347148895264	22.6964492797852	23.0918235778809
1586	0.116248577893941	-0.0467510004313851	0.0245257203702351	-0.379509306399484	-0.165371920097385	-0.0939046339731391	-0.144473009423749	-0.0128125361976572	-0.228404204678725	0.0512417400189591	-0.324176420337139	-0.287095496237868	26.0054817199707	24.172176361084	23.0503807067871	22.8988513946533	24.1130886077881	23.7075595855713	24.3714179992676	24.5126399993896	24.0664405822754	24.6177253723145	23.3359527587891	23.4231624603271
1587	-0.0598640120666403	0.213581336406037	0.0851130647586444	-0.257162156103632	-0.0865195399199479	-0.213549131080597	-0.349005541648651	0.0297505138740632	0.00650815430493878	-0.0862897964283746	-0.22183986766278	-0.103934049905405	25.2221145629883	24.652530670166	24.4389038085938	22.3230209350586	23.8136959075928	24.4084033966064	23.7595462799072	24.7948627471924	24.1045799255371	24.1565895080566	21.6885280609131	23.5879669189453
1588	-0.217155850529025	-0.0192140921055	-0.0914250991592951	-0.336271022397284	-0.054227260396658	-0.434746472269083	-0.163775267285985	-0.114169079797335	-0.0428675278318025	0.00494712764742644	-0.20836843467815	0.103483611193496	23.9631690979004	24.1637878417969	23.9924945831299	23.0413913726807	25.0759944915771	23.6555709838867	24.1865386962891	24.4416484832764	23.8395481109619	23.5824718475342	23.0077037811279	23.6507682800293
1589	-0.246724573819932	-0.22227709637491	-0.195289675496525	0.0299274821988007	-0.0253635225987523	0.0196010585249269	-0.0171537841215468	0.0638460806270018	-0.0708064963674246	0.0715531323036771	-0.132927843806826	0.174615841761948	24.4821624755859	24.7685432434082	24.1689147949219	23.4544048309326	24.541748046875	24.2104606628418	23.9158267974854	24.7615356445312	24.6062622070312	24.6173000335693	23.270715713501	22.5455951690674
1590	-0.233687061803209	-0.22448154977053	-0.22072233978551	0.0400745868020067	-0.139140293329348	0.0653031235608807	0.195612749029792	-0.151771002124519	-0.0177808500036463	0.00845797663639303	-0.216759385906983	-0.0229672081711101	23.602840423584	22.884126663208	24.5822486877441	22.7794818878174	24.5346260070801	25.1633586883545	25.1139354705811	24.6649494171143	24.4791946411133	23.7871360778809	22.5768890380859	23.9749031066895
1591	-0.170102053473499	0.0930069729861884	-0.0986641211642052	-0.213931450011174	-0.0325945719597769	0.00289301566763811	-0.0648789906734777	-0.128884993053617	-0.136169745272184	-0.0812416955497355	-0.129881575591853	-0.04310523669389	23.9172458648682	23.2507209777832	23.3093414306641	23.6403579711914	24.4038162231445	25.4020462036133	24.2530994415283	24.0495986938477	23.5640201568604	23.093111038208	23.3323917388916	23.5474166870117
1592	-0.072788817566817	0.260702001245903	0.0901974823532612	-0.389462061820041	-0.159565216031382	0.00655115233398362	-0.132169996214955	-0.116021148034662	-0.0120496727084429	-0.0839276792501309	-0.170432301331289	-0.187579157062402	24.9447479248047	22.7091026306152	23.4396896362305	23.4237308502197	23.5100688934326	24.8134689331055	23.8818588256836	24.3518905639648	25.0806941986084	23.7460880279541	23.6222400665283	24.1125411987305
1593	0.158182377459298	-0.0508048810515902	0.10875147447004	-0.11707819445013	-0.0989186820143004	0.0109005461107756	-0.0364361002350932	-0.0104217865533656	0.0110560615284925	-0.111959495653302	-0.118467894409889	-0.139518548887708	24.6128005981445	23.4871120452881	23.5762596130371	23.2106456756592	23.8299407958984	25.3745460510254	23.6917152404785	24.2486152648926	24.9712696075439	24.3043727874756	22.8401889801025	25.4003982543945
1594	0.33664606408766	-0.157515907452989	0.0270925772700821	0.0558299162641873	-0.0418241622972744	0.083632598449455	0.194068868792414	-0.0818326230247237	0.100508553775441	-0.0313896710541002	-0.202362287032969	-0.270122309515017	24.4333190917969	24.572603225708	23.9527950286865	23.0903816223145	24.8785572052002	24.0927124023438	24.6033477783203	24.3722896575928	25.1997833251953	24.0432453155518	23.8020706176758	25.4646530151367
1595	0.0711921502525001	0.164506816020264	-0.131593703195591	0.279886787239604	0.0993245211693079	0.16187371238739	0.0175208825151429	-0.149617696639325	0.0589701079353091	0.295711143741173	-0.240597359889946	-0.314495368925265	25.5392398834229	25.162317276001	22.5592823028564	22.6166400909424	24.7138977050781	23.815788269043	25.4544544219971	24.6162738800049	25.3656558990479	24.0367908477783	24.5850009918213	24.2142887115479
1596	-0.0633882320408645	0.277619470730144	-0.0399993664157705	0.0061918039011033	0.253658014380989	0.0547885175986522	-0.0902674215119532	0.0817533122470877	0.3659554544369	0.056300866768396	0.034105632260875	-0.217398094908049	24.9655723571777	23.4417819976807	23.4346218109131	24.6585502624512	25.0978832244873	24.5653553009033	24.9179039001465	25.3993110656738	24.7110233306885	25.5652141571045	24.3793449401855	24.0864086151123
1597	0.0658150109661904	0.114936866169813	0.0723241739592027	-0.187563127259793	0.291071850177104	0.0300830049795167	0.163682675160246	0.190927673522367	0.345878819126341	-0.0220374920776365	0.152865812012593	0.0221018254402736	23.741720199585	24.3838195800781	22.3662433624268	23.5534210205078	24.0677471160889	24.950496673584	25.2505073547363	23.8570117950439	25.2080821990967	24.6968669891357	24.6270694732666	23.8910331726074
1598	0.284678863006434	-0.0816045576872853	0.151779351472783	-0.382373118756263	0.390987767552446	0.238587690033668	0.191952079198671	0.056000288202938	-0.0109841554257173	-0.131295636075954	0.00050578326695927	-0.0278808417222365	25.3912410736084	23.3862342834473	23.6362857818604	24.6059341430664	25.0963363647461	24.8972301483154	24.5485305786133	24.3113632202148	23.5312099456787	22.8360023498535	24.2898712158203	23.7009963989258
1599	0.22600549429211	-0.0618800496399672	0.156646647437384	-0.311715711201586	0.0628253936219494	0.307735731583506	0.133566319546546	-0.0354262975268966	0.0161431383916408	-0.00461828133530418	-0.0837052720881104	-0.260979632346391	26.0279502868652	24.676685333252	22.862813949585	24.0114059448242	24.3723106384277	24.3858871459961	24.3242034912109	24.7410106658936	24.0876789093018	24.38596534729	24.3006267547607	23.4906215667725
1600	-0.303282325906594	-0.325733894750471	-0.105676578677333	-0.211956900552053	-0.398469946461233	-0.158932205944325	-0.24303648735615	-0.189677860572147	-0.249181264054116	-0.221346703145883	-0.35290333107784	-0.54349985033727	25.3267230987549	24.1981201171875	24.8500537872314	25.1678810119629	23.694995880127	24.0562992095947	23.9063720703125	24.2304439544678	23.1508083343506	23.5600852966309	24.1009197235107	23.4616603851318
1601	-0.330042965899167	-0.242200103026846	-0.322578044504496	-0.22477416763526	-0.705074501453709	-0.475284953121076	-0.218809097540799	-0.301159778636276	-0.309062846336928	-0.137110326637469	-0.295984407315373	-0.387249492894426	25.2606372833252	25.2282161712646	23.1090297698975	24.6590003967285	24.0361480712891	24.398509979248	24.3321399688721	24.3522052764893	23.6882839202881	24.4111175537109	23.8863906860352	24.8896522521973
1602	-0.129827002806167	-0.240010794980634	-0.214608281489461	-0.0558535171036851	-0.228047336792514	-0.278206227004532	-0.123101586079713	-0.316449326072103	-0.392507946596581	-0.193861938192349	-0.0817464350218557	-0.239188583118761	25.3306999206543	24.7468566894531	23.0696315765381	24.5301704406738	24.4938983917236	23.0556659698486	24.0831928253174	25.8842945098877	23.8766632080078	25.5126399993896	22.8328380584717	24.1111011505127
1603	-0.136175026245581	-0.39638062553081	-0.509779915840056	-0.0914930690304629	-0.214884934497547	-0.244877912384936	-0.332900507332823	-0.373557244711009	-0.355024626343834	-0.305134640702839	-0.298735378431488	-0.230291416759457	26.5477275848389	23.8050765991211	23.3726921081543	25.2947311401367	25.2744827270508	23.7654609680176	24.5655174255371	26.3950042724609	24.2895240783691	25.7542915344238	24.0937118530273	24.0720348358154
1604	-0.167739819432114	-0.38117087412499	-0.433500976138532	-0.0594783208954794	-0.380519833051352	-0.448382471367282	-0.384303715246716	-0.294198002872236	-0.296602291564355	-0.0629174945521953	-0.529466228724303	-0.313363125972842	26.4009017944336	24.3361473083496	22.5505695343018	23.4823913574219	24.9506931304932	23.5849056243896	25.0472106933594	25.3866214752197	23.4419689178467	25.3509159088135	24.3021984100342	25.0092525482178
1605	-0.249475975645026	-0.392038621189585	-0.431506019869971	-0.0421120362288718	-0.279165433375454	-0.33081119192282	-0.359438454348933	-0.359148324960017	-0.208207877509835	0.101110952251759	-0.432124486252235	0.0584327695003424	26.6169605255127	24.205472946167	23.2050704956055	24.0739669799805	24.7789516448975	23.8489532470703	24.4567718505859	25.5237350463867	23.5677032470703	25.7854270935059	24.0228214263916	23.8054904937744
1606	-0.0664293122436845	-0.230088907761456	-0.40167086257793	-0.308214138402093	-0.10095116189612	-0.25843830730129	-0.267368478805253	-0.424776308738103	0.122876281154774	0.167039339317142	-0.518805269568901	-0.0779178619084462	25.8575267791748	24.128137588501	23.2420787811279	23.9230003356934	24.7040901184082	23.8654193878174	24.5472564697266	25.4251232147217	23.3895053863525	24.5052547454834	24.1658115386963	24.1103343963623
1607	0.0390377718354102	-0.0788819636177891	-0.329577818601365	-0.184059049186772	-0.0662906901578992	-0.245344285241103	-0.174272630172425	-0.354803064170454	0.11590028653751	0.121836504258745	-0.372987031829496	-0.117728577687274	25.5197925567627	25.6217079162598	24.4278411865234	23.8193740844727	26.5050086975098	24.4605274200439	24.921875	24.9721965789795	23.2003917694092	24.9055824279785	24.6048641204834	24.6107940673828
1608	0.0256790303045022	-0.114790765173353	-0.153944923093746	-0.131062359232615	-0.333110813903062	-0.136692317343375	-0.208082260751524	0.0228397573297912	-0.183747229075081	0.0299720934750241	-0.13652484167099	-0.0439030595953227	24.4858169555664	24.9659061431885	23.7497024536133	23.6577224731445	24.3119201660156	23.7359390258789	23.2394676208496	25.2928924560547	24.2572383880615	25.1927585601807	25.4951477050781	23.9782829284668
1609	0.0879602919384297	-0.0637787009206363	-0.0118459802326356	-0.0425584685411025	-0.139071582780701	-0.199184827669313	-0.149516690397206	0.0532870616621324	-0.244794635621943	-0.0958440646206355	0.0351875619715969	0.0435679404491509	25.7172889709473	23.2403259277344	24.6585674285889	24.1263828277588	24.7250308990479	23.1220550537109	23.2265510559082	26.7233295440674	24.0529651641846	24.8046760559082	25.2699489593506	24.5239086151123
1610	0.136147405535127	-0.169723629973362	0.0694226189785638	-0.0857312378939525	0.0314298358339045	-0.353809596004382	0.0521902180953475	-0.0980868903430405	-0.212731258526333	0.0348650200104359	0.179329242656223	0.259837132051814	25.7547454833984	24.0018463134766	25.1484832763672	24.1602096557617	24.1067905426025	24.1954402923584	25.3034572601318	25.5599174499512	24.7143173217773	24.0056858062744	25.1621627807617	25.6328277587891
1611	-0.0656061714843759	-0.131716004127327	-0.152885533919118	0.0889177886582502	0.0577172767046079	-0.233943637473331	0.215706481045459	-0.172189063778035	-0.11661823292313	0.110441321575564	-0.127943940825517	0.0666888022946921	26.6760711669922	24.3637466430664	24.0478382110596	25.1808929443359	25.0009174346924	24.3689346313477	24.4734992980957	24.6600875854492	23.8110427856445	25.5348033905029	24.7216262817383	24.9573001861572
1612	-0.0741386648542175	0.0232799565159212	-0.0369044350879051	-0.0624822481314879	-0.0359861049358585	-0.261244276306741	-0.00220013626078241	-0.0501473380782045	-0.236560688970769	-0.0327384231187864	-0.146239598607679	-0.169897943334036	26.1261978149414	24.6258125305176	24.9828815460205	24.0362014770508	25.2981758117676	24.3755187988281	25.7557773590088	24.4861679077148	24.0165767669678	25.2094421386719	24.4631633758545	24.591157913208
1613	-0.0769804083153076	0.187526068421391	0.0676469421892989	-0.135757633557148	0.108423443121495	-0.148628450051845	-0.303887030164006	-0.0617287140130429	-0.210838439324405	0.0111766882369082	-0.184203464031341	-0.13937150581404	23.9725952148438	24.6396484375	25.0572662353516	23.8070983886719	25.7195892333984	25.3750343322754	25.2743282318115	24.8227634429932	23.963472366333	26.1618576049805	24.8120307922363	23.7593784332275
1614	0.148284886476119	0.0403998264838776	0.196036481715964	-0.139322365454987	0.217202324612856	-0.122976482618782	-0.215397321029613	-0.29040874079169	-0.111111514751244	0.146618177613604	-0.0636146436665399	-0.0298770216032551	25.2499389648438	25.4141159057617	25.3224277496338	23.5906963348389	25.9179611206055	26.022289276123	24.7840061187744	25.6695404052734	23.6215324401855	25.8250885009766	24.1980037689209	23.6253452301025
1615	0.0983912831034388	0.0417515228030538	-0.0759352092988479	-0.138101886014212	0.0381156054415044	-0.0789897518932605	-0.0498594994176926	-0.185526506812295	-0.0163829953514352	0.182317507805088	-0.14653426160487	-0.293444634791911	25.61594581604	24.3303070068359	24.4898796081543	24.4450531005859	25.6757659912109	26.2417430877686	24.5730304718018	26.246753692627	24.3226852416992	25.6700019836426	24.9136409759521	23.2890720367432
1616	0.133065153368761	0.0840216051488483	-0.0588060341566461	-0.220110481953782	0.0533761886990476	-0.186516133916527	0.124386284998877	-0.0873445064801786	0.0135430550605378	0.0917919943630849	-0.228561290148349	-0.164761256126326	24.0606174468994	26.2530555725098	24.4130039215088	24.2959823608398	24.2230796813965	25.7851428985596	24.321174621582	26.4020309448242	25.0443878173828	26.2025566101074	25.6094055175781	23.8211135864258
1617	-0.142139941922778	-0.0460866017753006	-0.0471455621633652	-0.082877140810794	0.125909869420667	-0.0476050224781943	0.0657686204211387	0.0588949486827062	0.0308248368813366	0.0207233800599269	-0.162502136282043	0.0627911122772105	24.6988868713379	24.8935565948486	24.5334854125977	23.0708656311035	23.2332534790039	25.3966808319092	23.5140800476074	26.369779586792	25.373348236084	24.3604755401611	24.8519172668457	24.5821723937988
1618	-0.2508212347702	-0.0388771158907844	0.0392787491351498	-0.0962044107461253	0.0411337931281253	-0.0164633695891752	-0.126619756373756	0.297941087920577	-0.0617368370163547	0.00892488988397844	-0.164389162554471	-0.0511233524396459	24.0235271453857	24.5015487670898	24.640453338623	24.0273284912109	23.7948760986328	25.5893383026123	23.7106971740723	25.3375377655029	25.0006904602051	25.3779067993164	25.0042304992676	24.1643238067627
1619	-0.118019925262786	-0.0639777042559047	0.0490779753516506	-0.0796908254252457	-0.068325468324673	0.125113360025708	-0.182422607400966	-0.0496480803630845	-0.0400017249287146	-0.000215792855520647	-0.155458392703252	-0.119407031467489	24.7523994445801	25.0324802398682	24.5811977386475	24.2596855163574	25.0475807189941	24.6978130340576	24.8649787902832	25.7033100128174	24.7646636962891	26.1629276275635	25.3018550872803	24.3160171508789
1620	-0.146304415236614	-0.146143015269416	-0.0403570197326815	0.0811053097678069	-0.122835214373993	0.135805323923833	-0.23866322258317	-0.153997540861127	-0.255149695913161	0.0351443984208828	-0.0573591536811335	-0.128398278623166	25.0119647979736	24.4699096679688	24.1169509887695	24.3107089996338	24.1575012207031	26.0404491424561	24.0538311004639	25.3993892669678	24.7271595001221	25.7520236968994	25.1826419830322	24.8873062133789
1621	-0.0635610131188855	0.0871496042965418	-0.0597175643285937	0.120951328699647	0.109784486834513	-0.147042136480351	0.0255719905127307	-0.055577831854805	-0.192196127910037	0.0057784697451595	0.0422169575341229	0.0262677088637417	24.5560054779053	25.0483322143555	25.4508209228516	24.5111522674561	24.1806297302246	26.7875709533691	24.3478775024414	25.6966438293457	24.8940143585205	25.4418144226074	24.8255825042725	23.6243801116943
1622	0.00383241583563176	0.181399604339589	-0.0754365561591328	0.164544757761973	0.183504920653576	-0.248217182700841	-0.0179994245648487	-0.176397405871398	0.0342476443760944	0.10085670271755	-0.0928600650737792	-0.136560315565333	24.57053565979	24.362756729126	24.8015975952148	25.5197734832764	25.2688274383545	25.4893779754639	25.0564785003662	25.5408039093018	24.3906955718994	25.3907051086426	24.1845932006836	23.3192958831787
1623	-0.0405166026101824	0.210482052555875	-0.019610392611753	0.0382587947390931	-0.0588892139448376	-0.128489695095212	-0.149951344277682	-0.0518459304458645	0.00154830160364838	0.0508721631583313	-0.312441188399163	-0.045831882991223	25.0221538543701	25.4987678527832	24.2913265228271	24.8613777160645	25.4353370666504	25.0836963653564	25.4834365844727	25.4188022613525	25.3482456207275	25.3453483581543	23.6672954559326	24.930383682251
1624	0.100534572049128	-0.0966519477346708	0.0964408433589767	-0.0193564248755251	-0.0374778747105324	0.136879146930042	-0.195677802348627	0.187819915894067	-0.289216591003807	0.0072830777193218	-0.223811675647738	-0.0928601379624183	26.0747985839844	24.6787033081055	24.3917503356934	24.2824535369873	24.5027141571045	25.694206237793	24.9971790313721	25.3990459442139	24.736988067627	25.6013832092285	24.6192512512207	25.0098934173584
1625	0.145366460276705	-0.116065339124646	-0.0627738730026124	0.0815583513245599	0.0833189856215881	0.102370488250187	-0.0418112896107914	0.253547222375175	-0.356734554389888	0.0877350332547167	-0.00517795763633444	0.172302555602016	24.2691593170166	24.487964630127	24.3891410827637	24.4429588317871	24.0810775756836	25.4165077209473	25.1896514892578	24.5030822753906	24.4839286804199	26.0116500854492	24.1319618225098	24.7208061218262
1626	0.163728219357296	-0.0942877962291959	-0.226334652824733	0.0188865502288849	0.153822376234388	-0.0107879380707061	0.000238003511725537	0.0514712044343923	-0.0660154235201418	0.124204255178739	-0.0161069451208249	-0.0854563902305472	26.3716659545898	23.7284526824951	24.9186401367188	23.8557014465332	24.7503337860107	24.4827823638916	23.7052993774414	24.8896827697754	24.8417778015137	26.8694438934326	24.8866329193115	25.5220222473145
1627	0.0358343587533625	-0.179344485742462	-0.10516540641899	-0.107246739525905	0.108554341678428	-0.261189005816263	0.104372733186736	-0.0930689709707337	-0.233392340491562	0.133514256643608	-0.0479870983869404	-0.213414418450242	26.2493629455566	24.0547370910645	23.9335899353027	24.5657577514648	24.2704582214355	24.7599487304688	23.9913120269775	25.3572063446045	24.3569374084473	26.3046875	24.328784942627	23.9955081939697
1628	0.118943864360602	-0.0853819993956222	-0.165251049812923	-0.13472807687674	0.0430214422030701	-0.153853792773916	0.0344056285299388	-0.220792616449046	-0.146163533085499	0.28678930432401	-0.00286317052319873	0.00566670561758542	25.4228515625	25.096923828125	23.7984962463379	24.9247970581055	23.6088981628418	25.2589340209961	23.1522598266602	24.9782409667969	25.1465244293213	25.2082500457764	24.1763114929199	23.5049285888672
1629	0.117095143060027	0.0257374210301577	-0.416448459903449	0.0512021619505276	-0.0494032555957631	-0.0447754759994012	-0.105657264116019	-0.0664214667552585	0.0722191221683914	0.0844364788396135	0.213091658744005	0.0364592751801069	24.7046413421631	24.9968852996826	23.2289695739746	24.9558811187744	23.5940399169922	25.0059604644775	24.6142482757568	25.3131809234619	24.5527973175049	24.7230358123779	24.4285469055176	23.456750869751
1630	0.183657624571111	-0.13814175874208	-0.0698455006173049	-0.0909720175663296	-0.0483621216592383	-0.105680734824134	-0.0259652826478742	-0.0850766570230235	0.0622265546045924	-0.0946285591288287	0.135122092684512	-0.124984731653143	25.3743839263916	24.2409477233887	24.798038482666	24.6603813171387	23.0168876647949	26.0132675170898	24.3149929046631	25.4554634094238	23.2178802490234	23.9176712036133	24.5168266296387	24.1395015716553
1631	0.0401408828276999	-0.054243909900265	0.240604186758532	-0.0603183279079076	-0.164741531016205	-0.130421084578543	-0.0985748011916314	-0.091041972363854	-0.073536195415457	0.065569341129823	-0.0652941387757267	-0.258622877406196	24.8901672363281	24.1325454711914	25.5646953582764	23.9925899505615	22.7889785766602	24.7978839874268	24.1823329925537	25.4710178375244	24.7367382049561	24.2534961700439	24.7909622192383	24.1931934356689
1632	-0.0893465286504522	-0.0324605227541497	-0.01995266411123	0.195015729158285	-0.120077506229279	-0.175617398146997	-0.0804532473603956	-0.0456647326045641	-0.0311026742769087	0.103081094077382	-0.0968249698101715	-0.0176122116549493	24.9050235748291	23.2845363616943	25.284496307373	23.3394966125488	22.9353694915771	24.8075733184814	24.9161510467529	25.6685047149658	24.0170288085938	24.4799270629883	24.1837577819824	24.1824989318848
1633	0.0103805782659663	0.11046645434044	-0.205608481905955	0.129504370528906	-0.0150398621278782	-0.108912889041306	-0.18169462615711	-0.0455013690653061	-0.0872378431511436	-0.0271396059478448	-0.0375502920138899	0.0970762479208815	24.4052925109863	25.0978450775146	24.7032623291016	25.0444717407227	22.5682849884033	24.4885749816895	24.3383445739746	25.5407657623291	24.0286026000977	24.8108806610107	25.1602249145508	25.0452842712402
1634	-0.0554946054750189	-0.00648306747018523	-0.201434699700371	-0.0680544703879349	-0.0833407748904449	0.0561975179435592	-0.203929030497704	-0.092019367749657	-0.113192301792864	-0.267473481529926	-0.0883971332425233	-0.210647734089463	23.3894424438477	23.9235095977783	23.8058547973633	23.5629978179932	23.8150596618652	24.9396705627441	24.9230117797852	25.8544425964355	24.6529674530029	23.261287689209	24.158203125	24.198902130127
1635	0.00138571413933164	0.0345655805121226	0.0283665609613308	0.0274794179647557	-0.271342785416209	0.158098967759869	-0.201484840301433	0.201873155523742	0.131168683474428	-0.182566674105857	-0.0217946257736941	-0.0629101968044097	24.9450206756592	25.1934947967529	24.0279865264893	24.5540466308594	22.7589244842529	26.1394309997559	23.8863639831543	25.6386470794678	24.9445705413818	23.3412628173828	25.2685871124268	24.140495300293
1636	0.0587770560904062	-0.0343972257034864	0.0667028683076012	0.0163693359777426	-0.121817820696521	0.349859775688643	0.124581056045102	0.25837321304715	0.352579698850604	-0.196975065449898	0.0954017143465649	-0.166976572155448	25.247350692749	24.1413974761963	23.5133857727051	23.8970775604248	23.8223876953125	26.2114505767822	24.7005786895752	25.5641593933105	26.2304420471191	24.3631210327148	24.936544418335	25.3250904083252
1637	-0.111058978660708	0.0138841943743273	-0.195400524003873	0.0872579490079346	-0.13391439215971	0.22244789748332	0.172638583022263	0.200689906475787	0.0990743255136124	-0.0334819338456853	0.0687123574676747	-0.110701650402547	22.7513256072998	24.242603302002	24.0349712371826	24.1845321655273	21.9589996337891	24.2379627227783	23.3446140289307	25.5842876434326	26.8707675933838	25.1000671386719	25.2257099151611	23.723560333252
1638	-0.0503543461203719	0.0774183854942123	-0.336210975488029	0.18563687005576	-0.247080572803355	0.311181147996976	0.024660277936519	0.114318745434531	-0.0392245901326902	0.206727836664278	0.139468213638878	-0.0929671697741696	23.898998260498	24.7151031494141	23.3171005249023	25.8407974243164	23.5715007781982	24.9805526733398	25.0468444824219	24.6438388824463	25.4762630462646	24.7191696166992	24.4666805267334	25.09765625
1639	0.0405446458527194	0.0397877505129145	-0.245468588209945	0.352722284133222	-0.204686837942688	0.225796799712285	-0.221651230892661	-0.0179210924591189	-0.101890008322343	0.0960727729923789	0.0368473606117306	-0.0994857557841158	24.2875385284424	24.68385887146	24.3091335296631	24.0342044830322	23.3816547393799	24.7099304199219	24.2579212188721	25.0883636474609	25.8835411071777	24.1043491363525	24.5740242004395	24.1253776550293
1640	0.118428956233402	-0.000444786359082627	-0.0466009824066305	0.296192954656476	-0.184507685085975	0.179633137119481	-0.0963084799163028	0.0607817176576475	-0.199490541441577	0.0239637907484394	-0.0254739293031605	0.13372078018449	23.5786952972412	25.1442241668701	24.3305740356445	23.1697483062744	22.9166831970215	25.0029735565186	23.5379009246826	26.426118850708	23.6616649627686	24.3631267547607	24.9540386199951	24.6792163848877
1641	-0.454377862717649	-0.15854840930885	-0.0111337703467314	-0.199444961031432	-0.530249113538389	-0.281308401811344	-0.214463992284209	-0.165096294622941	-0.220623654157933	-0.0989044458288149	-0.0754471097798159	-0.0883001901482032	23.8880424499512	23.4493064880371	23.9234237670898	24.2420845031738	22.3617916107178	24.9041557312012	23.7373886108398	25.2156639099121	25.070384979248	24.8246765136719	25.7430782318115	24.7363986968994
1642	-0.533499475230371	-0.365047168030031	0.000249184335558539	-0.489095311907548	-0.618106428594473	-0.37646474013151	-0.330660262231845	-0.229944585215037	-0.272411005018398	-0.161239111133852	0.198798637955278	-0.082470236158855	24.4977855682373	24.6480140686035	25.0839691162109	23.7411041259766	23.3902263641357	25.1437835693359	24.5100002288818	26.8024482727051	25.1749362945557	24.0440807342529	25.097541809082	24.6969547271729
1643	-0.126409570736911	-0.369264755881375	-0.222608609954563	-0.371074229540312	-0.462912111692106	-0.205065826441299	-0.301335774142231	-0.17620336172439	-0.322719287948729	-0.237573536306783	0.173807765932352	0.192462281304387	24.6296863555908	25.1518516540527	25.1695404052734	24.1425800323486	23.6874389648438	26.1563320159912	24.7819747924805	26.6697864532471	25.2642936706543	25.7639274597168	24.4327659606934	26.2515068054199
1644	0.118498223851731	-0.133343203000209	-0.33995024677148	-0.0660380057268526	-0.162139197100572	-0.262500567487905	-0.285994393509284	-0.151169271841468	-0.106040479785662	-0.0738405249485368	-0.21340539348941	0.0121331889081375	23.5867080688477	24.9473667144775	24.6065406799316	25.2396106719971	24.0606498718262	26.5849418640137	25.2568054199219	26.2725257873535	25.6362838745117	24.3780689239502	24.53590965271	25.2503070831299
1645	-0.12212896845142	-0.131318639622521	-0.237596897205094	0.0964759057124809	-0.0674959694904942	0.0528432704189186	-0.235941155557555	-0.173973967329601	-0.114008914789579	-0.297208251771757	-0.347128798429523	0.0304585783493678	24.8790435791016	24.2703514099121	23.2717113494873	25.4733047485352	23.1634731292725	26.4740982055664	24.7081356048584	26.1376094818115	25.1143016815186	25.7115440368652	23.2982292175293	24.7611141204834
1646	-0.364430892619168	0.104260039395911	-0.163583243769153	0.0906908158830362	-0.0596289846200477	0.177778531113404	0.0494887602175851	0.106178456602152	0.118538931795342	-0.0439803381873105	-0.184322817809658	-0.195462976446635	24.7692375183105	24.4459133148193	24.0189151763916	24.4657382965088	23.1831016540527	25.6850528717041	24.9751014709473	26.609338760376	25.6189575195312	24.5916404724121	23.189868927002	24.1290473937988
1647	-0.0832803772960631	0.114373546556891	-0.0304310328261579	-0.0477253981791534	-0.141250059680033	0.144462072911125	0.0221108279348528	0.263367931701907	0.135994183322097	0.0530446409028329	-0.277776760280886	-0.333228075914917	24.3061275482178	25.0119171142578	23.8367652893066	25.5823707580566	23.1847724914551	23.3626556396484	23.9677085876465	25.8695602416992	24.0449714660645	25.1535587310791	23.6757068634033	25.054573059082
1648	-0.0382216036332181	0.0118296414105146	0.116566256832016	-0.0111493620998573	-0.266137733652926	-0.0186818219661973	-0.0550749394128047	0.020416477225524	-0.0194813639391356	0.0421605925054962	-0.133346504691559	-0.103872281896884	24.8312873840332	24.7631568908691	24.918436050415	25.8181953430176	23.7233352661133	23.7828674316406	25.2368144989014	26.7633800506592	25.645320892334	23.0967445373535	24.6872253417969	25.6765575408936
1649	-0.0878143958408089	0.0139354339146109	0.169201929653781	-0.14601688146243	-0.348394971303293	-0.185012473383452	0.0638756246408008	0.0297780759999569	-0.339611391333321	0.04435714416271	-0.00821374857127921	-0.130397089101763	25.4822463989258	24.7907466888428	24.4812774658203	26.7360572814941	24.4425430297852	23.2350883483887	24.5216121673584	25.8214225769043	25.9206981658936	24.5833797454834	24.6379089355469	23.7874908447266
1650	-0.339333717822313	0.030195499382728	-0.0154420287280459	-0.326658873363684	-0.106982422715816	-0.106966913744458	0.159618911700633	-0.219162461328892	-0.332826315111205	-0.188002562575392	0.0173155785399217	-0.202568715763704	23.8831958770752	25.5153579711914	24.3791236877441	25.9097442626953	24.4837474822998	24.6213989257812	24.8971328735352	26.3947277069092	24.5915565490723	24.5146522521973	23.9120750427246	25.3977375030518
1651	-0.111166374711445	-0.0648476624522232	-0.126122128989266	-0.106260432608522	-0.0974680441747751	0.150351592103675	0.23538837926894	-0.164346282565788	-0.0716640543452627	-0.271212189230084	0.0623597866371455	-0.121336567318423	25.7120666503906	24.8878059387207	23.9581241607666	25.5757942199707	24.3935451507568	25.0773067474365	25.1263065338135	25.1790809631348	24.7308177947998	24.3578643798828	23.9208679199219	24.6355133056641
1652	-0.183424463698515	-0.0264179092293944	0.13552391981375	-0.1101081406525	-0.219340676847395	0.0106572565811973	0.149612291347964	-0.139495668301322	-0.133639088129783	-0.0819143570875696	-0.104425497076534	0.205124262067812	25.726505279541	24.8053112030029	24.6773166656494	25.937686920166	24.201379776001	24.1258182525635	25.1634922027588	24.270299911499	22.6266384124756	25.0635681152344	23.6750392913818	25.3909797668457
1653	-0.0553848374899246	0.153210896903403	0.222860543926572	0.0775103199184457	-0.233099303842039	-0.0452513782217068	0.112563242434007	0.0176188548690561	-0.233717470431245	0.176589446923835	-0.0534516911613139	0.320691761677267	26.1046962738037	22.9604835510254	24.0161476135254	26.4537334442139	24.9063568115234	25.8577156066895	25.2372188568115	25.6293067932129	23.5296421051025	23.8724555969238	23.5505332946777	24.8916816711426
1654	-0.177753506722922	0.184333810187695	0.0219651069762392	0.0256621431879154	-0.296032783299808	-0.105113608395257	0.0762312704079591	0.0877237807752067	-0.304015211268307	0.00776372643435508	0.033165519670959	0.193707452569214	25.0427436828613	23.9356136322021	24.5411987304688	26.7765846252441	23.8183441162109	26.0824356079102	25.4693641662598	26.6367645263672	24.4349994659424	25.1685161590576	24.0347881317139	26.5123329162598
1655	0.0114927554499218	-0.08323458467612	-0.168128453867183	0.194785851930149	-0.0891930388946207	-0.0932334969383675	0.0965202418847184	0.0546225440518811	0.00981527854487751	-0.0533386471995811	-0.0761993966897876	-0.0799624266605861	25.6075763702393	25.2592964172363	24.6331520080566	25.7053508758545	24.3291530609131	24.4960021972656	24.5817260742188	25.6760215759277	25.648853302002	24.8621597290039	24.0287818908691	24.8725833892822
1656	-0.00923017807170368	-0.22333201226553	-0.0983537071490446	0.30950292307611	0.0347371545616966	0.0633336547306698	0.125997061753807	-0.0851826085630307	0.0845838209616403	0.0705113825215307	-0.0549178705954745	-0.15065555353425	23.9994602203369	23.7182922363281	23.3554763793945	24.5767345428467	25.3300094604492	24.2458477020264	23.6879577636719	25.9596252441406	24.9258308410645	24.9800186157227	24.8144035339355	25.3643760681152
1657	0.0914648145596857	-0.275452346521689	0.101693377732488	0.195122918603488	-0.147115943614523	0.0644140708909759	-0.0453339864792497	-0.0802912564543021	-0.054888578774694	0.0835491340422365	0.0290511679301204	-0.138902310564532	25.2832469940186	23.6793746948242	24.4396057128906	26.3377647399902	24.9397888183594	24.8765983581543	25.4459800720215	25.7966194152832	26.1602802276611	23.4461688995361	24.6569557189941	24.1204833984375
1658	-0.0453304522229132	-0.237460832576147	0.085028996909017	-0.0753557286882369	0.0872217884489146	-0.00412535279726001	-0.0064932634869308	0.114351747322161	0.0151412980260375	0.018834897348043	0.168051887100887	-0.0631345340081282	24.6841087341309	23.9803199768066	23.8558158874512	24.7637882232666	25.4582443237305	25.3127746582031	24.6871929168701	25.6696281433105	26.0147247314453	24.6747283935547	24.1942176818848	23.2968826293945
1659	-0.126503997191321	-0.000166351884871574	0.0208316916156832	-0.0785042819088773	0.218312842558021	-0.114479299208952	0.03567867193469	0.302840931855258	0.216464660814324	0.115768586998691	0.140592381022827	-0.076173141417712	25.5862102508545	24.2271385192871	24.0110511779785	24.3196563720703	24.8891162872314	25.646390914917	24.5403900146484	25.9665470123291	26.4850997924805	24.5235118865967	23.6561679840088	23.9791145324707
1660	0.0991333296705648	0.035121928140768	0.0530891306781029	-0.00702825813588959	0.254573501264986	0.0668545286098521	-0.0189916686593961	0.0904926784315592	0.213686614954597	0.317784714501684	0.0537591219447933	0.0734313583388371	24.9189376831055	23.3873100280762	24.0057144165039	25.3490772247314	24.5412902832031	25.713846206665	25.3062591552734	26.2945156097412	26.76904296875	24.4720878601074	25.1514911651611	25.3075008392334
1661	0.0636973475564844	0.0434500843058458	-0.149866603302485	-0.103425068650324	0.205131096132988	0.318056399202533	-0.199501287227022	0.081504069970066	0.241571610654887	0.0947958807169016	-0.202559052944821	0.194166429495368	24.4828567504883	24.7420310974121	24.0933971405029	24.8282699584961	24.6306762695312	24.9346771240234	25.2351818084717	25.2612648010254	26.3981246948242	23.2044162750244	24.6587867736816	26.3949775695801
1662	-0.126636969812211	0.0611512535191991	-0.0601355176781055	-0.188815881237048	0.139424908864811	0.257821341048455	-0.112228579511168	0.0355904943007772	0.124735270665269	-0.12707878436477	-0.153052698344453	-0.0132162106109206	23.3015518188477	24.4979515075684	23.7763385772705	25.1035079956055	24.4351673126221	23.6861419677734	24.7973480224609	25.2614612579346	26.3960609436035	23.7280044555664	24.1568126678467	25.7458534240723
1663	0.0655818613630004	0.0608201056365942	-0.0247560132588944	-0.0584161903815215	0.115986072780714	-0.168941298087702	-0.108834274197974	-0.0145531401334154	0.122763207594247	-0.0494002340888287	-0.128333560863368	-0.0991892199409392	25.3146133422852	24.2270812988281	23.4263114929199	24.238920211792	24.4099025726318	23.2132682800293	25.3964519500732	25.4258136749268	25.4631843566895	23.9764080047607	24.7107105255127	25.3182849884033
1664	0.257690094231577	-0.0217939008267933	-0.101146233023712	0.00621721830712829	-0.039016189508942	-0.136586288467157	-0.140362926621521	-0.183492171939264	0.123941686575861	0.117975019602206	-0.204831590713042	-0.128212878357488	24.9022350311279	24.6514644622803	22.4236354827881	24.1687870025635	23.2160129547119	23.4930248260498	24.1827163696289	25.4595375061035	24.4857940673828	22.8203563690186	23.9307556152344	25.6527652740479
1665	0.198250742520685	0.0517779875019926	-0.0761858517152518	-0.134300162055013	-0.0500141964593013	-0.243700786850852	0.0284693434639536	0.0647162749795882	0.267036443419101	0.223486496749345	-0.0120500515651258	0.0679689658613825	24.9064674377441	24.4648628234863	23.6233558654785	25.6103515625	24.2063140869141	23.3930511474609	24.0094242095947	25.1759757995605	24.3217544555664	23.8993701934814	24.4335803985596	25.4455833435059
1666	0.0135198810644113	0.0977449854800057	-0.0952355295831637	0.0486255750903553	0.14082409015225	-0.0450374491754957	-0.07558959883265	-0.0136353193674381	0.317057245388298	0.215964344648121	-0.0618832133980334	-0.0503840768537032	23.7220401763916	25.4092864990234	24.7813720703125	24.0995178222656	23.5847187042236	24.2783966064453	24.7761363983154	25.2465038299561	24.0385437011719	23.6075038909912	23.8183498382568	24.3708419799805
1667	0.0744559365602129	0.360920064253293	-0.0086570912901891	-0.188413962566159	0.0631487988313211	-0.0629134688018382	-0.0630014858080443	0.0953157790954151	0.185571972856167	-0.0572940277550131	-0.0553758200811103	-0.0645467885964592	23.7853260040283	23.9130153656006	25.1894378662109	24.6033592224121	23.3586826324463	23.9227161407471	25.2413120269775	23.8543224334717	24.2392177581787	25.0291614532471	24.7179260253906	25.5643882751465
1668	0.0864409127624697	0.181180417473399	0.236445870911808	-0.0868231338986618	-0.0816513755570156	-0.0482579861184433	0.0986958984158832	0.146663898986588	-0.0303178872124477	-0.211236137215209	-0.101385468982798	-0.0610471328726589	24.1172180175781	24.5218734741211	23.3481826782227	24.7720432281494	22.291877746582	24.7669792175293	25.5740566253662	24.6375484466553	23.257453918457	24.4232330322266	23.6123275756836	25.8853168487549
1669	0.0197399228403299	0.049467226692741	0.101585262348749	-0.00706621756965831	-0.0842854972129601	0.0758038512665564	0.171271338573163	-0.0550682624734691	0.00372836727854065	-0.155740263926937	-0.157881723531204	0.108518832247512	24.5585327148438	24.3682155609131	23.4147033691406	23.7954235076904	22.8548431396484	25.0293674468994	24.3855056762695	24.7737712860107	23.9742851257324	23.6281147003174	24.3971080780029	25.703010559082
1670	0.109182979023359	0.0645369883113744	-0.037722136656555	0.0155457969521819	0.165669396804276	0.0444465505304237	0.157223702025135	0.0115442613185053	0.14941061875048	-0.114845432219674	-0.185920965306224	0.273050715012204	24.0742626190186	24.0004959106445	23.7012119293213	24.7827835083008	23.4983062744141	24.3830337524414	24.8729457855225	24.5351009368896	22.7958793640137	23.6140804290771	25.0519256591797	25.1470775604248
1671	0.151586555195962	0.0147748698333601	-0.161532657983742	0.0041630483343198	0.147782101726847	-0.0319003078184892	-0.0844902765032316	0.0829684776605291	0.218833414630268	0.0542784191920589	-0.0545611857170343	0.251907889268011	24.0450611114502	24.4794006347656	23.4718532562256	25.0640850067139	23.7134819030762	24.5862312316895	25.1809768676758	26.0527782440186	24.153356552124	24.2501602172852	24.4962902069092	24.5575637817383
1672	-0.025841929648152	0.132576104052362	-0.319162081158566	-0.0626908269934887	0.120624120231469	-0.0534877146738637	0.211885709710216	-0.0778689814741824	0.0235227365955382	-0.0360987745737233	-0.0127490802008907	0.168879512018322	23.4827270507812	24.9541797637939	24.3457775115967	24.2193012237549	24.2605457305908	23.6558322906494	24.8918132781982	24.5606727600098	23.1827182769775	24.3844032287598	25.0263748168945	24.3305435180664
1673	0.0433768703560418	0.0267157862415104	-0.207355134471982	-0.0366696355237508	-0.0349323324631428	0.303339905821929	0.10763817930561	-0.110278451426353	0.0653454291497582	0.025180968254638	-0.176077689484842	-0.0212393187644579	22.7953643798828	24.6121864318848	23.164155960083	24.9786605834961	24.1984882354736	25.2660026550293	23.9788284301758	24.830322265625	23.4171009063721	24.5813941955566	24.5491008758545	24.4913806915283
1674	-0.0425585907422033	-0.0957662228787797	-0.0556567668274965	0.0808441399129265	-0.224193060464131	-0.0762840915193124	-0.0259587391611262	-0.0877853418069776	-0.0511555935041486	0.063824855449198	-0.00537868783098361	-0.188164466454026	23.7541656494141	24.3068027496338	23.7166347503662	25.172119140625	23.4230480194092	25.1907691955566	24.6377067565918	23.8623390197754	23.6595458984375	23.5749835968018	25.6074333190918	24.8305473327637
1675	-0.135916818934788	-0.141727052995861	0.112396731943505	0.0500080948975778	-0.206677857093609	0.00274672468137283	-0.0998375862051404	0.0720816973122851	0.0760090511103471	0.107956897192359	0.058147249410851	0.0874282561087796	24.4617805480957	24.0091533660889	22.9017543792725	25.3067932128906	22.9658432006836	24.6396255493164	25.0609455108643	24.9309387207031	23.5512409210205	23.1112632751465	26.1348495483398	23.2627334594727
1676	-0.0510806822646259	-0.201346721772694	-0.147640167624473	-0.0227800077282438	-0.0186705468154287	0.030806911818118	-0.119670267846118	0.148006023099043	-0.0152662718669916	0.000658301813714957	0.0770431573050416	0.0674690327668372	23.5170345306396	24.1037902832031	24.7586498260498	24.1549739837646	23.614429473877	24.1461620330811	24.6619739532471	24.7908134460449	24.1629180908203	23.438175201416	25.141092300415	23.8865299224854
1677	-0.020353370802269	-0.0983144324454486	-0.183202463164349	0.0237589345269953	0.00383268118966384	0.275474196469062	0.0647994463509036	0.133433672276567	-0.137711252712279	-0.244619809010672	0.0294747333974783	-0.0511925642623225	23.97780418396	24.4795074462891	23.9508571624756	24.0738849639893	23.9511528015137	23.8733654022217	24.6620311737061	24.532096862793	22.3388195037842	23.2239437103271	24.1509399414062	24.0311679840088
1678	-0.0643912804265199	0.00283203046421932	-0.205660344575278	0.119564458596884	-0.0378874553781259	0.427752669720832	0.000254354944345891	0.29369652141034	-0.123227960190334	-0.336795242284566	0.00835524983190794	-0.0667789377058057	22.7794075012207	22.5611343383789	24.2940864562988	24.6280174255371	22.9342403411865	25.1427917480469	25.2708702087402	25.0433959960938	23.7308597564697	24.1823902130127	23.6458759307861	24.1129817962646
1679	0.100025282579935	0.165968400315933	-0.315922143738135	-0.133234536178662	-0.202274533661608	0.074160172610263	-0.141195343406906	0.105482199124708	-0.178851443780971	-0.372160163688122	0.107720991271364	-0.137814399316312	24.9068984985352	23.3004875183105	22.7593231201172	23.3622932434082	24.3916988372803	24.3320236206055	24.375904083252	24.7345733642578	23.6913242340088	23.7868881225586	24.6223239898682	23.2796897888184
1680	0.0362968668372901	-0.0910503049446163	-0.217763743977201	-0.242720861834542	-0.20213393161751	-0.169698608204925	-0.196386391780365	0.0341526694459162	-0.163834876203296	-0.230409655793153	0.00156944046990759	-0.0374668401781832	24.6749534606934	24.0952377319336	24.2123928070068	24.3365955352783	23.7740592956543	25.0542678833008	24.3065376281738	23.8920593261719	23.6285381317139	25.0798797607422	24.7896995544434	23.4837474822998
1681	-0.132704543705614	-0.285640278121718	-0.267672312620164	-0.151713352548754	-0.310068058534085	-0.216646995278836	-0.156977223274239	-0.0584034543962844	-0.196017596944912	-0.0639081340263132	-0.133887967856523	-0.0216896203378099	25.1441230773926	23.7019271850586	22.5517673492432	24.3956985473633	24.2949562072754	23.5484886169434	24.4288749694824	24.4338321685791	22.7755260467529	24.1171131134033	25.4584655761719	23.3318004608154
1682	-0.265311303421896	-0.270488195946427	-0.0189242804433718	-0.235810126108021	-0.0740451243947291	-0.0346677858718465	-0.0687730624012772	-0.290125750590505	-0.016262267544775	0.0736648913220819	0.062125706026734	0.0685081868872999	25.5275344848633	23.0747985839844	23.4711456298828	23.6438083648682	24.1355628967285	23.0093746185303	23.8876419067383	24.2819747924805	23.2492847442627	24.1956901550293	25.1227169036865	23.5697803497314
1683	-0.242674445101358	-0.120982283506123	0.0439454316591821	-0.0743289502914877	0.0818819890865257	-0.0656758239686326	0.207937494029565	-0.0824773270003902	0.154855383538404	0.156067340091489	0.106676895510205	-0.0588427555835551	24.7573585510254	22.6142578125	23.6432971954346	24.6066341400146	24.128927230835	23.3702144622803	24.6042709350586	22.9248943328857	24.8617324829102	25.1653614044189	23.672966003418	23.3036460876465
1684	-0.284666505356626	0.13393269182825	0.252218365413313	0.158391519727573	0.216725429541611	-0.0399555691271871	-0.0100930889851298	-0.250736909966804	0.0574371851840425	0.197613500792812	0.298386211849973	0.0575513706374977	23.9594268798828	22.7352886199951	23.7705364227295	23.8361835479736	24.1092700958252	24.9683704376221	23.909984588623	22.8768138885498	24.4472923278809	22.7932720184326	24.9686889648438	23.4755306243896
1685	-0.263463653788989	0.0133331519398325	-0.216738548291659	-0.0155045418595279	-0.0162761846399349	-0.26279981377165	-0.0458517795076006	-0.438193563256078	0.00865270017200714	0.0203427331410282	-0.0508611953264619	0.0530685544660798	23.7084865570068	23.5945205688477	23.6292419433594	24.5850677490234	24.1013374328613	23.276309967041	23.60032081604	22.7265186309814	25.4690418243408	23.4941139221191	24.4810695648193	24.0034618377686
1686	-0.0597844336500373	-0.0647694565989525	-0.30906581674472	-0.0299673837904777	-0.0686363162967325	-0.282221341423934	0.066733593023244	-0.202197275077822	0.125368974044363	0.00226496691119848	-0.045775655843272	0.0514110113776667	24.1519966125488	23.012414932251	22.7077693939209	24.6801643371582	24.6077175140381	23.1746444702148	22.3513107299805	23.4336853027344	23.6597595214844	22.7949066162109	23.9201736450195	24.0363121032715
1687	-0.148985761111646	0.00554090970314292	-0.312751839370435	-0.11334546056564	0.184932828806609	-0.182253765592236	0.150047545723226	0.0560710465291265	0.14888427384399	0.0845136216518156	0.0453414426847303	0.00922433600598538	25.1244716644287	23.5576019287109	23.7025756835938	24.7122478485107	25.4010066986084	23.1539764404297	22.3582458496094	23.441276550293	24.4365901947021	23.679895401001	25.4864025115967	24.0654144287109
1688	-0.0950834348517731	-0.0687502603225028	-0.123311440370856	0.0134289974019453	0.293353897149501	-0.134420326075542	-0.13916156165017	0.0591977468465359	0.104565136909642	0.0605612725751143	-0.0783123176686473	-0.209237732202297	24.774600982666	23.4687843322754	23.8979740142822	24.4037208557129	24.0207824707031	24.4030227661133	23.8879261016846	22.4982604980469	23.514066696167	24.2204532623291	23.5316066741943	23.2199268341064
1689	-0.151740429502638	-0.106779922189844	-0.0210679820203268	-0.0289475856031487	0.0184230892257062	-0.146572513630701	-0.214572141681415	-0.0575261080865062	0.118918570925445	0.00145434153627377	-0.269729803797645	-0.0904110604647599	24.2175464630127	23.939281463623	24.0137729644775	24.5004501342773	23.9413757324219	23.6681957244873	23.9943351745605	24.0240039825439	24.0254669189453	24.0612182617188	24.9783477783203	23.2192363739014
1690	-0.0181758086110619	0.00648681761427383	0.228324722612001	-0.0631176888141454	-0.196106247749896	-0.17712667726768	-0.102578904709944	-0.0372926362833255	0.125215807014413	-0.130309416743899	-0.131622031045268	0.152718753169921	24.4314746856689	23.5180015563965	23.7590370178223	23.3701000213623	24.2267761230469	24.3969650268555	24.1110401153564	24.2014350891113	23.2575664520264	24.3135375976562	25.0081043243408	23.7249965667725
1691	-0.110647255250967	0.127005299539235	0.0111868417172332	-0.0450704896262693	-0.0801521350981034	-0.00193381748034938	-0.124395211825131	-0.179689279366841	-0.00470813953522509	-0.184169270157597	0.081026943514658	-0.0768877681823881	23.6306018829346	23.2712059020996	23.0917587280273	24.5181980133057	23.4600162506104	24.6534061431885	23.8263416290283	23.1703948974609	24.4062843322754	23.4466342926025	24.4164428710938	24.0635318756104
1692	0.102931245438441	0.205502501678893	-0.038802172859647	-0.00860454951005352	0.0146178878599414	-0.122798560701682	-0.206203137295006	-0.162875998764065	0.0257408798139664	-0.109581844761848	0.0994560575780383	-0.0680821930382365	24.0289192199707	24.5891017913818	23.4947834014893	24.5162830352783	23.6647529602051	24.6741752624512	24.1369647979736	23.853141784668	23.4521999359131	24.867618560791	23.9343032836914	24.1679229736328
1693	-0.0442508402886403	0.0417482732941039	0.0592022820020759	0.0679520447190924	0.0525531655594023	-0.0959289302445683	0.00490567676857268	-0.109186787382157	-0.172750689096617	-0.126159355643487	0.0490915533890757	-0.227902470072394	23.9874839782715	23.5801582336426	23.4284420013428	25.0784015655518	24.2073497772217	24.2453079223633	23.3875999450684	25.2422218322754	23.652904510498	25.1287097930908	23.2158279418945	24.1230564117432
1694	-0.174915898268381	-0.0366698346695102	0.0433816162055507	0.000244284569603792	0.121714101215304	-0.0765607766710588	-0.045523483529692	0.0158538221395474	-0.268000123011802	-0.164510677170568	-0.0673503794603363	-0.15835651745968	24.4406051635742	24.7887363433838	23.4478759765625	24.7292442321777	23.6300792694092	24.5049304962158	23.5872840881348	24.4301834106445	24.7886657714844	24.6563758850098	24.3355007171631	24.1256942749023
1695	-0.0468932179051649	0.0842451545810832	0.0300239329670262	-0.125940089779789	-0.125649399081652	0.0340493892413889	-0.0485103191439009	0.0806719254210861	-0.110412573508	-0.0677584140712071	-0.0429077227981907	0.0206509581907994	24.1179904937744	24.6838512420654	24.016695022583	25.1414928436279	23.987003326416	24.6477355957031	25.0337829589844	24.9778652191162	24.8671646118164	24.8470249176025	24.6210594177246	24.6839561462402
1696	0.172306816191053	0.110126330447059	-0.0141741705244556	-0.177639028465222	0.0428637901219417	0.350457132383468	0.0320132693547919	-0.144008836990849	-0.154529355893729	0.0169203740965997	-0.188293316222726	-0.0857737192677064	25.2457008361816	24.5974597930908	24.534294128418	23.5744075775146	24.2692699432373	24.6181564331055	23.4585418701172	25.2348079681396	24.3644180297852	25.2480583190918	24.342113494873	23.9096603393555
1697	0.251855819681623	-0.0587204001390091	-0.102163677448743	-0.114920875262001	0.125966290982063	0.172485074098375	-0.0101417079308419	-0.275286088974354	-0.058398066557956	-0.099955573173041	0.145719930635167	-0.190838940224012	25.1418495178223	24.903491973877	23.5681667327881	23.9302062988281	25.506404876709	23.8715915679932	24.5322380065918	24.2301330566406	23.7841644287109	24.9611759185791	23.7396850585938	24.5778427124023
1698	0.0990448551181089	-0.0340659302558493	-0.0969485173274904	0.229499048645891	-0.0021764697877984	0.0296894423383804	-0.138497180836538	-0.167470125195592	-0.0130771300700445	-0.0515766851442763	0.0563485669726589	-0.159903028789074	25.2506160736084	24.162223815918	23.8605880737305	25.2691974639893	23.7812671661377	23.7618713378906	24.286828994751	24.4929847717285	24.2450695037842	23.4888687133789	23.405668258667	23.4700298309326
1699	0.029241073307702	0.336682884396879	-0.151844997707855	0.179908886304403	-0.218073890076369	-0.0385525126973221	-0.128231690849503	-0.126067671507514	0.00243517982573849	-0.0935813677359718	-0.173061267449285	-0.133554332323172	23.8876972198486	25.1889228820801	23.8161468505859	24.3769798278809	24.2770347595215	24.3069477081299	24.9483585357666	24.3810653686523	25.3956413269043	24.2067794799805	24.0626201629639	23.7681922912598
1700	-0.0109993520947853	0.158875432873799	0.124931294317463	0.446891438101488	-0.0107480587868167	-0.059716611877036	-0.120370363412775	-0.201824158247092	-0.0296692240803651	-0.180627256291807	-0.214903668955174	-0.0980642245820036	23.4954833984375	23.241641998291	23.0379066467285	24.8856315612793	24.4957370758057	23.5177917480469	23.138370513916	24.1305389404297	24.1162586212158	25.0458908081055	23.7570457458496	24.2912139892578
1701	-0.149425997846777	0.13901885098096	0.0328321569316756	-0.0462584084940545	-0.0354593086220802	-0.0862127047458756	-0.0475455822706579	0.0795105111870669	-0.0656496460346858	-0.287637832337587	-0.12570586297953	-0.126536902727793	23.9945316314697	24.77001953125	23.7310543060303	24.6036510467529	24.5726833343506	23.9534492492676	23.9723434448242	25.6149940490723	24.5639724731445	24.674783706665	24.4716949462891	23.6040229797363
1702	-0.161896291955202	-0.167855945206526	-0.256211341979593	-0.182027966636724	-0.010864645458355	-0.0902372699929685	0.25179790417954	0.0158304828453879	0.0336591982613328	-0.120443070310515	-0.116503576679534	-0.0212659756794551	24.7511825561523	24.9237060546875	24.7030963897705	24.3766441345215	23.8183403015137	23.5377655029297	23.9478969573975	24.4540119171143	24.7567119598389	25.7457675933838	24.1428604125977	23.5641841888428
1703	-0.0244203911298086	-0.190400804487155	-0.0381862847314096	-0.0211893833574379	-0.0726945472911211	-0.0783971678420272	0.0672254919418123	-0.0309308225401139	0.0811206925482111	-0.0705600069918191	0.10830151119518	-0.00662739120116385	24.7627010345459	23.2182865142822	23.3435039520264	25.1555671691895	23.8848495483398	24.1776065826416	25.3608207702637	24.9462089538574	24.7034149169922	25.032398223877	23.9720458984375	22.1484069824219
1704	0.185255764430252	-0.105008844406285	0.00599823746691186	-0.146332709611599	-0.047221024159029	-0.0975674659138264	-0.109544106954772	-0.0804504997576032	-0.152353163914242	0.0342429822027626	0.287157226907837	0.135931243592779	24.6635818481445	22.4724979400635	24.2419300079346	23.7285079956055	25.2904758453369	24.6136016845703	24.785701751709	24.27419090271	23.8533668518066	24.9339351654053	24.5197467803955	23.4156970977783
1705	0.134572877275559	-0.0319893109367229	-0.0674764507456302	-0.0346359251129087	-0.00197160874824931	-0.00351941388565535	-0.252293665938709	-0.0362497089467411	-0.0635165329823337	-0.0329075227142894	0.123724517332406	0.129083909037263	25.315336227417	23.5101299285889	24.6463146209717	23.5539741516113	25.5996704101562	23.9861755371094	24.6568660736084	25.3406753540039	23.4762935638428	24.1771659851074	24.1796417236328	23.4971485137939
1706	0.0927085607752929	-0.0707693374417033	-0.0633575177934063	0.0821618259558932	-0.104747218600721	-0.0260919838353999	-0.0977741388439881	-0.156394611150517	-0.12164110607344	0.026260139156804	-0.128059868412706	-0.0379635822003763	25.191427230835	24.7645072937012	25.243745803833	23.4186019897461	26.0858726501465	23.1683731079102	23.9356632232666	24.1956615447998	22.93674659729	25.116870880127	24.8998622894287	24.8580284118652
1707	0.102660974537429	-0.0211191921943055	-0.0502295613674448	0.127889252797928	-0.14137420319264	-0.100900051372577	0.0249799024123831	0.0143574332863921	0.0109823999397918	0.0979378464751832	-0.17390248000153	-0.0720165616663735	23.7057285308838	22.9900188446045	25.4164543151855	22.9324035644531	25.4719047546387	22.6412773132324	25.0578804016113	23.8764038085938	23.6949577331543	24.5982246398926	23.4909477233887	23.4389343261719
1708	0.0666168796781221	0.0400937453740937	-0.0221019495802466	-0.0421126972426009	0.141176884562242	-0.17893440178787	-0.0172361891498269	0.19563485319668	0.229068581169429	-0.0487628721382265	-0.142169881332762	0.0671445019183352	24.1165637969971	24.1893997192383	24.4561042785645	24.3793487548828	25.3126525878906	22.9546089172363	24.9402980804443	25.1813545227051	23.2478370666504	25.0098285675049	24.0079383850098	23.0205402374268
1709	0.242960881096479	0.0628356954514118	-0.136392060541397	-0.0407490338535013	0.192064370153219	-0.280088188189879	0.0479707193137955	0.0590389478558109	-0.0501125521750367	-0.0374270697208701	-0.049749839624198	-0.00732728587252041	24.6832523345947	23.2584209442139	24.6134777069092	24.3788433074951	25.2879333496094	22.9405632019043	24.8164710998535	24.4473876953125	24.2363319396973	23.6909580230713	24.3507690429688	22.7320365905762
1710	0.129222482752851	-0.0173795460985104	-0.0366919570357425	-0.0139088372125968	0.101239605745178	-0.428915378707686	0.0696979594679874	-0.160717532952475	-0.257371190602512	0.000315986419082037	0.0229466264064371	-0.235144733681238	24.6957168579102	23.7548961639404	24.4698028564453	24.2229995727539	24.0760288238525	25.0456447601318	24.6284046173096	24.7681083679199	24.3362560272217	23.5639476776123	24.9807167053223	22.9890880584717
1711	0.0530981112494544	0.00372035935555459	-0.0365902603854238	-0.0457889267740086	0.0840611189194078	-0.311532857254562	-0.0198418670235725	-0.0374650273484463	-0.158653314272627	-0.0679133951830337	-0.0235767480579057	-0.272406989051916	24.5554695129395	22.9360466003418	23.6458911895752	23.7728691101074	23.9903202056885	24.5969047546387	25.3473834991455	24.2851066589355	24.01686668396	22.8358592987061	24.1893329620361	23.3715801239014
1712	0.0845594003000372	-0.0631450448252906	0.0195309577919431	0.0515613515885889	-0.0468297699912057	-0.113454202662794	0.185904443395472	0.123795461462549	-0.0869571429309417	-0.185050444417797	-0.0200158615865149	-0.273281774154668	23.4693641662598	22.9830474853516	25.3303775787354	23.7148914337158	23.6126899719238	23.7409553527832	25.1812763214111	23.5556106567383	24.2945346832275	24.2811965942383	22.6882648468018	23.5282421112061
1713	0.0212137790162785	0.0935366364285244	0.0857271126123464	-0.0811061013350667	-0.0786458356679134	-0.0808503098636777	0.273815889209473	0.399014788537812	-0.101281302791492	-0.257001774931545	0.100300222154871	-0.420860885731997	22.6368808746338	23.5292739868164	24.01540184021	24.7800102233887	22.8840980529785	22.8177223205566	23.690071105957	23.4178562164307	23.9244213104248	23.1734790802002	23.1020374298096	24.1780052185059
1714	-0.208330973357079	0.167790838518556	-0.0752247806446178	-0.211276239953548	-0.0614779581282789	-0.515370327718912	0.171080460328653	-0.0207694187144227	-0.160524128620324	-0.178630636666583	-0.0250265933166673	-0.363308394614506	23.8326435089111	23.5865325927734	24.2279014587402	24.1903781890869	22.2444896697998	23.4909439086914	24.8372898101807	24.0616283416748	23.9563941955566	22.8698310852051	24.0189228057861	22.7557258605957
1715	-0.27293889897939	-0.0588008822039399	-0.0273950022881309	-0.118847725289115	0.014993823713894	-0.549326454202102	-0.0556200595687102	-0.210768208357422	-0.284885055216165	-0.164140750515273	-0.100389508860786	-0.282872955324564	22.6118335723877	23.9616584777832	25.123291015625	25.8535041809082	23.373010635376	22.7719821929932	24.4017276763916	23.4105110168457	23.1344470977783	24.2849464416504	24.4584999084473	22.8433628082275
1716	-0.0494035810364437	-0.135868133086632	-0.203644566182703	-0.130090754530386	-0.157363086085326	-0.231430630893826	-0.000108135502586038	-0.108821000600244	-0.218676598712008	-0.172826071915111	-0.0895479222435398	-0.2299281472107	22.6763324737549	24.092191696167	24.8231830596924	24.0879516601562	22.3382511138916	23.3928661346436	23.8896865844727	24.5567779541016	22.9462451934814	23.7015380859375	24.7541275024414	23.1664981842041
1717	0.0456479248995834	-0.0889191784345655	-0.174356152034363	-0.0538813240269604	-0.102374009844738	-0.102289928249064	0.170559247748642	-0.140087885494751	-0.208652446878261	-0.236426918174857	-0.152592844581008	0.123289691705281	22.0457782745361	21.8251857757568	24.9948177337646	24.6936798095703	22.6017398834229	22.9927825927734	23.2140197753906	23.4257965087891	23.4657669067383	22.7949848175049	24.8260231018066	23.5923404693604
1718	-0.091761914987444	-0.0356281599183319	-0.0606968972453501	-0.101907024522447	0.0405429350896043	-0.227645721749496	-0.0905808200340346	-0.175494071119317	-0.244589342682985	-0.14742278029351	-0.0101623799945685	-0.0919910161145197	23.0439720153809	22.8619594573975	24.8423309326172	24.9547157287598	24.3442077636719	23.6889266967773	23.1857032775879	24.5148162841797	24.3339061737061	23.6270065307617	23.2881164550781	23.6751823425293
1719	-0.299984565566461	-0.360016275371208	-0.258070820023931	-0.0921013942668196	-0.423689286986018	-0.494294894322124	-0.317244553025162	-0.334032553723944	-0.13991117756936	-0.198767902296055	-0.0922881840362777	-0.266388486966179	23.3679256439209	23.1446361541748	24.2029552459717	23.559663772583	23.1925868988037	22.7969665527344	22.6230125427246	23.6452827453613	23.9815158843994	22.8885440826416	23.7712364196777	24.3859100341797
1720	-0.520258325516892	-0.717701681504195	-0.163781264539779	-0.116326695377651	-0.601709633734799	-0.475660629682778	-0.410419755894225	-0.365924432975902	-0.17851608513952	-0.387394642618922	-0.272983391639315	-0.60060276486405	24.2816333770752	23.088981628418	25.9443855285645	24.4184703826904	23.0371341705322	22.9430065155029	22.5149440765381	23.6078796386719	25.1023216247559	23.0454406738281	24.1488094329834	22.4487991333008
1721	-0.436562173972533	-0.538521829871684	-0.087191344471961	-0.103386269861517	-0.481273797147111	-0.30157091743807	-0.267606509280242	-0.104811360346787	-0.0142470762658036	-0.326315623370263	-0.0975549892328758	-0.630126991864046	24.2405548095703	23.442440032959	24.6377906799316	25.4800186157227	22.9058856964111	23.0936889648438	24.1873874664307	23.8639106750488	22.7779350280762	23.5518646240234	24.4099159240723	23.4437847137451
1722	-0.158241312023023	-0.31502017919675	-0.20377263183056	-0.204029229407368	-0.501377270549483	-0.190629289107406	-0.214212756777556	0.0119210767668108	-0.145038938751227	-0.187440062956149	-0.281934873718427	-0.463051706808585	23.932373046875	23.4297332763672	26.2221374511719	24.8220081329346	23.4697360992432	24.3509941101074	24.051778793335	24.6837120056152	25.3134765625	23.5821666717529	23.6294918060303	24.1922779083252
1723	-0.193842261636547	-0.295770255397031	-0.262199308288302	-0.199695100939891	-0.361774664064058	-0.155286636575994	-0.331587283434118	-0.309110299306838	-0.240140648352536	-0.182332861010266	-0.309999203322363	-0.356929888948201	25.406177520752	23.1593246459961	23.7247200012207	23.6097526550293	23.7424583435059	25.0046157836914	24.7371253967285	23.7377548217773	26.1851558685303	25.2001323699951	23.6117305755615	24.2357063293457
1724	-0.158865848816788	-0.345102179314836	-0.245813238390099	-0.0706691519202138	-0.126232208413796	-0.0225507325727818	-0.205511376321752	-0.222042162917973	-0.185964443559953	-0.169029839132882	-0.0245910897184274	-0.0183353303669946	24.5637035369873	23.0023097991943	24.3664588928223	24.6452293395996	23.6975936889648	25.0006275177002	22.935920715332	23.9356060028076	23.697057723999	24.7886600494385	23.0470523834229	23.6131248474121
1725	-0.317004627975223	-0.438579065466172	-0.0234242968817853	0.0598499376051365	-0.23031024375959	-0.232665584802007	-0.0711075220981741	0.0994205797100562	-0.125757427587587	-0.189189959092431	0.139812761676694	-0.178347604937471	24.2212524414062	22.4915752410889	23.7617473602295	24.7957286834717	23.2752113342285	24.6932792663574	23.0285835266113	23.1390266418457	24.3337249755859	24.4478149414062	23.2253494262695	24.5114440917969
1726	-0.207229094404198	-0.389801133306861	0.250276872151403	-0.194106310996588	-0.123797546192662	-0.147173194745363	0.0320135142425073	-0.0908360606993597	-0.228344812251635	-0.317052275458614	-0.163090120717754	-0.195427238037979	23.9905185699463	23.8788394927979	23.4641513824463	24.3947010040283	23.5985641479492	24.2544479370117	23.3304882049561	24.0754623413086	23.5177726745605	23.9437007904053	24.3691577911377	24.1889400482178
1727	-0.188405129462495	-0.242329337423342	0.229032888662033	-0.308034093843943	-0.310435987309233	-0.0466584329481776	-0.0899273983299906	-0.0808954101007373	-0.233459949702493	-0.227383323638207	-0.354932872625497	0.0391027634979366	24.873987197876	22.7162895202637	25.3589992523193	24.3358879089355	24.4818496704102	23.4158668518066	24.6084613800049	24.2351360321045	23.9244594573975	25.1821842193604	23.6779098510742	24.1400241851807
1728	-0.24708367055112	-0.361187863670978	0.169434615908585	-0.204956170467824	-0.273665838407567	-0.00955648983224933	-0.0544961690284538	-0.169586509700167	-0.347853611083977	0.076441504884059	-0.205926220325523	0.06877891436244	24.1140785217285	23.599142074585	25.0900840759277	23.9770050048828	23.0287342071533	24.7789573669434	23.915620803833	23.8414688110352	24.4571971893311	24.2317485809326	23.3188171386719	23.113862991333
1729	-0.191063514274816	-0.461847908727634	0.00403064682620879	-0.197413573072822	-0.254285834120225	0.0850560082790679	-0.0500479987198901	0.0195202199186326	-0.285841278459657	-0.0158650657735606	-0.179023143619631	-0.0716702789351018	23.7167739868164	24.233606338501	24.5835590362549	23.8186264038086	24.3438186645508	24.2246837615967	23.6086368560791	25.2363624572754	24.6037940979004	24.4228973388672	24.1690311431885	24.5891628265381
1730	-0.164818882293901	-0.460831785221018	-0.127106712649606	-0.209356542683096	-0.268605394239472	-0.207827078935452	-0.392482320414686	0.10582192459853	-0.381311066405232	-0.274262893897159	-0.203543061468764	-0.27539550045671	25.423713684082	23.4905033111572	23.8011455535889	24.0894165039062	23.9911575317383	24.2093143463135	23.2403564453125	25.1545028686523	23.8874740600586	25.0689907073975	23.5410537719727	24.2484474182129
1731	-0.0955579386287866	-0.205498601724258	-0.088225985840154	0.0714436468835373	-0.10827064207831	-0.0931855500334819	-0.383884662985736	-0.0719580814362075	-0.261550881682481	-0.321450040296249	-0.214627357929928	-0.179707782392768	25.1653270721436	24.7686805725098	24.500940322876	24.2227478027344	25.0882625579834	24.6807060241699	24.610710144043	25.2252616882324	23.8311214447021	24.686954498291	25.1922378540039	24.5741443634033
1732	-0.0503085439619326	-0.0934226833713296	-0.166625858818833	-0.165747769558777	-0.102263323413865	-0.112560303075696	-0.334661807013873	-0.191899344379209	-0.0292607210997033	-0.216563607871336	-0.0561543724126352	-0.33830373356804	24.3802375793457	23.8149280548096	23.5270328521729	24.7517776489258	25.6546649932861	24.5258560180664	24.55446434021	24.0993633270264	23.2114086151123	24.1598434448242	25.0467109680176	23.7901000976562
1733	-0.158125008286959	-0.16875651731533	-0.106779982428833	-0.332614342358738	-0.103721603716281	-0.120609657452263	-0.0320468962664364	-0.0787092117492705	0.101265090148075	-0.161825274668267	-0.259841766155347	-0.348482450747895	23.9536762237549	23.8554859161377	23.8540115356445	24.4316425323486	24.5282039642334	24.5065822601318	24.881404876709	23.6659507751465	24.9603691101074	25.2066268920898	25.9066352844238	24.9960479736328
1734	-0.177127258531073	-0.217075255425073	-0.247530979574321	-0.254975252826569	-0.13331194990019	-0.0843762833972619	0.0272663644085895	0.0864500186853832	-0.0229927799639995	0.00469692334088734	-0.235997296141988	-0.130860623224095	25.0065727233887	24.2025127410889	24.0522918701172	23.9211196899414	24.7989616394043	25.3539333343506	24.7079944610596	25.6663818359375	24.7351379394531	25.4398002624512	25.8189735412598	24.7740116119385
1735	-0.264226140251509	-0.228782514757313	-0.259328059384217	-0.152336895865147	-0.179082603748014	-0.108444452485543	0.102696337640552	0.13264801339588	-0.085307824936379	0.291732493174436	-0.00036199801010639	-0.135624571918157	24.1853942871094	23.2798385620117	23.5652103424072	24.3092613220215	25.1389217376709	24.6798191070557	25.9615039825439	24.8252716064453	24.2637157440186	26.0843658447266	24.2417507171631	24.8775768280029
1736	-0.0788031319752065	-0.104189572072272	-0.109544442663093	0.00307389578181017	-0.228553156227122	-0.123224602950685	0.0216908668115394	-0.1254392207004	-0.200700574596027	0.042088584449651	-0.0208803617425559	0.168617913588577	24.3678779602051	24.2762928009033	24.6563911437988	24.5299110412598	24.9868469238281	24.4842910766602	24.2752628326416	24.8035144805908	24.210958480835	25.4271564483643	24.9248180389404	24.2235832214355
1737	0.0696709538823086	-0.235205440795966	0.077948459597792	0.184859521573003	-0.0759729971720731	-0.21078894151124	-0.078198481956548	-0.107872678146947	-0.203174863725508	-0.159624060651581	-0.0783145846382922	0.186948693080467	24.2875385284424	23.8356113433838	25.2503967285156	23.5375843048096	24.7349987030029	24.4283771514893	24.5092639923096	24.3990268707275	23.6575489044189	24.72633934021	25.1140651702881	24.7606906890869
1738	0.100359378686676	-0.377363823376101	0.0463805810884708	0.119830014864363	-0.112693287980193	-0.182427999310136	0.0373091891976003	0.0737270187535728	0.0295853749934878	-0.0931335058427365	-0.0255254861792196	-0.19916846085178	24.605396270752	23.8546409606934	24.2565059661865	22.9562892913818	25.2404880523682	25.0570983886719	24.3440761566162	25.2231979370117	24.3565139770508	23.6600646972656	24.1225261688232	24.6850852966309
1739	0.000427551671037918	-0.257125244564094	-0.0681719035989374	0.0599100370866665	0.0639951443473308	-0.234520861611301	0.202091863789136	0.103339712010012	-0.0647194861674478	0.103324943927909	0.0346956169436083	-0.16326486634	24.8409557342529	24.3627128601074	24.6799488067627	23.9842643737793	24.8049507141113	25.0801525115967	24.2746143341064	24.5280323028564	23.8754444122314	23.9732398986816	24.6722240447998	24.697093963623
1740	0.29745724070483	-0.156026759834532	-0.196399650084771	-0.20453047862236	0.154623156035569	0.16763147360507	0.0663493683491083	0.163704271782706	-0.246869570158992	0.0986966177857411	0.070696020209013	-0.159227675507623	23.453821182251	23.166690826416	23.9629249572754	23.7481937408447	25.1294593811035	24.6100120544434	24.2800445556641	24.4026737213135	24.2409172058105	24.6583213806152	23.8003787994385	25.3252716064453
1741	0.282834521826345	-0.0716176707260843	-0.0585827333831617	-0.182342304383596	0.241882877571982	0.142557401904455	-0.133891916371866	0.0343791459906697	-0.231407329318174	0.0624552947926844	-0.0319721666116379	-0.0840267139085995	24.3146324157715	24.9831218719482	24.2722034454346	24.375129699707	24.7196617126465	25.1442356109619	24.0337429046631	25.393482208252	22.9505023956299	25.1728248596191	25.1159782409668	24.2566413879395
1742	0.133276245299328	0.0804825964210636	0.0312500633184243	-0.227963677904455	-0.0332072134206953	0.103553428190068	-0.0354692044862333	0.030578991293936	-0.137551383097403	0.263046195211899	0.0655193881781031	-0.101619346050057	25.1575489044189	24.9837131500244	23.8878059387207	24.549430847168	24.1839618682861	24.9966697692871	24.1281776428223	24.0596580505371	24.0763092041016	25.5761375427246	24.107759475708	24.3523750305176
1743	0.0770786355885207	-0.109647529602057	-0.0891150377256054	0.0373138988158814	-0.0080251271023144	-0.0273210386276617	0.0501753930903277	0.0876846412494672	-0.135422033102429	0.00587645975132034	0.0573494925178437	-0.0589015103749944	23.9521903991699	24.4445056915283	24.7221145629883	24.2849063873291	24.4020767211914	24.0635242462158	24.5134506225586	23.8273506164551	23.7317562103271	25.521635055542	23.7882385253906	24.6010627746582
1744	0.319357867381655	-0.101704273451162	-0.177938146233373	0.244886991277966	-0.00305547312765952	-0.0748929636126832	0.0355250865598862	-0.0599045079818836	-0.0455507859573032	-0.130435344364358	-0.0640668229735866	0.197407191500815	24.1647567749023	23.7380180358887	24.4755744934082	25.6708354949951	24.2613887786865	24.9795417785645	24.5128421783447	24.2898406982422	24.3379974365234	25.6726531982422	24.6944694519043	24.9849987030029
1745	-0.0138483271469454	0.0162464685783732	-0.200951585457062	-0.0098864808755792	-0.0517844686709452	-0.0112744457389624	0.0623217123991822	-0.093511713286432	-0.0345961882182593	-0.181029619298663	-0.142969851154689	0.312376176995542	23.9765396118164	23.9555950164795	23.6903972625732	25.4379825592041	25.1580619812012	24.1323585510254	24.2259082794189	24.6935119628906	24.2399234771729	25.5312938690186	24.4494228363037	25.2428245544434
1746	-0.149484626687268	-0.0557815250886051	0.150006155999961	-0.107612038883559	0.0337979448684678	0.0671214268803197	0.0513643711801421	-0.00460440495336911	-0.0285988741923546	-0.182319606111122	-0.140474597543843	-0.0749661812156148	24.8697395324707	23.9959106445312	24.6750888824463	25.2070407867432	23.891242980957	25.8768863677979	25.0085887908936	24.0556621551514	24.1610412597656	23.9739036560059	25.0762176513672	24.4678173065186
1747	-0.129085710209154	0.0199654377259435	0.326820396252344	-0.264838477253818	0.0890151365329075	0.0103366700038237	-0.0515095581281173	-0.0868671784390642	-0.0995831808489669	-0.106112191354264	0.140872850229385	-0.182047421288615	23.0211906433105	25.1137866973877	23.8520965576172	24.9404430389404	23.1020965576172	23.457218170166	24.2147426605225	24.540246963501	24.5335960388184	24.0279102325439	24.2303504943848	24.3545379638672
1748	-0.0180173431166111	0.0460343793401421	0.0826400862377454	-0.217425425902718	-0.0787629495777082	-0.101916739731323	-0.157214071363114	-0.0299850487105573	-0.0302455798612584	0.105964037148425	-0.0736284340459008	-0.0477359099804744	23.0883808135986	24.3413543701172	25.1908168792725	24.9813117980957	24.8820972442627	22.3001232147217	23.4811992645264	24.3604755401611	23.9917221069336	25.4128742218018	24.3167419433594	23.9283237457275
1749	-0.126139578954366	0.0837781284352275	-0.0316482265655509	-0.0198459893460807	-0.197191654493679	-0.10605616396964	0.0402676994648772	0.0999670210714783	-0.0695221515643141	0.275616818042288	-0.104014720085658	-0.0772114832458044	23.5725517272949	23.2025947570801	23.7498111724854	24.6774997711182	24.7928867340088	24.1587753295898	24.3136386871338	23.4666786193848	23.206470489502	24.9980411529541	24.1656799316406	24.1026878356934
1750	-0.152186256352365	0.0585332427534695	0.0117341972289466	0.0532693254736074	0.0817286705593574	-0.196535583522135	0.318903258738516	0.224265585735509	0.0356011162366343	0.221549068776675	-0.29351533831364	-0.0182335616645162	23.945219039917	24.5398826599121	23.6634197235107	25.0965061187744	24.558536529541	24.1747817993164	23.7848720550537	24.2571392059326	24.5903568267822	26.7001552581787	24.2236824035645	23.7964725494385
1751	-0.267406392937858	-0.114961343765515	0.0314090668242955	-0.00185930572064308	-0.0452584341289253	-0.307482804581568	0.265657709048952	-0.0833264946496968	-0.0308118129966317	0.132966932496792	-0.0872243014296004	0.0687362814362018	23.9915637969971	24.2772331237793	23.9478893280029	25.2370185852051	23.7906513214111	23.6725120544434	24.1735668182373	24.692798614502	24.1390075683594	24.8837413787842	23.6383628845215	23.8518886566162
1752	-0.154769629843599	-0.217832091726734	0.0414870912630079	0.0230802823229368	-0.0898125948310451	-0.356365133501498	0.182115473546631	-0.293637990130776	0.00453723998586497	0.125135401576856	0.136790921817706	-0.0123351229740365	23.9256496429443	22.940465927124	24.0692672729492	24.5933246612549	24.1897010803223	23.7672348022461	24.4353981018066	24.3109474182129	24.286922454834	24.0971279144287	24.7862720489502	24.3921298980713
1753	-0.132642592973383	-0.120473160087812	0.0279952861783386	0.00277707048832099	-0.0770076729387199	-0.206722012016769	-0.00931502139161466	-0.168552741720276	-0.0829278901822335	-0.073510185753932	0.0974497405608901	0.053153100195459	23.8438568115234	24.0804653167725	23.5919075012207	24.8240585327148	23.5927200317383	23.8000602722168	23.9953861236572	23.5338497161865	23.3326759338379	24.4851589202881	23.7989597320557	23.9846000671387
1754	-0.281893356327743	-0.0724657698398801	-0.0765534472565434	-0.0597694661689445	-0.17122756343295	-0.128806755825153	0.00675501115311761	-0.112705465060913	-0.186462030396385	0.0784489260730794	-0.137802326414047	-0.0553136852470288	22.9547920227051	24.5980243682861	23.8806133270264	24.6775321960449	23.5585708618164	25.013542175293	23.6940898895264	22.607177734375	24.1717681884766	22.4309558868408	24.384241104126	23.9233798980713
1755	0.0731907190105119	0.0656522312538641	-0.0287704520799821	-0.130252707344425	-0.0374720768756163	-0.0359322703061906	-0.118601054555569	0.00111288344498917	-0.132883734337994	0.0732593657146907	-0.177174351833415	-0.000896110396809036	23.2072486877441	24.4326190948486	23.707010269165	23.5737113952637	25.4658298492432	25.1672611236572	23.7033061981201	24.2443046569824	23.7182331085205	24.1359348297119	22.966028213501	24.4752254486084
1756	-0.0943945714936945	-0.0415991294100877	-0.210554001767434	-0.166973953445407	-0.0505923402540986	-0.137160596317884	-0.0797965134519245	-0.124415074856785	-0.18553187725567	-0.14096562347526	-0.10980003170927	-0.186067095530234	23.7324504852295	23.4389820098877	22.6913356781006	23.9130153656006	24.075662612915	24.9923572540283	23.2207336425781	23.4389419555664	23.5765686035156	23.8278331756592	24.0249633789062	23.3334674835205
1757	-0.119207351111385	-0.167048314694938	-0.318412464612123	0.0149337016479905	0.161341409200702	0.135407228942711	-0.0340723115322703	-0.189692883008803	0.013512420261435	-0.128348419366226	-0.165462597516267	-0.0455447370023023	24.2369651794434	24.7906284332275	24.0080108642578	24.5280513763428	25.0135116577148	24.1922149658203	23.4440002441406	23.951000213623	24.0742988586426	24.0648651123047	23.911600112915	24.8956108093262
1758	-0.271543906880424	-0.257486730932726	-0.220029820933377	-0.220253873986394	0.169461583912209	0.15662896379429	0.00117268136446569	-0.157627013411172	0.0882509106431826	-0.0380431648705368	-0.229363551409435	0.195353887588738	24.0959434509277	23.1249885559082	23.9197826385498	25.1959247589111	25.7844486236572	24.5896453857422	25.7634010314941	23.4133434295654	23.7695274353027	23.2638244628906	23.9062423706055	24.8249130249023
1759	-0.264792026572394	-0.135727729839203	-0.16600354749059	-0.00934877398690048	-0.151461399434567	-0.200224528308624	0.151761601526559	-0.126841139770306	-0.0161255007139829	-0.155081357696133	-0.109957693002372	-0.0439264675022173	25.0759468078613	23.8316307067871	24.1738147735596	24.7542705535889	24.3431777954102	22.7406063079834	24.7403240203857	24.242956161499	24.551815032959	24.0046939849854	23.1717376708984	24.0083236694336
1760	-0.290376508103321	0.17490912063397	-0.209986541105081	-0.0204427721648983	-0.257808891443005	-0.266006339746014	0.120122897194179	-0.0785189477048505	-0.100942147776024	-0.0187977987458936	-0.0232843266614537	-0.0273849471008134	24.1787395477295	24.5856876373291	24.3292560577393	24.8200302124023	23.948974609375	23.4565181732178	24.3333358764648	23.6693706512451	23.4905548095703	23.8550338745117	24.6694431304932	25.022611618042
[truncated: 245 more rows]
