# Supplementary material for: Early warning signal for a tipping point suggested by a millennial Atlantic Multidecadal Variability reconstruction
Source: Nat Commun. 2022 Sep 2;13:5176. doi: 10.1038/s41467-022-32704-3 (PMC9440003; doi:10.1038/s41467-022-32704-3)
Supplement: Supplementary file 3 — Source Data [file 41467_2022_32704_MOESM3_ESM.zip › SourceData/Figure_5/Figure_5.csv]

Member	max_crossCorrelation	lagmax_corssCorrelation
2	0.330670001707389	-7
3	0.326517637675968	-5
4	0.483088474722993	-8
5	0.353677485086803	-8
6	0.522112065938215	-6
7	0.272522557348368	-4
8	0.329936746880334	-6
9	0.208304933147513	-7
10	0.339422742825193	-5
11	0.452315636617277	-4
12	0.408329542291054	-7
13	0.486175975763059	-7
