# Supplementary material for: Early warning signal for a tipping point suggested by a millennial Atlantic Multidecadal Variability reconstruction
Source: Nat Commun. 2022 Sep 2;13:5176. doi: 10.1038/s41467-022-32704-3 (PMC9440003; doi:10.1038/s41467-022-32704-3)
Supplement: Supplementary file 3 — Source Data [file 41467_2022_32704_MOESM3_ESM.zip › SourceData/Figure_2/Figure_2b.csv]

med_Sce	min_Sce	max_Sce	med_corr	min_corr	max_corr	n_tree	n_iceCore	n_lakeSediment	n_coral
0.253940963553248	0.0393459643124792	0.410717344928041	0.583325316770703	0.384800349620431	0.688614850017043	0	0	0	0
0.253940963553248	0.0393459643124792	0.410717344928041	0.583325316770703	0.384800349620431	0.688614850017043	6	0	1	0
0.253940963553248	0.0393459643124792	0.410717344928041	0.583325316770703	0.384800349620431	0.688614850017043	6	0	1	0
0.253940963553248	0.0393459643124792	0.410717344928041	0.583325316770703	0.384800349620431	0.688614850017043	6	0	1	0
0.253940963553248	0.0393459643124792	0.410717344928041	0.583325316770703	0.384800349620431	0.688614850017043	6	0	1	0
0.253940963553248	0.0393459643124792	0.410717344928041	0.583325316770703	0.384800349620431	0.688614850017043	6	0	1	0
0.253940963553248	0.0393459643124792	0.410717344928041	0.583325316770703	0.384800349620431	0.688614850017043	6	0	1	0
0.253940963553248	0.0393459643124792	0.410717344928041	0.583325316770703	0.384800349620431	0.688614850017043	6	0	1	0
0.253940963553248	0.0393459643124792	0.410717344928041	0.583325316770703	0.384800349620431	0.688614850017043	6	0	1	0
0.253940963553248	0.0393459643124792	0.410717344928041	0.583325316770703	0.384800349620431	0.688614850017043	6	0	1	0
0.253940963553248	0.0393459643124792	0.410717344928041	0.583325316770703	0.384800349620431	0.688614850017043	6	0	1	0
0.253940963553248	0.0393459643124792	0.410717344928041	0.583325316770703	0.384800349620431	0.688614850017043	6	0	1	0
0.253940963553248	0.0393459643124792	0.410717344928041	0.583325316770703	0.384800349620431	0.688614850017043	6	0	1	0
0.253940963553248	0.0393459643124792	0.410717344928041	0.583325316770703	0.384800349620431	0.688614850017043	6	0	1	0
0.253940963553248	0.0393459643124792	0.410717344928041	0.583325316770703	0.384800349620431	0.688614850017043	6	0	1	0
0.253940963553248	0.0393459643124792	0.410717344928041	0.583325316770703	0.384800349620431	0.688614850017043	6	0	1	0
0.253940963553248	0.0393459643124792	0.410717344928041	0.583325316770703	0.384800349620431	0.688614850017043	6	0	1	0
0.253940963553248	0.0393459643124792	0.410717344928041	0.583325316770703	0.384800349620431	0.688614850017043	6	0	1	0
0.253940963553248	0.0393459643124792	0.410717344928041	0.583325316770703	0.384800349620431	0.688614850017043	6	0	1	0
0.253940963553248	0.0393459643124792	0.410717344928041	0.583325316770703	0.384800349620431	0.688614850017043	6	0	1	0
0.253940963553248	0.0393459643124792	0.410717344928041	0.583325316770703	0.384800349620431	0.688614850017043	6	0	1	0
0.253940963553248	0.0393459643124792	0.410717344928041	0.583325316770703	0.384800349620431	0.688614850017043	6	0	1	0
0.253940963553248	0.0393459643124792	0.410717344928041	0.583325316770703	0.384800349620431	0.688614850017043	6	0	1	0
0.253940963553248	0.0393459643124792	0.410717344928041	0.583325316770703	0.384800349620431	0.688614850017043	6	0	1	0
0.253940963553248	0.0393459643124792	0.410717344928041	0.583325316770703	0.384800349620431	0.688614850017043	6	0	1	0
0.253940963553248	0.0393459643124792	0.410717344928041	0.583325316770703	0.384800349620431	0.688614850017043	6	0	1	0
0.253940963553248	0.0393459643124792	0.410717344928041	0.583325316770703	0.384800349620431	0.688614850017043	6	0	1	0
0.253940963553248	0.0393459643124792	0.410717344928041	0.583325316770703	0.384800349620431	0.688614850017043	6	0	1	0
0.253940963553248	0.0393459643124792	0.410717344928041	0.583325316770703	0.384800349620431	0.688614850017043	6	0	1	0
0.253940963553248	0.0393459643124792	0.410717344928041	0.583325316770703	0.384800349620431	0.688614850017043	6	0	1	0
0.253940963553248	0.0393459643124792	0.410717344928041	0.583325316770703	0.384800349620431	0.688614850017043	6	0	1	0
0.253940963553248	0.0393459643124792	0.410717344928041	0.583325316770703	0.384800349620431	0.688614850017043	6	0	1	0
0.253940963553248	0.0393459643124792	0.410717344928041	0.583325316770703	0.384800349620431	0.688614850017043	6	0	1	0
0.253940963553248	0.0393459643124792	0.410717344928041	0.583325316770703	0.384800349620431	0.688614850017043	6	0	1	0
0.253940963553248	0.0393459643124792	0.410717344928041	0.583325316770703	0.384800349620431	0.688614850017043	6	0	1	0
0.253940963553248	0.0393459643124792	0.410717344928041	0.583325316770703	0.384800349620431	0.688614850017043	6	0	1	0
0.253940963553248	0.0393459643124792	0.410717344928041	0.583325316770703	0.384800349620431	0.688614850017043	6	0	1	0
0.253940963553248	0.0393459643124792	0.410717344928041	0.583325316770703	0.384800349620431	0.688614850017043	6	0	1	0
0.253940963553248	0.0393459643124792	0.410717344928041	0.583325316770703	0.384800349620431	0.688614850017043	6	0	1	0
0.253940963553248	0.0393459643124792	0.410717344928041	0.583325316770703	0.384800349620431	0.688614850017043	6	0	1	0
0.253940963553248	0.0393459643124792	0.410717344928041	0.583325316770703	0.384800349620431	0.688614850017043	6	0	1	0
0.297983132048728	0.069882494713724	0.421313746626962	0.552159965326956	0.429249694523144	0.673697325469884	6	0	1	0
0.297983132048728	0.069882494713724	0.421313746626962	0.552159965326956	0.429249694523144	0.673697325469884	7	0	1	0
0.297983132048728	0.069882494713724	0.421313746626962	0.552159965326956	0.429249694523144	0.673697325469884	7	0	1	0
0.297983132048728	0.069882494713724	0.421313746626962	0.552159965326956	0.429249694523144	0.673697325469884	7	0	1	0
0.297983132048728	0.069882494713724	0.421313746626962	0.552159965326956	0.429249694523144	0.673697325469884	7	0	1	0
0.297983132048728	0.069882494713724	0.421313746626962	0.552159965326956	0.429249694523144	0.673697325469884	7	0	1	0
0.297983132048728	0.069882494713724	0.421313746626962	0.552159965326956	0.429249694523144	0.673697325469884	7	0	1	0
0.240947744629169	0.0513822229344886	0.412682288627245	0.552159965326956	0.429249694523144	0.673697325469884	7	0	1	0
0.240947744629169	0.0513822229344886	0.412682288627245	0.552159965326956	0.429249694523144	0.673697325469884	7	0	1	0
0.218213944460064	0.115689352468289	0.429419197287018	0.552159965326956	0.429249694523144	0.673697325469884	7	0	1	0
0.218213944460064	0.115689352468289	0.429419197287018	0.552159965326956	0.429249694523144	0.673697325469884	7	0	1	0
0.218213944460064	0.115689352468289	0.429419197287018	0.552159965326956	0.429249694523144	0.673697325469884	7	0	1	0
0.218213944460064	0.115689352468289	0.429419197287018	0.552159965326956	0.429249694523144	0.673697325469884	7	0	1	0
0.218213944460064	0.115689352468289	0.429419197287018	0.552159965326956	0.429249694523144	0.673697325469884	7	0	1	0
0.218213944460064	0.115689352468289	0.429419197287018	0.552159965326956	0.429249694523144	0.673697325469884	7	0	1	0
0.218213944460064	0.115689352468289	0.429419197287018	0.552159965326956	0.429249694523144	0.673697325469884	7	0	1	0
0.242018491515715	0.00321116045450109	0.452236532829716	0.552159965326956	0.429249694523144	0.673697325469884	7	0	1	0
0.242018491515715	0.00321116045450109	0.452236532829716	0.552159965326956	0.429249694523144	0.673697325469884	7	0	1	0
0.242018491515715	0.00321116045450109	0.452236532829716	0.552159965326956	0.429249694523144	0.673697325469884	7	0	1	0
0.23591083477898	-0.0776728267853155	0.376465515490352	0.552159965326956	0.429249694523144	0.673697325469884	7	0	1	0
0.23591083477898	-0.0776728267853155	0.376465515490352	0.552159965326956	0.429249694523144	0.673697325469884	7	0	1	0
0.23591083477898	-0.0776728267853155	0.376465515490352	0.552159965326956	0.429249694523144	0.673697325469884	7	0	1	0
0.23591083477898	-0.0776728267853155	0.376465515490352	0.552159965326956	0.429249694523144	0.673697325469884	7	0	1	0
0.247620540011751	0.00475574622461183	0.347764648224283	0.601472576115393	0.422591783922563	0.687175141994872	7	0	1	0
0.247620540011751	0.00475574622461183	0.347764648224283	0.601472576115393	0.422591783922563	0.687175141994872	7	0	1	0
0.247620540011751	0.00475574622461183	0.347764648224283	0.601472576115393	0.422591783922563	0.687175141994872	7	0	1	0
0.247620540011751	0.00475574622461183	0.347764648224283	0.601472576115393	0.422591783922563	0.687175141994872	7	0	1	0
0.247620540011751	0.00475574622461183	0.347764648224283	0.601472576115393	0.422591783922563	0.687175141994872	7	0	1	0
0.247620540011751	0.00475574622461183	0.347764648224283	0.601472576115393	0.422591783922563	0.687175141994872	7	0	1	0
0.249034916480469	0.16316128618495	0.369524344809145	0.601472576115393	0.422591783922563	0.687175141994872	7	0	1	0
0.247620540011751	0.00475574622461183	0.347764648224283	0.601472576115393	0.422591783922563	0.687175141994872	7	0	1	0
0.247620540011751	0.00475574622461183	0.347764648224283	0.601472576115393	0.422591783922563	0.687175141994872	7	0	1	0
0.247620540011751	0.00475574622461183	0.347764648224283	0.601472576115393	0.422591783922563	0.687175141994872	7	0	1	0
0.247620540011751	0.00475574622461183	0.347764648224283	0.601472576115393	0.422591783922563	0.687175141994872	7	0	1	0
0.247620540011751	0.00475574622461183	0.347764648224283	0.601472576115393	0.422591783922563	0.687175141994872	7	0	1	0
0.247620540011751	0.00475574622461183	0.347764648224283	0.601472576115393	0.422591783922563	0.687175141994872	7	0	1	0
0.247620540011751	0.00475574622461183	0.347764648224283	0.601472576115393	0.422591783922563	0.687175141994872	7	0	1	0
0.247620540011751	0.00475574622461183	0.347764648224283	0.601472576115393	0.422591783922563	0.687175141994872	7	0	1	0
0.247620540011751	0.00475574622461183	0.347764648224283	0.601472576115393	0.422591783922563	0.687175141994872	7	0	1	0
0.247620540011751	0.00475574622461183	0.347764648224283	0.601472576115393	0.422591783922563	0.687175141994872	7	0	1	0
0.247620540011751	0.00475574622461183	0.347764648224283	0.601472576115393	0.422591783922563	0.687175141994872	7	0	1	0
0.247620540011751	0.00475574622461183	0.347764648224283	0.601472576115393	0.422591783922563	0.687175141994872	7	0	1	0
0.247620540011751	0.00475574622461183	0.347764648224283	0.601472576115393	0.422591783922563	0.687175141994872	7	0	1	0
0.247620540011751	0.00475574622461183	0.347764648224283	0.601472576115393	0.422591783922563	0.687175141994872	7	0	1	0
0.247620540011751	0.00475574622461183	0.347764648224283	0.601472576115393	0.422591783922563	0.687175141994872	7	0	1	0
0.247620540011751	0.00475574622461183	0.347764648224283	0.601472576115393	0.422591783922563	0.687175141994872	7	0	1	0
0.247620540011751	0.00475574622461183	0.347764648224283	0.601472576115393	0.422591783922563	0.687175141994872	7	0	1	0
0.247620540011751	0.00475574622461183	0.347764648224283	0.601472576115393	0.422591783922563	0.687175141994872	7	0	1	0
0.247620540011751	0.00475574622461183	0.347764648224283	0.601472576115393	0.422591783922563	0.687175141994872	7	0	1	0
0.247620540011751	0.00475574622461183	0.347764648224283	0.601472576115393	0.422591783922563	0.687175141994872	7	0	1	0
0.247620540011751	0.00475574622461183	0.347764648224283	0.601472576115393	0.422591783922563	0.687175141994872	7	0	1	0
0.247620540011751	0.00475574622461183	0.347764648224283	0.601472576115393	0.422591783922563	0.687175141994872	7	0	1	0
0.247620540011751	0.00475574622461183	0.347764648224283	0.601472576115393	0.422591783922563	0.687175141994872	7	0	1	0
0.247620540011751	0.00475574622461183	0.347764648224283	0.601472576115393	0.422591783922563	0.687175141994872	7	0	1	0
0.247620540011751	0.00475574622461183	0.347764648224283	0.601472576115393	0.422591783922563	0.687175141994872	7	0	1	0
0.249034916480469	0.16316128618495	0.369524344809145	0.601472576115393	0.422591783922563	0.687175141994872	7	0	1	0
0.247620540011751	0.00475574622461183	0.347764648224283	0.601472576115393	0.422591783922563	0.687175141994872	7	0	1	0
0.247620540011751	0.00475574622461183	0.347764648224283	0.601472576115393	0.422591783922563	0.687175141994872	7	0	1	0
0.247620540011751	0.00475574622461183	0.347764648224283	0.601472576115393	0.422591783922563	0.687175141994872	7	0	1	0
0.266023773225073	-0.0313846096487458	0.435516165319883	0.480816887470023	0.226914812689342	0.657623105035154	7	0	1	0
0.266023773225073	-0.0313846096487458	0.435516165319883	0.480816887470023	0.226914812689342	0.657623105035154	8	0	1	0
0.266023773225073	-0.0313846096487458	0.435516165319883	0.480816887470023	0.226914812689342	0.657623105035154	8	0	1	0
0.266023773225073	-0.0313846096487458	0.435516165319883	0.480816887470023	0.226914812689342	0.657623105035154	8	0	1	0
0.266023773225073	-0.0313846096487458	0.435516165319883	0.480816887470023	0.226914812689342	0.657623105035154	8	0	1	0
0.266023773225073	-0.0313846096487458	0.435516165319883	0.480816887470023	0.226914812689342	0.657623105035154	8	0	1	0
0.272668952273911	0.13495588223725	0.384970009488139	0.480816887470023	0.226914812689342	0.657623105035154	8	0	1	0
0.266023773225073	-0.0313846096487458	0.435516165319883	0.480816887470023	0.226914812689342	0.657623105035154	8	0	1	0
0.266023773225073	-0.0313846096487458	0.435516165319883	0.480816887470023	0.226914812689342	0.657623105035154	8	0	1	0
0.266023773225073	-0.0313846096487458	0.435516165319883	0.480816887470023	0.226914812689342	0.657623105035154	8	0	1	0
0.266023773225073	-0.0313846096487458	0.435516165319883	0.480816887470023	0.226914812689342	0.657623105035154	8	0	1	0
0.266023773225073	-0.0313846096487458	0.435516165319883	0.480816887470023	0.226914812689342	0.657623105035154	8	0	1	0
0.266023773225073	-0.0313846096487458	0.435516165319883	0.480816887470023	0.226914812689342	0.657623105035154	8	0	1	0
0.266023773225073	-0.0313846096487458	0.435516165319883	0.480816887470023	0.226914812689342	0.657623105035154	8	0	1	0
0.266023773225073	-0.0313846096487458	0.435516165319883	0.480816887470023	0.226914812689342	0.657623105035154	8	0	1	0
0.266023773225073	-0.0313846096487458	0.435516165319883	0.480816887470023	0.226914812689342	0.657623105035154	8	0	1	0
0.266023773225073	-0.0313846096487458	0.435516165319883	0.480816887470023	0.226914812689342	0.657623105035154	8	0	1	0
0.266023773225073	-0.0313846096487458	0.435516165319883	0.480816887470023	0.226914812689342	0.657623105035154	8	0	1	0
0.247081329667976	-0.0917719052841794	0.358167548596288	0.568172684512514	0.296719052844395	0.734401542757779	8	0	1	0
0.263738200038338	0.0552535286704151	0.409270873680878	0.599068647929305	0.296719052844395	0.700944522560334	9	0	1	0
0.263738200038338	0.0552535286704151	0.409270873680878	0.599068647929305	0.296719052844395	0.700944522560334	9	0	1	0
0.263738200038338	0.0552535286704151	0.409270873680878	0.599068647929305	0.296719052844395	0.700944522560334	9	0	1	0
0.263738200038338	0.0552535286704151	0.409270873680878	0.599068647929305	0.296719052844395	0.700944522560334	9	0	1	0
0.263738200038338	0.0552535286704151	0.409270873680878	0.599068647929305	0.296719052844395	0.700944522560334	9	0	1	0
0.263738200038338	0.0552535286704151	0.409270873680878	0.599068647929305	0.296719052844395	0.700944522560334	9	0	1	0
0.263738200038338	0.0552535286704151	0.409270873680878	0.599068647929305	0.296719052844395	0.700944522560334	9	0	1	0
0.263738200038338	0.0552535286704151	0.409270873680878	0.599068647929305	0.296719052844395	0.700944522560334	9	0	1	0
0.263738200038338	0.0552535286704151	0.409270873680878	0.599068647929305	0.296719052844395	0.700944522560334	9	0	1	0
0.236100743156073	0.12157961123438	0.353040055894325	0.518326555360233	0.39042405381354	0.656924871277195	9	0	1	0
0.236100743156073	0.12157961123438	0.353040055894325	0.518326555360233	0.39042405381354	0.656924871277195	10	0	1	0
0.236100743156073	0.12157961123438	0.353040055894325	0.518326555360233	0.39042405381354	0.656924871277195	10	0	1	0
0.236100743156073	0.12157961123438	0.353040055894325	0.518326555360233	0.39042405381354	0.656924871277195	10	0	1	0
0.236100743156073	0.12157961123438	0.353040055894325	0.518326555360233	0.39042405381354	0.656924871277195	10	0	1	0
0.236100743156073	0.12157961123438	0.353040055894325	0.518326555360233	0.39042405381354	0.656924871277195	10	0	1	0
0.236100743156073	0.12157961123438	0.353040055894325	0.518326555360233	0.39042405381354	0.656924871277195	10	0	1	0
0.236100743156073	0.12157961123438	0.353040055894325	0.518326555360233	0.39042405381354	0.656924871277195	10	0	1	0
0.236100743156073	0.12157961123438	0.353040055894325	0.518326555360233	0.39042405381354	0.656924871277195	10	0	1	0
0.236100743156073	0.12157961123438	0.353040055894325	0.518326555360233	0.39042405381354	0.656924871277195	10	0	1	0
0.236100743156073	0.12157961123438	0.353040055894325	0.518326555360233	0.39042405381354	0.656924871277195	10	0	1	0
0.236100743156073	0.12157961123438	0.353040055894325	0.518326555360233	0.39042405381354	0.656924871277195	10	0	1	0
0.236100743156073	0.12157961123438	0.353040055894325	0.518326555360233	0.39042405381354	0.656924871277195	10	0	1	0
0.236100743156073	0.12157961123438	0.353040055894325	0.518326555360233	0.39042405381354	0.656924871277195	10	0	1	0
0.236100743156073	0.12157961123438	0.353040055894325	0.518326555360233	0.39042405381354	0.656924871277195	10	0	1	0
0.236100743156073	0.12157961123438	0.353040055894325	0.518326555360233	0.39042405381354	0.656924871277195	10	0	1	0
0.236100743156073	0.12157961123438	0.353040055894325	0.518326555360233	0.39042405381354	0.656924871277195	10	0	1	0
0.236100743156073	0.12157961123438	0.353040055894325	0.518326555360233	0.39042405381354	0.656924871277195	10	0	1	0
0.185776910601372	-0.0862086681299639	0.342253506646067	0.527253705535207	0.360627437811797	0.692585949741019	10	0	1	0
0.185776910601372	-0.0862086681299639	0.342253506646067	0.527253705535207	0.360627437811797	0.692585949741019	11	0	1	0
0.225619934073541	0.0843820443078881	0.347657696215924	0.527253705535207	0.360627437811797	0.692585949741019	11	0	1	0
0.271611988163424	0.0186156079146738	0.358612838098101	0.543747225477864	0.354503293105206	0.685017754184971	11	0	1	0
0.157970416534892	0.0223547769432866	0.318023129611684	0.534027630087672	0.359717016097263	0.62769512658764	12	0	1	0
0.157970416534892	0.0223547769432866	0.318023129611684	0.534027630087672	0.359717016097263	0.62769512658764	12	0	1	0
0.157970416534892	0.0223547769432866	0.318023129611684	0.534027630087672	0.359717016097263	0.62769512658764	12	0	1	0
0.157970416534892	0.0223547769432866	0.318023129611684	0.534027630087672	0.359717016097263	0.62769512658764	12	0	1	0
0.157970416534892	0.0223547769432866	0.318023129611684	0.534027630087672	0.359717016097263	0.62769512658764	12	0	1	0
0.157970416534892	0.0223547769432866	0.318023129611684	0.534027630087672	0.359717016097263	0.62769512658764	12	0	1	0
0.157970416534892	0.0223547769432866	0.318023129611684	0.534027630087672	0.359717016097263	0.62769512658764	12	0	1	0
0.157970416534892	0.0223547769432866	0.318023129611684	0.534027630087672	0.359717016097263	0.62769512658764	12	0	1	0
0.240659652936784	0.0493422397553842	0.362085600383027	0.534027630087672	0.359717016097263	0.62769512658764	12	0	1	0
0.157970416534892	0.0223547769432866	0.318023129611684	0.534027630087672	0.359717016097263	0.62769512658764	12	0	1	0
0.157970416534892	0.0223547769432866	0.318023129611684	0.534027630087672	0.359717016097263	0.62769512658764	12	0	1	0
0.157970416534892	0.0223547769432866	0.318023129611684	0.534027630087672	0.359717016097263	0.62769512658764	12	0	1	0
0.157970416534892	0.0223547769432866	0.318023129611684	0.534027630087672	0.359717016097263	0.62769512658764	12	0	1	0
0.157970416534892	0.0223547769432866	0.318023129611684	0.534027630087672	0.359717016097263	0.62769512658764	12	0	1	0
0.157970416534892	0.0223547769432866	0.318023129611684	0.534027630087672	0.359717016097263	0.62769512658764	12	0	1	0
0.157970416534892	0.0223547769432866	0.318023129611684	0.534027630087672	0.359717016097263	0.62769512658764	12	0	1	0
0.157970416534892	0.0223547769432866	0.318023129611684	0.534027630087672	0.359717016097263	0.62769512658764	12	0	1	0
0.240659652936784	0.0493422397553842	0.362085600383027	0.534027630087672	0.359717016097263	0.62769512658764	12	0	1	0
0.240659652936784	0.0493422397553842	0.362085600383027	0.534027630087672	0.359717016097263	0.62769512658764	12	0	1	0
0.240659652936784	0.0493422397553842	0.362085600383027	0.534027630087672	0.359717016097263	0.62769512658764	12	0	1	0
0.240659652936784	0.0493422397553842	0.362085600383027	0.534027630087672	0.359717016097263	0.62769512658764	12	0	1	0
0.157970416534892	0.0223547769432866	0.318023129611684	0.534027630087672	0.359717016097263	0.62769512658764	12	0	1	0
0.157970416534892	0.0223547769432866	0.318023129611684	0.534027630087672	0.359717016097263	0.62769512658764	12	0	1	0
0.157970416534892	0.0223547769432866	0.318023129611684	0.534027630087672	0.359717016097263	0.62769512658764	12	0	1	0
0.157970416534892	0.0223547769432866	0.318023129611684	0.534027630087672	0.359717016097263	0.62769512658764	12	0	1	0
0.157970416534892	0.0223547769432866	0.318023129611684	0.534027630087672	0.359717016097263	0.62769512658764	12	0	1	0
0.213704152084809	0.00857476834869053	0.382153118794545	0.534027630087672	0.359717016097263	0.62769512658764	12	0	1	0
0.213704152084809	0.00857476834869053	0.382153118794545	0.534027630087672	0.359717016097263	0.62769512658764	12	0	1	0
0.213704152084809	0.00857476834869053	0.382153118794545	0.534027630087672	0.359717016097263	0.62769512658764	12	0	1	0
0.213704152084809	0.00857476834869053	0.382153118794545	0.534027630087672	0.359717016097263	0.62769512658764	12	0	1	0
0.227548866996132	0.0246300117188861	0.351550153801663	0.539738129217763	0.399430048707358	0.633498988104202	12	0	1	0
0.227548866996132	0.0246300117188861	0.351550153801663	0.539738129217763	0.399430048707358	0.633498988104202	12	0	1	0
0.258539958812963	0.123474169583501	0.388960063364382	0.485068165287125	0.267599280144769	0.642235016990256	12	0	1	0
0.258539958812963	0.123474169583501	0.388960063364382	0.485068165287125	0.267599280144769	0.642235016990256	13	0	1	0
0.258539958812963	0.123474169583501	0.388960063364382	0.485068165287125	0.267599280144769	0.642235016990256	13	0	1	0
0.258539958812963	0.123474169583501	0.388960063364382	0.485068165287125	0.267599280144769	0.642235016990256	13	0	1	0
0.258539958812963	0.123474169583501	0.388960063364382	0.485068165287125	0.267599280144769	0.642235016990256	13	0	1	0
0.248190237222011	-0.0958173524395034	0.402715335899807	0.485068165287125	0.267599280144769	0.642235016990256	13	0	1	0
0.248190237222011	-0.0958173524395034	0.402715335899807	0.485068165287125	0.267599280144769	0.642235016990256	13	0	1	0
0.248190237222011	-0.0958173524395034	0.402715335899807	0.485068165287125	0.267599280144769	0.642235016990256	13	0	1	0
0.265989084105094	-0.0234097759311165	0.374479715418835	0.545722256052872	0.266508890723269	0.676325569803983	13	0	1	0
0.265989084105094	-0.0234097759311165	0.374479715418835	0.545722256052872	0.266508890723269	0.676325569803983	13	0	1	0
0.22447727852575	0.121746291274338	0.395884184565951	0.545722256052872	0.266508890723269	0.676325569803983	13	0	1	0
0.22447727852575	0.121746291274338	0.395884184565951	0.545722256052872	0.266508890723269	0.676325569803983	13	0	1	0
0.22447727852575	0.121746291274338	0.395884184565951	0.545722256052872	0.266508890723269	0.676325569803983	13	0	1	0
0.22447727852575	0.121746291274338	0.395884184565951	0.545722256052872	0.266508890723269	0.676325569803983	13	0	1	0
0.22447727852575	0.121746291274338	0.395884184565951	0.545722256052872	0.266508890723269	0.676325569803983	13	0	1	0
0.259825411302844	0.0761558770331655	0.389557794881643	0.545722256052872	0.299076643415742	0.685225965084589	13	0	1	0
0.259825411302844	0.0761558770331655	0.389557794881643	0.545722256052872	0.299076643415742	0.685225965084589	13	0	1	0
0.259825411302844	0.0761558770331655	0.389557794881643	0.545722256052872	0.299076643415742	0.685225965084589	13	0	1	0
0.259825411302844	0.0761558770331655	0.389557794881643	0.545722256052872	0.299076643415742	0.685225965084589	13	0	1	0
0.259825411302844	0.0761558770331655	0.389557794881643	0.545722256052872	0.299076643415742	0.685225965084589	13	0	1	0
0.272112026127193	0.0130394749153424	0.356461804915662	0.545722256052872	0.299076643415742	0.685225965084589	13	0	1	0
0.272112026127193	0.0130394749153424	0.356461804915662	0.545722256052872	0.299076643415742	0.685225965084589	13	0	1	0
0.272112026127193	0.0130394749153424	0.356461804915662	0.545722256052872	0.299076643415742	0.685225965084589	13	0	1	0
0.272112026127193	0.0130394749153424	0.356461804915662	0.545722256052872	0.299076643415742	0.685225965084589	13	0	1	0
0.272112026127193	0.0130394749153424	0.356461804915662	0.545722256052872	0.299076643415742	0.685225965084589	13	0	1	0
0.272112026127193	0.0130394749153424	0.356461804915662	0.545722256052872	0.299076643415742	0.685225965084589	13	0	1	0
0.272112026127193	0.0130394749153424	0.356461804915662	0.545722256052872	0.299076643415742	0.685225965084589	13	0	1	0
0.259825411302844	0.0761558770331655	0.389557794881643	0.545722256052872	0.299076643415742	0.685225965084589	13	0	1	0
0.272112026127193	0.0130394749153424	0.356461804915662	0.522881150520427	0.364878451445168	0.689412824110792	13	0	1	0
0.272112026127193	0.0130394749153424	0.356461804915662	0.522881150520427	0.364878451445168	0.689412824110792	13	0	1	0
0.259825411302844	0.0761558770331655	0.389557794881643	0.522881150520427	0.364878451445168	0.689412824110792	13	0	1	0
0.272112026127193	0.0130394749153424	0.356461804915662	0.545722256052872	0.299076643415742	0.685225965084589	13	0	1	0
0.259825411302844	0.0761558770331655	0.389557794881643	0.545722256052872	0.299076643415742	0.685225965084589	13	0	1	0
0.259825411302844	0.0761558770331655	0.389557794881643	0.545722256052872	0.299076643415742	0.685225965084589	13	0	1	0
0.259825411302844	0.0761558770331655	0.389557794881643	0.522881150520427	0.364878451445168	0.689412824110792	13	0	1	0
0.259825411302844	0.0761558770331655	0.389557794881643	0.522881150520427	0.364878451445168	0.689412824110792	13	0	1	0
0.259825411302844	0.0761558770331655	0.389557794881643	0.522881150520427	0.364878451445168	0.689412824110792	13	0	1	0
0.259825411302844	0.0761558770331655	0.389557794881643	0.522881150520427	0.364878451445168	0.689412824110792	13	0	1	0
0.272112026127193	0.0130394749153424	0.356461804915662	0.545722256052872	0.299076643415742	0.685225965084589	13	0	1	0
0.272112026127193	0.0130394749153424	0.356461804915662	0.545722256052872	0.299076643415742	0.685225965084589	13	0	1	0
0.272112026127193	0.0130394749153424	0.356461804915662	0.545722256052872	0.299076643415742	0.685225965084589	13	0	1	0
0.248210872845474	0.000114131652126592	0.368617419456151	0.520929212764331	0.307170891259051	0.693699560136189	13	0	1	0
0.189087671849753	-0.0136628266186465	0.384069817788503	0.520929212764331	0.307170891259051	0.693699560136189	13	0	1	0
0.248210872845474	0.000114131652126592	0.368617419456151	0.520929212764331	0.307170891259051	0.693699560136189	13	0	1	0
0.248210872845474	0.000114131652126592	0.368617419456151	0.520929212764331	0.307170891259051	0.693699560136189	13	0	1	0
0.248210872845474	0.000114131652126592	0.368617419456151	0.522881150520427	0.322085355798083	0.663178633206436	13	0	1	0
0.248210872845474	0.000114131652126592	0.368617419456151	0.520929212764331	0.307170891259051	0.693699560136189	13	0	1	0
0.248210872845474	0.000114131652126592	0.368617419456151	0.520929212764331	0.307170891259051	0.693699560136189	13	0	1	0
0.229429444036639	-0.0027680168407791	0.30195796797787	0.510692761471613	0.334418582396392	0.659747973287956	13	0	1	0
0.229429444036639	-0.0027680168407791	0.30195796797787	0.510692761471613	0.334418582396392	0.659747973287956	15	0	1	0
0.211652200950313	-0.110921710799832	0.325497944494767	0.599377354513818	0.395353085915312	0.712213637483478	15	0	1	0
0.211652200950313	-0.110921710799832	0.325497944494767	0.482059648783409	0.310679956818981	0.681372714229831	16	0	1	0
0.211652200950313	-0.110921710799832	0.325497944494767	0.482059648783409	0.310679956818981	0.681372714229831	16	0	1	0
0.265004810178137	0.0706813105574856	0.44177510487263	0.482059648783409	0.310679956818981	0.681372714229831	16	0	1	0
0.211652200950313	-0.110921710799832	0.325497944494767	0.482059648783409	0.310679956818981	0.681372714229831	16	0	1	0
0.211652200950313	-0.110921710799832	0.325497944494767	0.482059648783409	0.310679956818981	0.681372714229831	16	0	1	0
0.211652200950313	-0.110921710799832	0.325497944494767	0.599377354513818	0.395353085915312	0.712213637483478	16	0	1	0
0.211652200950313	-0.110921710799832	0.325497944494767	0.482059648783409	0.310679956818981	0.681372714229831	16	0	1	0
0.211652200950313	-0.110921710799832	0.325497944494767	0.482059648783409	0.310679956818981	0.681372714229831	16	0	1	0
0.211652200950313	-0.110921710799832	0.325497944494767	0.482059648783409	0.310679956818981	0.681372714229831	16	0	1	0
0.211652200950313	-0.110921710799832	0.325497944494767	0.482059648783409	0.310679956818981	0.681372714229831	16	0	1	0
0.211652200950313	-0.110921710799832	0.325497944494767	0.482059648783409	0.310679956818981	0.681372714229831	16	0	1	0
0.211652200950313	-0.110921710799832	0.325497944494767	0.482059648783409	0.310679956818981	0.681372714229831	16	0	1	0
0.265004810178137	0.0706813105574856	0.44177510487263	0.482059648783409	0.310679956818981	0.681372714229831	16	0	1	0
0.265004810178137	0.0706813105574856	0.44177510487263	0.482059648783409	0.310679956818981	0.681372714229831	16	0	1	0
0.258707092879214	0.0186173153673428	0.405122601952924	0.519439600895681	0.362161598477568	0.649571285308777	16	0	1	0
0.258707092879214	0.0186173153673428	0.405122601952924	0.519439600895681	0.362161598477568	0.649571285308777	16	0	1	0
0.258707092879214	0.0186173153673428	0.405122601952924	0.519439600895681	0.362161598477568	0.649571285308777	16	0	1	0
0.258707092879214	0.0186173153673428	0.405122601952924	0.519439600895681	0.362161598477568	0.649571285308777	16	0	1	0
0.258707092879214	0.0186173153673428	0.405122601952924	0.519439600895681	0.362161598477568	0.649571285308777	16	0	1	0
0.244487255944378	0.127407490629284	0.392371964112635	0.519439600895681	0.362161598477568	0.649571285308777	16	0	1	0
0.244487255944378	0.127407490629284	0.392371964112635	0.519439600895681	0.362161598477568	0.649571285308777	16	0	1	0
0.244487255944378	0.127407490629284	0.392371964112635	0.519439600895681	0.362161598477568	0.649571285308777	16	0	1	0
0.244487255944378	0.127407490629284	0.392371964112635	0.519439600895681	0.362161598477568	0.649571285308777	16	0	1	0
0.244487255944378	0.127407490629284	0.392371964112635	0.519439600895681	0.362161598477568	0.649571285308777	16	0	1	0
0.244487255944378	0.127407490629284	0.392371964112635	0.519439600895681	0.362161598477568	0.649571285308777	16	0	1	0
0.244487255944378	0.127407490629284	0.392371964112635	0.519439600895681	0.362161598477568	0.649571285308777	16	0	1	0
0.244487255944378	0.127407490629284	0.392371964112635	0.519439600895681	0.362161598477568	0.649571285308777	16	0	1	0
0.244487255944378	0.127407490629284	0.392371964112635	0.519439600895681	0.362161598477568	0.649571285308777	16	0	1	0
0.244487255944378	0.127407490629284	0.392371964112635	0.519439600895681	0.362161598477568	0.649571285308777	16	0	1	0
0.244487255944378	0.127407490629284	0.392371964112635	0.519439600895681	0.362161598477568	0.649571285308777	16	0	1	0
0.258707092879214	0.0186173153673428	0.405122601952924	0.519439600895681	0.362161598477568	0.649571285308777	16	0	1	0
0.258707092879214	0.0186173153673428	0.405122601952924	0.519439600895681	0.362161598477568	0.649571285308777	16	0	1	0
0.258707092879214	0.0186173153673428	0.405122601952924	0.519439600895681	0.362161598477568	0.649571285308777	16	0	1	0
0.258707092879214	0.0186173153673428	0.405122601952924	0.519439600895681	0.362161598477568	0.649571285308777	16	0	1	0
0.258707092879214	0.0186173153673428	0.405122601952924	0.519439600895681	0.362161598477568	0.649571285308777	16	0	1	0
0.258707092879214	0.0186173153673428	0.405122601952924	0.519439600895681	0.362161598477568	0.649571285308777	16	0	1	0
0.258707092879214	0.0186173153673428	0.405122601952924	0.519439600895681	0.362161598477568	0.649571285308777	16	0	1	0
0.258707092879214	0.0186173153673428	0.405122601952924	0.519439600895681	0.362161598477568	0.649571285308777	16	0	1	0
0.258707092879214	0.0186173153673428	0.405122601952924	0.519439600895681	0.362161598477568	0.649571285308777	16	0	1	0
0.258707092879214	0.0186173153673428	0.405122601952924	0.519439600895681	0.362161598477568	0.649571285308777	16	0	1	0
0.258707092879214	0.0186173153673428	0.405122601952924	0.519439600895681	0.362161598477568	0.649571285308777	16	0	1	0
0.258707092879214	0.0186173153673428	0.405122601952924	0.519439600895681	0.362161598477568	0.649571285308777	16	0	1	0
0.258707092879214	0.0186173153673428	0.405122601952924	0.519439600895681	0.362161598477568	0.649571285308777	16	0	1	0
0.244487255944378	0.127407490629284	0.392371964112635	0.519439600895681	0.362161598477568	0.649571285308777	16	0	1	0
0.244487255944378	0.127407490629284	0.392371964112635	0.519439600895681	0.362161598477568	0.649571285308777	16	0	1	0
0.244487255944378	0.127407490629284	0.392371964112635	0.519439600895681	0.362161598477568	0.649571285308777	16	0	1	0
0.258707092879214	0.0186173153673428	0.405122601952924	0.519439600895681	0.362161598477568	0.649571285308777	16	0	1	0
0.258707092879214	0.0186173153673428	0.405122601952924	0.519439600895681	0.362161598477568	0.649571285308777	16	0	1	0
0.258707092879214	0.0186173153673428	0.405122601952924	0.519439600895681	0.362161598477568	0.649571285308777	16	0	1	0
0.258707092879214	0.0186173153673428	0.405122601952924	0.519439600895681	0.362161598477568	0.649571285308777	16	0	1	0
0.258707092879214	0.0186173153673428	0.405122601952924	0.519439600895681	0.362161598477568	0.649571285308777	16	0	1	0
0.258707092879214	0.0186173153673428	0.405122601952924	0.519439600895681	0.362161598477568	0.649571285308777	16	0	1	0
0.244487255944378	0.127407490629284	0.392371964112635	0.519439600895681	0.362161598477568	0.649571285308777	16	0	1	0
0.244487255944378	0.127407490629284	0.392371964112635	0.519439600895681	0.362161598477568	0.649571285308777	16	0	1	0
0.244487255944378	0.127407490629284	0.392371964112635	0.519439600895681	0.362161598477568	0.649571285308777	16	0	1	0
0.258707092879214	0.0186173153673428	0.405122601952924	0.519439600895681	0.362161598477568	0.649571285308777	16	0	1	0
0.244487255944378	0.127407490629284	0.392371964112635	0.519439600895681	0.362161598477568	0.649571285308777	16	0	1	0
0.244487255944378	0.127407490629284	0.392371964112635	0.519439600895681	0.362161598477568	0.649571285308777	16	0	1	0
0.28030457486584	0.098592861563552	0.425403851503979	0.525032722860038	0.353159940465978	0.642285183899101	16	0	1	0
0.293413736413934	0.0403833754653055	0.3875546215714	0.525032722860038	0.353159940465978	0.642285183899101	17	0	1	0
0.293413736413934	0.0403833754653055	0.3875546215714	0.525032722860038	0.353159940465978	0.642285183899101	17	0	1	0
0.293413736413934	0.0403833754653055	0.3875546215714	0.525032722860038	0.353159940465978	0.642285183899101	17	0	1	0
0.293413736413934	0.0403833754653055	0.3875546215714	0.525032722860038	0.353159940465978	0.642285183899101	17	0	1	0
0.293413736413934	0.0403833754653055	0.3875546215714	0.525032722860038	0.353159940465978	0.642285183899101	17	0	1	0
0.28030457486584	0.098592861563552	0.425403851503979	0.525032722860038	0.353159940465978	0.642285183899101	17	0	1	0
0.28030457486584	0.098592861563552	0.425403851503979	0.525032722860038	0.353159940465978	0.642285183899101	17	0	1	0
0.28030457486584	0.098592861563552	0.425403851503979	0.525032722860038	0.353159940465978	0.642285183899101	17	0	1	0
0.274088105406995	0.0137115217379387	0.395893692550979	0.549136689328601	0.379669868647709	0.694358649995875	17	0	1	0
0.266492949727093	-0.144939613335813	0.373456851122553	0.549136689328601	0.379669868647709	0.694358649995875	17	0	1	0
0.266492949727093	-0.144939613335813	0.373456851122553	0.549136689328601	0.379669868647709	0.694358649995875	17	0	1	0
0.266492949727093	-0.144939613335813	0.373456851122553	0.549136689328601	0.379669868647709	0.694358649995875	17	0	1	0
0.266492949727093	-0.144939613335813	0.373456851122553	0.549136689328601	0.379669868647709	0.694358649995875	17	0	1	0
0.266492949727093	-0.144939613335813	0.373456851122553	0.549136689328601	0.379669868647709	0.694358649995875	17	0	1	0
0.274088105406995	0.0137115217379387	0.395893692550979	0.549136689328601	0.379669868647709	0.694358649995875	17	0	1	0
0.274088105406995	0.0137115217379387	0.395893692550979	0.549136689328601	0.379669868647709	0.694358649995875	17	0	1	0
0.274088105406995	0.0137115217379387	0.395893692550979	0.549136689328601	0.379669868647709	0.694358649995875	17	0	1	0
0.274088105406995	0.0137115217379387	0.395893692550979	0.549136689328601	0.379669868647709	0.694358649995875	17	0	1	0
0.266492949727093	-0.144939613335813	0.373456851122553	0.549136689328601	0.379669868647709	0.694358649995875	17	0	1	0
0.266492949727093	-0.144939613335813	0.373456851122553	0.549136689328601	0.379669868647709	0.694358649995875	17	0	1	0
0.266492949727093	-0.144939613335813	0.373456851122553	0.549136689328601	0.379669868647709	0.694358649995875	17	0	1	0
0.292634356055313	0.085823490216974	0.446479466238105	0.548330186263795	0.379669868647709	0.727523902491864	17	0	1	0
0.235637959232007	0.0534533571775963	0.358142255625037	0.548330186263795	0.379669868647709	0.727523902491864	17	0	1	0
0.292634356055313	0.085823490216974	0.446479466238105	0.548330186263795	0.379669868647709	0.727523902491864	17	0	1	0
0.292634356055313	0.085823490216974	0.446479466238105	0.548330186263795	0.379669868647709	0.727523902491864	17	0	1	0
0.235637959232007	0.0534533571775963	0.358142255625037	0.548330186263795	0.379669868647709	0.727523902491864	17	0	1	0
0.235637959232007	0.0534533571775963	0.358142255625037	0.548330186263795	0.379669868647709	0.727523902491864	17	0	1	0
0.235637959232007	0.0534533571775963	0.358142255625037	0.548330186263795	0.379669868647709	0.727523902491864	17	0	1	0
0.235637959232007	0.0534533571775963	0.358142255625037	0.548330186263795	0.379669868647709	0.727523902491864	17	0	1	0
0.292634356055313	0.085823490216974	0.446479466238105	0.548330186263795	0.379669868647709	0.727523902491864	17	0	1	0
0.292634356055313	0.085823490216974	0.446479466238105	0.548330186263795	0.379669868647709	0.727523902491864	17	0	1	0
0.292634356055313	0.085823490216974	0.446479466238105	0.548330186263795	0.379669868647709	0.727523902491864	17	0	1	0
0.292634356055313	0.085823490216974	0.446479466238105	0.548330186263795	0.379669868647709	0.727523902491864	17	0	1	0
0.255613978334078	0.126347694174736	0.338694094305181	0.551478681020291	0.429463794018042	0.659921357933549	17	0	1	0
0.255613978334078	0.126347694174736	0.338694094305181	0.551478681020291	0.429463794018042	0.659921357933549	17	0	1	0
0.255613978334078	0.126347694174736	0.338694094305181	0.551478681020291	0.429463794018042	0.659921357933549	17	0	1	0
0.255613978334078	0.126347694174736	0.338694094305181	0.551478681020291	0.429463794018042	0.659921357933549	17	0	1	0
0.255613978334078	0.126347694174736	0.338694094305181	0.551478681020291	0.429463794018042	0.659921357933549	17	0	1	0
0.255613978334078	0.126347694174736	0.338694094305181	0.551478681020291	0.429463794018042	0.659921357933549	17	0	1	0
0.223355188266818	-0.0110743110037099	0.387790357884893	0.551478681020291	0.429463794018042	0.659921357933549	17	0	1	0
0.223355188266818	-0.0110743110037099	0.387790357884893	0.551478681020291	0.429463794018042	0.659921357933549	17	0	1	0
0.223355188266818	-0.0110743110037099	0.387790357884893	0.551478681020291	0.429463794018042	0.659921357933549	17	0	1	0
0.223355188266818	-0.0110743110037099	0.387790357884893	0.551478681020291	0.429463794018042	0.659921357933549	17	0	1	0
0.255613978334078	0.126347694174736	0.338694094305181	0.551478681020291	0.429463794018042	0.659921357933549	17	0	1	0
0.255613978334078	0.126347694174736	0.338694094305181	0.551478681020291	0.429463794018042	0.659921357933549	17	0	1	0
0.255613978334078	0.126347694174736	0.338694094305181	0.551478681020291	0.429463794018042	0.659921357933549	17	0	1	0
0.255613978334078	0.126347694174736	0.338694094305181	0.551478681020291	0.429463794018042	0.659921357933549	17	0	1	0
0.223355188266818	-0.0110743110037099	0.387790357884893	0.551478681020291	0.429463794018042	0.659921357933549	17	0	1	0
0.223355188266818	-0.0110743110037099	0.387790357884893	0.551478681020291	0.429463794018042	0.659921357933549	17	0	1	0
0.223355188266818	-0.0110743110037099	0.387790357884893	0.551478681020291	0.429463794018042	0.659921357933549	17	0	1	0
0.223355188266818	-0.0110743110037099	0.387790357884893	0.551478681020291	0.429463794018042	0.659921357933549	17	0	1	0
0.223355188266818	-0.0110743110037099	0.387790357884893	0.551478681020291	0.429463794018042	0.659921357933549	17	0	1	0
0.223355188266818	-0.0110743110037099	0.387790357884893	0.551478681020291	0.429463794018042	0.659921357933549	17	0	1	0
0.223355188266818	-0.0110743110037099	0.387790357884893	0.551478681020291	0.429463794018042	0.659921357933549	17	0	1	0
0.255613978334078	0.126347694174736	0.338694094305181	0.551478681020291	0.429463794018042	0.659921357933549	17	0	1	0
0.255613978334078	0.126347694174736	0.338694094305181	0.551478681020291	0.429463794018042	0.659921357933549	17	0	1	0
0.255613978334078	0.126347694174736	0.338694094305181	0.551478681020291	0.429463794018042	0.659921357933549	17	0	1	0
0.223355188266818	-0.0110743110037099	0.387790357884893	0.551478681020291	0.429463794018042	0.659921357933549	17	0	1	0
0.220041261998505	0.059316858427292	0.363626493579107	0.551478681020291	0.429463794018042	0.659921357933549	17	0	1	0
0.220041261998505	0.059316858427292	0.363626493579107	0.551478681020291	0.429463794018042	0.659921357933549	17	0	1	0
0.220041261998505	0.059316858427292	0.363626493579107	0.551478681020291	0.429463794018042	0.659921357933549	17	0	1	0
0.220041261998505	0.059316858427292	0.363626493579107	0.551478681020291	0.429463794018042	0.659921357933549	17	0	1	0
0.220041261998505	0.059316858427292	0.363626493579107	0.551478681020291	0.429463794018042	0.659921357933549	17	0	1	0
0.220041261998505	0.059316858427292	0.363626493579107	0.551478681020291	0.429463794018042	0.659921357933549	17	0	1	0
0.220041261998505	0.059316858427292	0.363626493579107	0.551478681020291	0.429463794018042	0.659921357933549	17	0	1	0
0.220041261998505	0.059316858427292	0.363626493579107	0.551478681020291	0.429463794018042	0.659921357933549	17	0	1	0
0.220041261998505	0.059316858427292	0.363626493579107	0.551478681020291	0.429463794018042	0.659921357933549	17	0	1	0
0.220041261998505	0.059316858427292	0.363626493579107	0.551478681020291	0.429463794018042	0.659921357933549	17	0	1	0
0.220041261998505	0.059316858427292	0.363626493579107	0.551478681020291	0.429463794018042	0.659921357933549	17	0	1	0
0.220041261998505	0.059316858427292	0.363626493579107	0.551478681020291	0.429463794018042	0.659921357933549	17	0	1	0
0.220041261998505	0.059316858427292	0.363626493579107	0.551478681020291	0.429463794018042	0.659921357933549	17	0	1	0
0.220041261998505	0.059316858427292	0.363626493579107	0.551478681020291	0.429463794018042	0.659921357933549	17	0	1	0
0.220041261998505	0.059316858427292	0.363626493579107	0.551478681020291	0.429463794018042	0.659921357933549	17	0	1	0
0.24174684173741	0.0524308551725798	0.400441247812896	0.551478681020291	0.429463794018042	0.659921357933549	17	0	1	0
0.24174684173741	0.0524308551725798	0.400441247812896	0.551478681020291	0.429463794018042	0.659921357933549	17	0	1	0
0.24174684173741	0.0524308551725798	0.400441247812896	0.551478681020291	0.429463794018042	0.659921357933549	17	0	1	0
0.24174684173741	0.0524308551725798	0.400441247812896	0.551478681020291	0.429463794018042	0.659921357933549	17	0	1	0
0.24174684173741	0.0524308551725798	0.400441247812896	0.551478681020291	0.429463794018042	0.659921357933549	17	0	1	0
0.24174684173741	0.0524308551725798	0.400441247812896	0.551478681020291	0.429463794018042	0.659921357933549	17	0	1	0
0.24174684173741	0.0524308551725798	0.400441247812896	0.551478681020291	0.429463794018042	0.659921357933549	17	0	1	0
0.24174684173741	0.0524308551725798	0.400441247812896	0.551478681020291	0.429463794018042	0.659921357933549	17	0	1	0
0.24174684173741	0.0524308551725798	0.400441247812896	0.551478681020291	0.429463794018042	0.659921357933549	17	0	1	0
0.24174684173741	0.0524308551725798	0.400441247812896	0.551478681020291	0.429463794018042	0.659921357933549	17	0	1	0
0.24174684173741	0.0524308551725798	0.400441247812896	0.551478681020291	0.429463794018042	0.659921357933549	17	0	1	0
0.24174684173741	0.0524308551725798	0.400441247812896	0.551478681020291	0.429463794018042	0.659921357933549	17	0	1	0
0.24174684173741	0.0524308551725798	0.400441247812896	0.551478681020291	0.429463794018042	0.659921357933549	17	0	1	0
0.24174684173741	0.0524308551725798	0.400441247812896	0.551478681020291	0.429463794018042	0.659921357933549	17	0	1	0
0.24174684173741	0.0524308551725798	0.400441247812896	0.551478681020291	0.429463794018042	0.659921357933549	17	0	1	0
0.199432764905822	0.0442056873882763	0.364497382678328	0.551478681020291	0.429463794018042	0.67835752738045	17	0	1	0
0.199432764905822	0.0442056873882763	0.364497382678328	0.551478681020291	0.429463794018042	0.67835752738045	17	0	1	0
0.199432764905822	0.0442056873882763	0.364497382678328	0.551478681020291	0.429463794018042	0.67835752738045	17	0	1	0
0.199432764905822	0.0442056873882763	0.364497382678328	0.551478681020291	0.429463794018042	0.67835752738045	17	0	1	0
0.199432764905822	0.0442056873882763	0.364497382678328	0.551478681020291	0.429463794018042	0.67835752738045	17	0	1	0
0.199432764905822	0.0442056873882763	0.364497382678328	0.551478681020291	0.429463794018042	0.67835752738045	17	0	1	0
0.199432764905822	0.0442056873882763	0.364497382678328	0.551478681020291	0.429463794018042	0.67835752738045	17	0	1	0
0.199432764905822	0.0442056873882763	0.364497382678328	0.551478681020291	0.429463794018042	0.67835752738045	17	0	1	0
0.199432764905822	0.0442056873882763	0.364497382678328	0.551478681020291	0.429463794018042	0.67835752738045	17	0	1	0
0.199432764905822	0.0442056873882763	0.364497382678328	0.551478681020291	0.429463794018042	0.67835752738045	17	0	1	0
0.290362857208148	-0.0530567132875661	0.392596224710735	0.544497108755983	0.38942881457871	0.688875692751528	17	0	1	0
0.290362857208148	-0.0530567132875661	0.392596224710735	0.544497108755983	0.38942881457871	0.688875692751528	18	0	1	0
0.290362857208148	-0.0530567132875661	0.392596224710735	0.544497108755983	0.38942881457871	0.688875692751528	18	0	1	0
0.290362857208148	-0.0530567132875661	0.392596224710735	0.544497108755983	0.38942881457871	0.688875692751528	18	0	1	0
0.290362857208148	-0.0530567132875661	0.392596224710735	0.544497108755983	0.38942881457871	0.688875692751528	18	0	1	0
0.290362857208148	-0.0530567132875661	0.392596224710735	0.544497108755983	0.38942881457871	0.688875692751528	18	0	1	0
0.290362857208148	-0.0530567132875661	0.392596224710735	0.544497108755983	0.38942881457871	0.688875692751528	18	0	1	0
0.290362857208148	-0.0530567132875661	0.392596224710735	0.544497108755983	0.38942881457871	0.688875692751528	18	0	1	0
0.338463439470179	0.149304303632286	0.517475301193221	0.543691010627436	0.460398825722839	0.661430098168981	18	0	1	0
0.338463439470179	0.149304303632286	0.517475301193221	0.543691010627436	0.460398825722839	0.661430098168981	19	0	1	0
0.338463439470179	0.149304303632286	0.517475301193221	0.543691010627436	0.460398825722839	0.661430098168981	19	0	1	0
0.338463439470179	0.149304303632286	0.517475301193221	0.543691010627436	0.460398825722839	0.661430098168981	19	0	1	0
0.338463439470179	0.149304303632286	0.517475301193221	0.543691010627436	0.460398825722839	0.661430098168981	19	0	1	0
0.338463439470179	0.149304303632286	0.517475301193221	0.543691010627436	0.460398825722839	0.661430098168981	19	0	1	0
0.338463439470179	0.149304303632286	0.517475301193221	0.543691010627436	0.460398825722839	0.661430098168981	19	0	1	0
0.338463439470179	0.149304303632286	0.517475301193221	0.543691010627436	0.460398825722839	0.661430098168981	19	0	1	0
0.338463439470179	0.149304303632286	0.517475301193221	0.543691010627436	0.460398825722839	0.661430098168981	19	0	1	0
0.338463439470179	0.149304303632286	0.517475301193221	0.543691010627436	0.460398825722839	0.661430098168981	19	0	1	0
0.338463439470179	0.149304303632286	0.517475301193221	0.543691010627436	0.460398825722839	0.661430098168981	19	0	1	0
0.338463439470179	0.149304303632286	0.517475301193221	0.543691010627436	0.460398825722839	0.661430098168981	19	0	1	0
0.275368645854644	-0.0624434646559984	0.380738377682411	0.544103474204476	0.365202871611289	0.754288524243042	19	0	1	0
0.275368645854644	-0.0624434646559984	0.380738377682411	0.544103474204476	0.365202871611289	0.754288524243042	21	0	1	0
0.275368645854644	-0.0624434646559984	0.380738377682411	0.544103474204476	0.365202871611289	0.754288524243042	21	0	1	0
0.275368645854644	-0.0624434646559984	0.380738377682411	0.544103474204476	0.365202871611289	0.754288524243042	21	0	1	0
0.275368645854644	-0.0624434646559984	0.380738377682411	0.544103474204476	0.365202871611289	0.754288524243042	21	0	1	0
0.275368645854644	-0.0624434646559984	0.380738377682411	0.544103474204476	0.365202871611289	0.754288524243042	21	0	1	0
0.275368645854644	-0.0624434646559984	0.380738377682411	0.544103474204476	0.365202871611289	0.754288524243042	21	0	1	0
0.275368645854644	-0.0624434646559984	0.380738377682411	0.544103474204476	0.365202871611289	0.754288524243042	21	0	1	0
0.275368645854644	-0.0624434646559984	0.380738377682411	0.544103474204476	0.365202871611289	0.754288524243042	21	0	1	0
0.275368645854644	-0.0624434646559984	0.380738377682411	0.544103474204476	0.365202871611289	0.754288524243042	21	0	1	0
0.275368645854644	-0.0624434646559984	0.380738377682411	0.544103474204476	0.365202871611289	0.754288524243042	21	0	1	0
0.275368645854644	-0.0624434646559984	0.380738377682411	0.544103474204476	0.365202871611289	0.754288524243042	21	0	1	0
0.275368645854644	-0.0624434646559984	0.380738377682411	0.544103474204476	0.365202871611289	0.754288524243042	21	0	1	0
0.275368645854644	-0.0624434646559984	0.380738377682411	0.544103474204476	0.365202871611289	0.754288524243042	21	0	1	0
0.275368645854644	-0.0624434646559984	0.380738377682411	0.544103474204476	0.365202871611289	0.754288524243042	21	0	1	0
0.275368645854644	-0.0624434646559984	0.380738377682411	0.544103474204476	0.365202871611289	0.754288524243042	21	0	1	0
0.275368645854644	-0.0624434646559984	0.380738377682411	0.544103474204476	0.365202871611289	0.754288524243042	21	0	1	0
0.275368645854644	-0.0624434646559984	0.380738377682411	0.544103474204476	0.365202871611289	0.754288524243042	21	0	1	0
0.275368645854644	-0.0624434646559984	0.380738377682411	0.544103474204476	0.365202871611289	0.754288524243042	21	0	1	0
0.275368645854644	-0.0624434646559984	0.380738377682411	0.544103474204476	0.365202871611289	0.754288524243042	21	0	1	0
0.275368645854644	-0.0624434646559984	0.380738377682411	0.544103474204476	0.365202871611289	0.754288524243042	21	0	1	0
0.275368645854644	-0.0624434646559984	0.380738377682411	0.544103474204476	0.365202871611289	0.754288524243042	21	0	1	0
0.275368645854644	-0.0624434646559984	0.380738377682411	0.544103474204476	0.365202871611289	0.754288524243042	21	0	1	0
0.275368645854644	-0.0624434646559984	0.380738377682411	0.544103474204476	0.365202871611289	0.754288524243042	21	0	1	0
0.275368645854644	-0.0624434646559984	0.380738377682411	0.544103474204476	0.365202871611289	0.754288524243042	21	0	1	0
0.301939146109408	0.108847561411191	0.428518949817797	0.590747696930572	0.312123336393448	0.726885961891836	21	0	1	0
0.301939146109408	0.108847561411191	0.428518949817797	0.590747696930572	0.312123336393448	0.726885961891836	21	0	1	0
0.301939146109408	0.108847561411191	0.428518949817797	0.590747696930572	0.312123336393448	0.726885961891836	21	0	1	0
0.301939146109408	0.108847561411191	0.428518949817797	0.590747696930572	0.312123336393448	0.726885961891836	21	0	1	0
0.301939146109408	0.108847561411191	0.428518949817797	0.590747696930572	0.312123336393448	0.726885961891836	21	0	1	0
0.301939146109408	0.108847561411191	0.428518949817797	0.590747696930572	0.312123336393448	0.726885961891836	21	0	1	0
0.301939146109408	0.108847561411191	0.428518949817797	0.590747696930572	0.312123336393448	0.726885961891836	21	0	1	0
0.301939146109408	0.108847561411191	0.428518949817797	0.590747696930572	0.312123336393448	0.726885961891836	21	0	1	0
0.301939146109408	0.108847561411191	0.428518949817797	0.590747696930572	0.312123336393448	0.726885961891836	21	0	1	0
0.301939146109408	0.108847561411191	0.428518949817797	0.590747696930572	0.312123336393448	0.726885961891836	21	0	1	0
0.301939146109408	0.108847561411191	0.428518949817797	0.590747696930572	0.312123336393448	0.726885961891836	21	0	1	0
0.301939146109408	0.108847561411191	0.428518949817797	0.590747696930572	0.312123336393448	0.726885961891836	21	0	1	0
0.301939146109408	0.108847561411191	0.428518949817797	0.590747696930572	0.312123336393448	0.726885961891836	21	0	1	0
0.301939146109408	0.108847561411191	0.428518949817797	0.590747696930572	0.312123336393448	0.726885961891836	21	0	1	0
0.301939146109408	0.108847561411191	0.428518949817797	0.590747696930572	0.312123336393448	0.726885961891836	21	0	1	0
0.301939146109408	0.108847561411191	0.428518949817797	0.590747696930572	0.312123336393448	0.726885961891836	21	0	1	0
0.258998512287773	0.0266354086985473	0.389772472105513	0.590747696930572	0.312123336393448	0.726885961891836	21	0	1	0
0.258998512287773	0.0266354086985473	0.389772472105513	0.590747696930572	0.312123336393448	0.726885961891836	21	0	1	0
0.277390130869542	0.0395850775517749	0.413010115471778	0.590747696930572	0.312123336393448	0.726885961891836	21	0	1	0
0.277390130869542	0.0395850775517749	0.413010115471778	0.590747696930572	0.312123336393448	0.726885961891836	21	0	1	0
0.254053038515357	0.0395850775517749	0.399091208696574	0.600316241016103	0.327928978829519	0.709200494632456	21	0	1	0
0.277590411431498	0.00901725638837714	0.390580255383378	0.604482244430797	0.454455835312578	0.723870328387152	21	0	1	0
0.277590411431498	0.00901725638837714	0.390580255383378	0.604482244430797	0.454455835312578	0.723870328387152	22	0	1	0
0.277590411431498	0.00901725638837714	0.390580255383378	0.604482244430797	0.454455835312578	0.723870328387152	22	0	1	0
0.277590411431498	0.00901725638837714	0.390580255383378	0.604482244430797	0.454455835312578	0.723870328387152	22	0	1	0
0.297662733825168	-0.0408047485437146	0.442262661952184	0.602903327584065	0.431485710362004	0.727886386075919	22	0	1	0
0.297662733825168	-0.0408047485437146	0.442262661952184	0.602903327584065	0.431485710362004	0.727886386075919	22	0	1	0
0.297662733825168	-0.0408047485437146	0.442262661952184	0.602903327584065	0.431485710362004	0.727886386075919	22	0	1	0
0.297662733825168	-0.0408047485437146	0.442262661952184	0.602903327584065	0.431485710362004	0.727886386075919	22	0	1	0
0.297662733825168	-0.0408047485437146	0.442262661952184	0.602903327584065	0.431485710362004	0.727886386075919	22	0	1	0
0.297662733825168	-0.0408047485437146	0.442262661952184	0.602903327584065	0.431485710362004	0.727886386075919	22	0	1	0
0.297662733825168	-0.0408047485437146	0.442262661952184	0.604482244430797	0.397906193589821	0.711059480006249	22	0	1	0
0.297662733825168	-0.0408047485437146	0.442262661952184	0.604482244430797	0.397906193589821	0.711059480006249	22	0	1	0
0.297662733825168	-0.0408047485437146	0.442262661952184	0.604482244430797	0.397906193589821	0.711059480006249	22	0	1	0
0.297662733825168	-0.0408047485437146	0.442262661952184	0.604482244430797	0.397906193589821	0.711059480006249	22	0	1	0
0.297662733825168	-0.0408047485437146	0.442262661952184	0.604482244430797	0.397906193589821	0.711059480006249	22	0	1	0
0.297662733825168	-0.0408047485437146	0.442262661952184	0.604482244430797	0.397906193589821	0.711059480006249	22	0	1	0
0.297662733825168	-0.0408047485437146	0.442262661952184	0.604482244430797	0.397906193589821	0.711059480006249	22	0	1	0
0.297662733825168	-0.0408047485437146	0.442262661952184	0.604482244430797	0.397906193589821	0.711059480006249	22	0	1	0
0.297662733825168	-0.0408047485437146	0.442262661952184	0.604482244430797	0.397906193589821	0.711059480006249	22	0	1	0
0.297662733825168	-0.0408047485437146	0.442262661952184	0.604482244430797	0.397906193589821	0.711059480006249	22	0	1	0
0.297662733825168	-0.0408047485437146	0.442262661952184	0.604482244430797	0.397906193589821	0.711059480006249	22	0	1	0
0.297662733825168	-0.0408047485437146	0.442262661952184	0.604482244430797	0.397906193589821	0.711059480006249	22	0	1	0
0.297662733825168	-0.0408047485437146	0.442262661952184	0.604482244430797	0.397906193589821	0.711059480006249	22	0	1	0
0.297662733825168	-0.0408047485437146	0.442262661952184	0.604482244430797	0.397906193589821	0.711059480006249	22	0	1	0
0.297662733825168	-0.0408047485437146	0.442262661952184	0.604482244430797	0.397906193589821	0.711059480006249	22	0	1	0
0.297662733825168	-0.0408047485437146	0.442262661952184	0.604482244430797	0.397906193589821	0.711059480006249	22	0	1	0
0.297662733825168	-0.0408047485437146	0.442262661952184	0.604482244430797	0.397906193589821	0.711059480006249	22	0	1	0
0.297662733825168	-0.0408047485437146	0.442262661952184	0.604482244430797	0.397906193589821	0.711059480006249	22	0	1	0
0.297662733825168	-0.0408047485437146	0.442262661952184	0.604482244430797	0.397906193589821	0.711059480006249	22	0	1	0
0.297662733825168	-0.0408047485437146	0.442262661952184	0.604482244430797	0.397906193589821	0.711059480006249	22	0	1	0
0.297662733825168	-0.0408047485437146	0.442262661952184	0.604482244430797	0.397906193589821	0.711059480006249	22	0	1	0
0.297662733825168	-0.0408047485437146	0.442262661952184	0.604482244430797	0.397906193589821	0.711059480006249	22	0	1	0
0.297662733825168	-0.0408047485437146	0.442262661952184	0.604482244430797	0.397906193589821	0.711059480006249	22	0	1	0
0.297662733825168	-0.0408047485437146	0.442262661952184	0.604482244430797	0.397906193589821	0.711059480006249	22	0	1	0
0.251173090598037	0.0260837601137557	0.354539311574392	0.582562331323085	0.355361264546957	0.752815658352701	22	0	1	0
0.251173090598037	0.0260837601137557	0.354539311574392	0.582562331323085	0.355361264546957	0.752815658352701	22	0	1	0
0.251173090598037	0.0260837601137557	0.354539311574392	0.582562331323085	0.355361264546957	0.752815658352701	22	0	1	0
0.25103995240688	0.130327357784331	0.447044836909373	0.582562331323085	0.355361264546957	0.752815658352701	22	0	1	0
0.25103995240688	0.130327357784331	0.447044836909373	0.582562331323085	0.355361264546957	0.752815658352701	22	0	1	0
0.25103995240688	0.130327357784331	0.447044836909373	0.582562331323085	0.355361264546957	0.752815658352701	22	0	1	0
0.287819447944225	0.0587831332132166	0.450481131482596	0.546777372987556	0.431628969259898	0.696241584182842	22	0	1	0
0.287819447944225	0.0587831332132166	0.450481131482596	0.546777372987556	0.431628969259898	0.696241584182842	22	0	1	0
0.287819447944225	0.0587831332132166	0.450481131482596	0.546777372987556	0.431628969259898	0.696241584182842	22	0	1	0
0.287819447944225	0.0587831332132166	0.450481131482596	0.546777372987556	0.431628969259898	0.696241584182842	22	0	1	0
0.287819447944225	0.0587831332132166	0.450481131482596	0.546777372987556	0.431628969259898	0.696241584182842	22	0	1	0
0.287819447944225	0.0587831332132166	0.450481131482596	0.546777372987556	0.431628969259898	0.696241584182842	22	0	1	0
0.23897057432843	0.125818667106966	0.380100671550586	0.546777372987556	0.388865083652943	0.696241584182842	22	0	1	0
0.23897057432843	0.125818667106966	0.380100671550586	0.546777372987556	0.388865083652943	0.696241584182842	22	0	1	0
0.23897057432843	0.125818667106966	0.380100671550586	0.546777372987556	0.388865083652943	0.696241584182842	22	0	1	0
0.23897057432843	0.125818667106966	0.380100671550586	0.546777372987556	0.388865083652943	0.696241584182842	22	0	1	0
0.23897057432843	0.125818667106966	0.380100671550586	0.546777372987556	0.388865083652943	0.696241584182842	22	0	1	0
0.23897057432843	0.125818667106966	0.380100671550586	0.546777372987556	0.388865083652943	0.696241584182842	22	0	1	0
0.23897057432843	0.125818667106966	0.380100671550586	0.546777372987556	0.388865083652943	0.696241584182842	22	0	1	0
0.23897057432843	0.125818667106966	0.380100671550586	0.546777372987556	0.388865083652943	0.696241584182842	22	0	1	0
0.23897057432843	0.125818667106966	0.380100671550586	0.546777372987556	0.388865083652943	0.696241584182842	22	0	1	0
0.23897057432843	0.125818667106966	0.380100671550586	0.546777372987556	0.388865083652943	0.696241584182842	22	0	1	0
0.225073168855583	0.125818667106966	0.380100671550586	0.58331184880438	0.365443147938208	0.696241584182842	22	0	1	0
0.314754813942155	0.0738893442696975	0.465959475689047	0.615054925178194	0.442150118376068	0.767162413154332	22	0	1	0
0.314754813942155	0.0738893442696975	0.465959475689047	0.615054925178194	0.442150118376068	0.767162413154332	23	0	1	0
0.314754813942155	0.0738893442696975	0.465959475689047	0.615054925178194	0.442150118376068	0.767162413154332	23	0	1	0
0.314754813942155	0.0738893442696975	0.465959475689047	0.615054925178194	0.442150118376068	0.767162413154332	23	0	1	0
0.314754813942155	0.0738893442696975	0.465959475689047	0.615054925178194	0.442150118376068	0.767162413154332	23	0	1	0
0.314754813942155	0.0738893442696975	0.465959475689047	0.615054925178194	0.442150118376068	0.767162413154332	23	0	1	0
0.29520290388536	0.00958942266402141	0.491429024536483	0.672619376716862	0.508375325191839	0.747463273247663	23	0	1	0
0.29520290388536	0.00958942266402141	0.491429024536483	0.672619376716862	0.508375325191839	0.747463273247663	23	0	1	0
0.29520290388536	0.00958942266402141	0.491429024536483	0.672619376716862	0.508375325191839	0.747463273247663	23	0	1	0
0.29520290388536	0.00958942266402141	0.491429024536483	0.672619376716862	0.508375325191839	0.747463273247663	23	0	1	0
0.29520290388536	0.00958942266402141	0.491429024536483	0.672619376716862	0.508375325191839	0.747463273247663	23	0	1	0
0.29520290388536	0.020859167829385	0.496342781085635	0.672619376716862	0.508375325191839	0.747463273247663	23	0	1	0
0.29520290388536	0.020859167829385	0.496342781085635	0.672619376716862	0.508375325191839	0.747463273247663	23	0	1	0
0.29520290388536	0.020859167829385	0.496342781085635	0.672619376716862	0.508375325191839	0.747463273247663	23	0	1	0
0.29520290388536	0.020859167829385	0.496342781085635	0.672619376716862	0.508375325191839	0.747463273247663	23	0	1	0
0.29520290388536	0.020859167829385	0.496342781085635	0.672619376716862	0.508375325191839	0.747463273247663	23	0	1	0
0.29520290388536	0.020859167829385	0.496342781085635	0.672619376716862	0.508375325191839	0.747463273247663	23	0	1	0
0.29520290388536	0.020859167829385	0.496342781085635	0.672619376716862	0.508375325191839	0.747463273247663	23	0	1	0
0.29520290388536	0.020859167829385	0.496342781085635	0.672619376716862	0.508375325191839	0.747463273247663	23	0	1	0
0.29520290388536	0.020859167829385	0.496342781085635	0.672619376716862	0.508375325191839	0.747463273247663	23	0	1	0
0.29520290388536	0.020859167829385	0.496342781085635	0.672619376716862	0.508375325191839	0.747463273247663	23	0	1	0
0.29520290388536	0.020859167829385	0.496342781085635	0.672619376716862	0.508375325191839	0.747463273247663	23	0	1	0
0.29520290388536	0.020859167829385	0.496342781085635	0.672619376716862	0.508375325191839	0.747463273247663	23	0	1	0
0.29520290388536	0.020859167829385	0.496342781085635	0.672619376716862	0.508375325191839	0.747463273247663	23	0	1	0
0.282058718743239	0.0761673817426595	0.397709967871073	0.672619376716862	0.508375325191839	0.747463273247663	23	0	1	0
0.291436873100968	0.142543530480373	0.410956665692651	0.572341735526277	0.402884322594537	0.701536533869399	23	0	1	0
0.291436873100968	0.142543530480373	0.410956665692651	0.572341735526277	0.402884322594537	0.701536533869399	23	0	1	0
0.291436873100968	0.142543530480373	0.410956665692651	0.572341735526277	0.402884322594537	0.701536533869399	23	0	1	0
0.291436873100968	0.142543530480373	0.410956665692651	0.572341735526277	0.402884322594537	0.701536533869399	23	0	1	0
0.291436873100968	0.142543530480373	0.410956665692651	0.572341735526277	0.402884322594537	0.701536533869399	23	0	1	0
0.291436873100968	0.142543530480373	0.410956665692651	0.572341735526277	0.402884322594537	0.701536533869399	23	0	1	0
0.304504984673407	-0.0834193559907694	0.429051433758358	0.580262083640587	0.432741572102252	0.66347446848647	23	0	1	0
0.274694586744737	0.0803641689317727	0.42684908957861	0.580262083640587	0.432741572102252	0.66347446848647	24	0	1	0
0.274694586744737	0.0803641689317727	0.42684908957861	0.580262083640587	0.432741572102252	0.66347446848647	24	0	1	0
0.274694586744737	0.0803641689317727	0.42684908957861	0.580262083640587	0.432741572102252	0.66347446848647	24	0	1	0
0.274694586744737	0.0803641689317727	0.42684908957861	0.580262083640587	0.432741572102252	0.66347446848647	24	0	1	0
0.274694586744737	0.0803641689317727	0.42684908957861	0.580262083640587	0.432741572102252	0.66347446848647	24	0	1	0
0.31256890999623	-0.0400893669402596	0.389039298035367	0.568411525463481	0.391842175825151	0.733428731770166	24	0	1	0
0.31256890999623	-0.0400893669402596	0.389039298035367	0.568411525463481	0.391842175825151	0.733428731770166	24	0	1	0
0.31256890999623	-0.0400893669402596	0.389039298035367	0.568411525463481	0.391842175825151	0.733428731770166	24	0	1	0
0.24452509333582	0.129285957869536	0.353146508376214	0.598861901856182	0.462190453297312	0.749254483220825	24	0	1	0
0.24452509333582	0.129285957869536	0.353146508376214	0.598861901856182	0.462190453297312	0.749254483220825	25	0	1	0
0.24452509333582	0.129285957869536	0.353146508376214	0.598861901856182	0.462190453297312	0.749254483220825	25	0	1	0
0.278405214703552	0.157782703351818	0.466235418587778	0.51708834200332	0.391107855340256	0.738172870264963	25	0	1	0
0.278405214703552	0.157782703351818	0.466235418587778	0.51708834200332	0.391107855340256	0.738172870264963	25	0	1	0
0.278405214703552	0.157782703351818	0.466235418587778	0.51708834200332	0.391107855340256	0.738172870264963	25	0	1	0
0.293004776698128	0.0875305581015463	0.442582376355197	0.502220534749209	0.352881842924307	0.757823605125901	25	0	1	0
0.293004776698128	0.0875305581015463	0.442582376355197	0.502220534749209	0.352881842924307	0.757823605125901	25	0	1	0
0.273979586573986	0.100307753360849	0.395293759330083	0.539401256846037	0.297103427354883	0.717374262186213	25	0	1	0
0.273979586573986	0.100307753360849	0.395293759330083	0.539401256846037	0.297103427354883	0.717374262186213	25	0	1	0
0.273979586573986	0.100307753360849	0.395293759330083	0.539401256846037	0.297103427354883	0.717374262186213	25	0	1	0
0.273979586573986	0.100307753360849	0.395293759330083	0.539401256846037	0.297103427354883	0.717374262186213	25	0	1	0
0.273979586573986	0.100307753360849	0.395293759330083	0.539401256846037	0.297103427354883	0.717374262186213	25	0	1	0
0.273979586573986	0.100307753360849	0.395293759330083	0.539401256846037	0.297103427354883	0.717374262186213	25	0	1	0
0.273979586573986	0.100307753360849	0.395293759330083	0.539401256846037	0.297103427354883	0.717374262186213	25	0	1	0
0.273979586573986	0.100307753360849	0.395293759330083	0.539401256846037	0.297103427354883	0.717374262186213	25	0	1	0
0.273979586573986	0.100307753360849	0.395293759330083	0.539401256846037	0.297103427354883	0.717374262186213	25	0	1	0
0.298771116733943	0.078612287517877	0.400562253809701	0.548401320001943	0.335577525429361	0.749506830970461	25	0	1	0
0.298771116733943	0.078612287517877	0.400562253809701	0.548401320001943	0.335577525429361	0.749506830970461	26	0	1	0
0.298771116733943	0.078612287517877	0.400562253809701	0.548401320001943	0.335577525429361	0.749506830970461	26	0	1	0
0.298771116733943	0.078612287517877	0.400562253809701	0.548401320001943	0.335577525429361	0.749506830970461	26	0	1	0
0.298771116733943	0.078612287517877	0.400562253809701	0.548401320001943	0.335577525429361	0.749506830970461	26	0	1	0
0.298771116733943	0.078612287517877	0.400562253809701	0.548401320001943	0.335577525429361	0.749506830970461	26	0	1	0
0.298771116733943	0.078612287517877	0.400562253809701	0.548401320001943	0.335577525429361	0.749506830970461	26	0	1	0
0.298771116733943	0.078612287517877	0.400562253809701	0.548401320001943	0.335577525429361	0.749506830970461	26	0	1	0
0.309768329651965	0.11695889513662	0.39138614422021	0.590809528856084	0.419458621857192	0.716384894078899	26	0	1	0
0.223472045071101	0.123966816923889	0.385816634976532	0.590809528856084	0.419458621857192	0.716384894078899	27	0	1	0
0.223472045071101	0.123966816923889	0.385816634976532	0.590809528856084	0.419458621857192	0.716384894078899	27	0	1	0
0.223472045071101	0.123966816923889	0.385816634976532	0.590809528856084	0.419458621857192	0.716384894078899	27	0	1	0
0.223472045071101	0.123966816923889	0.385816634976532	0.590809528856084	0.419458621857192	0.716384894078899	27	0	1	0
0.223472045071101	0.123966816923889	0.385816634976532	0.590809528856084	0.419458621857192	0.716384894078899	27	0	1	0
0.223472045071101	0.123966816923889	0.385816634976532	0.590809528856084	0.419458621857192	0.716384894078899	27	0	1	0
0.223472045071101	0.123966816923889	0.385816634976532	0.590809528856084	0.419458621857192	0.716384894078899	27	0	1	0
0.223472045071101	0.123966816923889	0.385816634976532	0.590809528856084	0.419458621857192	0.716384894078899	27	0	1	0
0.223472045071101	0.123966816923889	0.385816634976532	0.590809528856084	0.419458621857192	0.716384894078899	27	0	1	0
0.311606988188145	0.0287245923333069	0.415632667624633	0.54960510881473	0.41717688804454	0.659266692720216	27	0	1	0
0.311606988188145	0.0287245923333069	0.415632667624633	0.54960510881473	0.41717688804454	0.659266692720216	27	0	1	0
0.311606988188145	0.0287245923333069	0.415632667624633	0.54960510881473	0.41717688804454	0.659266692720216	27	0	1	0
0.311606988188145	0.0287245923333069	0.415632667624633	0.54960510881473	0.41717688804454	0.659266692720216	27	0	1	0
0.311606988188145	0.0287245923333069	0.415632667624633	0.54960510881473	0.41717688804454	0.659266692720216	27	0	1	0
0.311606988188145	0.0287245923333069	0.415632667624633	0.54960510881473	0.41717688804454	0.659266692720216	27	0	1	0
0.242284316133772	0.163998276182495	0.40963081194127	0.54960510881473	0.41717688804454	0.659266692720216	27	0	1	0
0.242284316133772	0.163998276182495	0.40963081194127	0.54960510881473	0.41717688804454	0.659266692720216	27	0	1	0
0.242284316133772	0.163998276182495	0.40963081194127	0.54960510881473	0.41717688804454	0.659266692720216	27	0	1	0
0.242284316133772	0.163998276182495	0.40963081194127	0.54960510881473	0.41717688804454	0.659266692720216	27	0	1	0
0.242284316133772	0.163998276182495	0.40963081194127	0.54960510881473	0.41717688804454	0.659266692720216	27	0	1	0
0.242284316133772	0.163998276182495	0.40963081194127	0.54960510881473	0.41717688804454	0.659266692720216	27	0	1	0
0.242284316133772	0.163998276182495	0.40963081194127	0.54960510881473	0.41717688804454	0.659266692720216	27	0	1	0
0.242284316133772	0.163998276182495	0.40963081194127	0.54960510881473	0.41717688804454	0.659266692720216	27	0	1	0
0.304135966552991	0.191197802561354	0.40182916628524	0.550402048539484	0.229139143426103	0.677170723996806	27	0	1	0
0.304135966552991	0.191197802561354	0.40182916628524	0.550402048539484	0.229139143426103	0.677170723996806	27	0	1	0
0.304135966552991	0.191197802561354	0.40182916628524	0.550402048539484	0.229139143426103	0.677170723996806	27	0	1	0
0.304135966552991	0.191197802561354	0.40182916628524	0.550402048539484	0.229139143426103	0.677170723996806	27	0	1	0
0.236641758829757	0.061024793137437	0.362212090762976	0.581345388296942	0.391734901937105	0.722457726333193	27	0	1	0
0.236641758829757	0.061024793137437	0.362212090762976	0.581345388296942	0.391734901937105	0.722457726333193	28	0	1	0
0.236641758829757	0.061024793137437	0.362212090762976	0.581345388296942	0.391734901937105	0.722457726333193	28	0	1	0
0.236641758829757	0.061024793137437	0.362212090762976	0.581345388296942	0.391734901937105	0.722457726333193	28	0	1	0
0.236641758829757	0.061024793137437	0.362212090762976	0.581345388296942	0.391734901937105	0.722457726333193	28	0	1	0
0.236641758829757	0.061024793137437	0.362212090762976	0.581345388296942	0.391734901937105	0.722457726333193	28	0	1	0
0.236641758829757	0.061024793137437	0.362212090762976	0.581345388296942	0.391734901937105	0.722457726333193	28	0	1	0
0.236641758829757	0.061024793137437	0.362212090762976	0.581345388296942	0.391734901937105	0.722457726333193	28	0	1	0
0.236641758829757	0.061024793137437	0.362212090762976	0.581345388296942	0.391734901937105	0.722457726333193	28	0	1	0
0.236641758829757	0.061024793137437	0.362212090762976	0.581345388296942	0.391734901937105	0.722457726333193	28	0	1	0
0.236641758829757	0.061024793137437	0.362212090762976	0.581345388296942	0.391734901937105	0.722457726333193	28	0	1	0
0.236641758829757	0.061024793137437	0.362212090762976	0.581345388296942	0.391734901937105	0.722457726333193	28	0	1	0
0.236641758829757	0.061024793137437	0.362212090762976	0.581345388296942	0.391734901937105	0.722457726333193	28	0	1	0
0.236641758829757	0.061024793137437	0.362212090762976	0.581345388296942	0.391734901937105	0.722457726333193	28	0	1	0
0.250453124283514	0.0435156375818878	0.361846937701063	0.608161018803514	0.409829847935662	0.744975848283972	28	0	1	0
0.250453124283514	0.0435156375818878	0.361846937701063	0.608161018803514	0.409829847935662	0.744975848283972	29	0	1	0
0.281382260925511	0.0332378165649011	0.399396328812923	0.530019588954658	0.37733884820512	0.736131944514813	29	0	1	0
0.281382260925511	0.0332378165649011	0.399396328812923	0.530019588954658	0.37733884820512	0.736131944514813	30	0	1	0
0.281382260925511	0.0332378165649011	0.399396328812923	0.530019588954658	0.37733884820512	0.736131944514813	30	0	1	0
0.269662278738655	0.172823077158094	0.40819542854608	0.600615152272744	0.467246987847263	0.754417452933554	30	0	1	0
0.269662278738655	0.172823077158094	0.40819542854608	0.600615152272744	0.467246987847263	0.754417452933554	30	0	1	0
0.305703682797048	0.168270753275591	0.397478160917537	0.546657895391633	0.330007723762046	0.722047462979686	30	0	1	0
0.283929994715889	0.0665317617667378	0.393167370306751	0.599056545083278	0.499523211322478	0.728401181202862	31	0	1	0
0.283929994715889	0.0665317617667378	0.393167370306751	0.599056545083278	0.499523211322478	0.728401181202862	31	0	1	0
0.259784298986699	-0.0163178319215271	0.40061813648792	0.599056545083278	0.499523211322478	0.728401181202862	31	0	1	0
0.259784298986699	-0.0163178319215271	0.40061813648792	0.599056545083278	0.499523211322478	0.728401181202862	31	0	1	0
0.259784298986699	-0.0163178319215271	0.40061813648792	0.599056545083278	0.499523211322478	0.728401181202862	31	0	1	0
0.259784298986699	-0.0163178319215271	0.40061813648792	0.599056545083278	0.499523211322478	0.728401181202862	31	0	1	0
0.259784298986699	-0.0163178319215271	0.40061813648792	0.599056545083278	0.499523211322478	0.728401181202862	31	0	1	0
0.259784298986699	-0.0163178319215271	0.40061813648792	0.599056545083278	0.499523211322478	0.728401181202862	31	0	1	0
0.259784298986699	-0.0163178319215271	0.40061813648792	0.599056545083278	0.499523211322478	0.728401181202862	31	0	1	0
0.259784298986699	-0.0163178319215271	0.40061813648792	0.599056545083278	0.499523211322478	0.728401181202862	31	0	1	0
0.259784298986699	-0.0163178319215271	0.40061813648792	0.599056545083278	0.499523211322478	0.728401181202862	31	0	1	0
0.277041607692649	0.0514938716987615	0.443620493529852	0.614362248908618	0.407747994738229	0.74915810874534	31	0	1	0
0.277041607692649	0.0346665625347579	0.443620493529852	0.645586034808227	0.463423730385163	0.763290290388419	32	0	1	0
0.277041607692649	0.0346665625347579	0.443620493529852	0.645586034808227	0.463423730385163	0.763290290388419	32	0	1	0
0.277041607692649	0.0346665625347579	0.443620493529852	0.645586034808227	0.463423730385163	0.763290290388419	32	0	1	0
0.277041607692649	0.0346665625347579	0.443620493529852	0.645586034808227	0.463423730385163	0.763290290388419	32	0	1	0
0.277041607692649	0.0346665625347579	0.443620493529852	0.645586034808227	0.463423730385163	0.763290290388419	32	0	1	0
0.277041607692649	0.0346665625347579	0.443620493529852	0.645586034808227	0.463423730385163	0.763290290388419	32	0	1	0
0.277041607692649	0.0346665625347579	0.443620493529852	0.645586034808227	0.463423730385163	0.763290290388419	32	0	1	0
0.277041607692649	0.0346665625347579	0.443620493529852	0.645586034808227	0.463423730385163	0.763290290388419	32	0	1	0
0.277041607692649	0.0346665625347579	0.443620493529852	0.645586034808227	0.463423730385163	0.763290290388419	32	0	1	0
0.277041607692649	0.0346665625347579	0.443620493529852	0.645586034808227	0.463423730385163	0.763290290388419	32	0	1	0
0.31081536718292	0.156036834972506	0.413225967898137	0.609289956100418	0.447829116117075	0.740695208944025	32	0	1	0
0.31081536718292	0.156036834972506	0.413225967898137	0.609289956100418	0.447829116117075	0.740695208944025	32	0	1	0
0.31081536718292	0.156036834972506	0.413225967898137	0.609289956100418	0.447829116117075	0.740695208944025	32	0	1	0
0.31081536718292	0.156036834972506	0.413225967898137	0.609289956100418	0.447829116117075	0.740695208944025	32	0	1	0
0.31081536718292	0.156036834972506	0.413225967898137	0.609289956100418	0.447829116117075	0.740695208944025	32	0	1	0
0.304146724981396	0.122399178695554	0.437054699685152	0.584644378557318	0.402962682728784	0.737118906078688	32	0	1	0
0.304146724981396	0.122399178695554	0.437054699685152	0.584644378557318	0.402962682728784	0.737118906078688	32	0	1	0
0.304146724981396	0.122399178695554	0.437054699685152	0.584644378557318	0.402962682728784	0.737118906078688	32	0	1	0
0.304146724981396	0.122399178695554	0.437054699685152	0.584644378557318	0.402962682728784	0.737118906078688	32	0	1	0
0.304146724981396	0.122399178695554	0.437054699685152	0.584644378557318	0.402962682728784	0.737118906078688	32	0	1	0
0.304146724981396	0.122399178695554	0.437054699685152	0.584644378557318	0.402962682728784	0.737118906078688	32	0	1	0
0.304808525568087	0.16844862705004	0.451459063510197	0.584644378557318	0.291835370321087	0.737118906078688	32	0	1	0
0.304808525568087	0.16844862705004	0.451459063510197	0.584644378557318	0.291835370321087	0.737118906078688	32	0	1	0
0.281445604826272	-0.00910890392694896	0.40634714112156	0.608167542711934	0.461135393729767	0.753505112113329	32	0	1	0
0.31616098957254	0.138025992517828	0.421833905004337	0.645350458896774	0.402962682728784	0.74256589841992	32	0	1	0
0.31616098957254	0.138025992517828	0.421833905004337	0.645350458896774	0.402962682728784	0.74256589841992	32	0	1	0
0.303631573154278	-0.0387531833657593	0.422215067577239	0.631355780215917	0.504561814117434	0.744231572289161	32	0	1	0
0.303631573154278	-0.0387531833657593	0.422215067577239	0.631355780215917	0.504561814117434	0.744231572289161	33	0	1	0
0.303631573154278	-0.0387531833657593	0.422215067577239	0.631355780215917	0.504561814117434	0.744231572289161	33	0	1	0
0.303631573154278	-0.0387531833657593	0.422215067577239	0.631355780215917	0.504561814117434	0.744231572289161	33	0	1	0
0.29256508116841	0.0422224359820575	0.43742749118182	0.614612807268625	0.477864092688921	0.707255406928228	33	0	1	0
0.29256508116841	0.0422224359820575	0.43742749118182	0.614612807268625	0.477864092688921	0.707255406928228	33	0	1	0
0.29256508116841	0.0422224359820575	0.43742749118182	0.614612807268625	0.477864092688921	0.707255406928228	33	0	1	0
0.310466010571345	0.177950625959081	0.396396638669831	0.599869938530272	0.48459081464514	0.746729250813194	33	0	1	0
0.271620731445597	0.102797369996255	0.420733589636994	0.631927022768153	0.460316440245655	0.731542079747484	34	0	1	0
0.271620731445597	0.102797369996255	0.420733589636994	0.631927022768153	0.460316440245655	0.731542079747484	34	0	1	0
0.271620731445597	0.102797369996255	0.420733589636994	0.631927022768153	0.460316440245655	0.731542079747484	34	0	1	0
0.271620731445597	0.102797369996255	0.420733589636994	0.631927022768153	0.460316440245655	0.731542079747484	34	0	1	0
0.307291799706794	0.135960214398447	0.449383576182094	0.566959542398074	0.47770372585561	0.726761213787358	34	0	1	0
0.344056171186139	0.207682830992932	0.427242767813898	0.568809847943872	0.368840348471101	0.750882653724003	34	0	1	0
0.344056171186139	0.207682830992932	0.427242767813898	0.568809847943872	0.368840348471101	0.750882653724003	34	0	1	0
0.344056171186139	0.207682830992932	0.427242767813898	0.568809847943872	0.368840348471101	0.750882653724003	34	0	1	0
0.257061341292392	0.0300274141497423	0.38823580755664	0.583494867552818	0.391059215515142	0.740639990453764	34	0	1	0
0.257061341292392	0.0300274141497423	0.38823580755664	0.583494867552818	0.391059215515142	0.740639990453764	35	0	1	0
0.276027209148172	0.161140783936102	0.386016676441206	0.554551468429791	0.30344619133568	0.735218564763507	35	0	1	0
0.276027209148172	0.161140783936102	0.386016676441206	0.554551468429791	0.30344619133568	0.735218564763507	36	0	1	0
0.276027209148172	0.161140783936102	0.386016676441206	0.554551468429791	0.30344619133568	0.735218564763507	36	0	1	0
0.301075571552694	0.126978653537287	0.379535105937732	0.546044713946711	0.396264690079111	0.705543090208676	36	0	1	0
0.248223814955342	0.143952930164741	0.416239229909884	0.536852074930574	0.326056410044214	0.681742808302938	37	0	1	0
0.248223814955342	0.143952930164741	0.416239229909884	0.536852074930574	0.326056410044214	0.681742808302938	38	0	1	0
0.281681286822611	-0.00640970398545937	0.366219622323006	0.58114270584379	0.408513260340407	0.730798582992628	38	0	1	0
0.281681286822611	-0.00640970398545937	0.366219622323006	0.58114270584379	0.408513260340407	0.730798582992628	39	0	1	0
0.281681286822611	-0.00640970398545937	0.366219622323006	0.58114270584379	0.408513260340407	0.730798582992628	39	0	1	0
0.281681286822611	-0.00640970398545937	0.366219622323006	0.58114270584379	0.408513260340407	0.730798582992628	39	0	1	0
0.281681286822611	-0.00640970398545937	0.366219622323006	0.58114270584379	0.408513260340407	0.730798582992628	39	0	1	0
0.281681286822611	-0.00640970398545937	0.366219622323006	0.58114270584379	0.408513260340407	0.730798582992628	39	0	1	0
0.281681286822611	-0.00640970398545937	0.366219622323006	0.58114270584379	0.408513260340407	0.730798582992628	39	0	1	0
0.287644240076977	-0.0292783394568834	0.421902100312679	0.58114270584379	0.408513260340407	0.730798582992628	39	0	1	0
0.287644240076977	-0.0292783394568834	0.421902100312679	0.58114270584379	0.408513260340407	0.730798582992628	39	0	1	0
0.287644240076977	-0.0292783394568834	0.421902100312679	0.58114270584379	0.408513260340407	0.730798582992628	39	0	1	0
0.277348797215501	0.140774865287575	0.374652914209574	0.5439398881755	0.345974558095606	0.697270518403121	39	0	1	0
0.280972604215872	0.0881646065685084	0.435249098635797	0.5439398881755	0.345974558095606	0.697270518403121	39	0	1	0
0.280972604215872	0.0881646065685084	0.435249098635797	0.5439398881755	0.345974558095606	0.697270518403121	39	0	1	0
0.280972604215872	0.0881646065685084	0.435249098635797	0.5439398881755	0.345974558095606	0.697270518403121	39	0	1	0
0.289118860471562	0.168702951448545	0.475377640803769	0.602024772253776	0.480874249721895	0.778723324101102	39	0	1	0
0.289118860471562	0.168702951448545	0.475377640803769	0.602024772253776	0.480874249721895	0.778723324101102	40	0	1	0
0.251935979511131	0.113452547244025	0.445432153764572	0.60518334926424	0.487637216757544	0.778723324101102	40	0	1	0
0.282991759822848	0.133447634198414	0.415104525529663	0.60518334926424	0.487637216757544	0.778723324101102	40	0	1	0
0.282991759822848	0.133447634198414	0.415104525529663	0.60518334926424	0.487637216757544	0.778723324101102	40	0	1	0
0.277318600805433	0.0520754249289934	0.439210484881991	0.546028096814851	0.434915652706183	0.737233664811097	40	0	1	0
0.277318600805433	0.0520754249289934	0.439210484881991	0.546028096814851	0.434915652706183	0.737233664811097	41	0	1	0
0.358033830182358	0.206856720762701	0.463086317438354	0.625950046077714	0.464920292281659	0.750291776353927	41	0	1	0
0.358033830182358	0.206856720762701	0.463086317438354	0.625950046077714	0.464920292281659	0.750291776353927	41	0	1	0
0.358033830182358	0.206856720762701	0.463086317438354	0.625950046077714	0.464920292281659	0.750291776353927	41	0	1	0
0.358033830182358	0.206856720762701	0.463086317438354	0.625950046077714	0.464920292281659	0.750291776353927	41	0	1	0
0.276062141265366	0.0632459551211993	0.451750821979307	0.625950046077714	0.464920292281659	0.750291776353927	41	0	1	0
0.276062141265366	0.0632459551211993	0.451750821979307	0.625950046077714	0.464920292281659	0.750291776353927	41	0	1	0
0.276062141265366	0.0632459551211993	0.451750821979307	0.625950046077714	0.464920292281659	0.750291776353927	41	0	1	0
0.255271555938981	-0.0120424606535063	0.394203085998374	0.625950046077714	0.464920292281659	0.750291776353927	41	0	1	0
0.255271555938981	-0.0120424606535063	0.394203085998374	0.538299888758759	0.367227066341874	0.718010998840972	41	0	1	0
0.255407104071015	0.100665301848862	0.374359522554522	0.58096800282297	0.37304291621528	0.713686094742394	41	0	1	0
0.255407104071015	0.100665301848862	0.374359522554522	0.58096800282297	0.37304291621528	0.713686094742394	42	0	1	0
0.283158498844337	0.105650449340659	0.402968966747612	0.58096800282297	0.363341679693744	0.70767828916588	42	0	1	0
0.283158498844337	0.105650449340659	0.402968966747612	0.58096800282297	0.363341679693744	0.70767828916588	42	0	1	0
0.290117740935366	0.109995275020219	0.392024572815379	0.58096800282297	0.363341679693744	0.70767828916588	42	0	1	0
0.268094924004667	0.0598960730211059	0.419508497400903	0.585051446660285	0.398144099147066	0.713686094742394	42	0	1	0
0.267128883526666	0.178197001431299	0.412890926621727	0.617953322503518	0.438232141439419	0.728333824699914	43	0	1	0
0.267128883526666	0.178197001431299	0.412890926621727	0.617953322503518	0.438232141439419	0.728333824699914	43	0	1	0
0.267128883526666	0.178197001431299	0.412890926621727	0.617953322503518	0.438232141439419	0.728333824699914	43	0	1	0
0.267128883526666	0.178197001431299	0.412890926621727	0.617953322503518	0.438232141439419	0.728333824699914	43	0	1	0
0.289727833422557	0.130654492094793	0.422868688371059	0.617953322503518	0.438232141439419	0.728333824699914	43	0	1	0
0.26853751841461	-0.0361198814707893	0.382766318581508	0.517183281150336	0.367862588348466	0.671701748472406	43	0	1	0
0.26853751841461	-0.0361198814707893	0.382766318581508	0.517183281150336	0.367862588348466	0.671701748472406	45	0	1	0
0.26853751841461	-0.0361198814707893	0.382766318581508	0.517183281150336	0.367862588348466	0.671701748472406	45	0	1	0
0.26853751841461	-0.0361198814707893	0.382766318581508	0.517183281150336	0.367862588348466	0.671701748472406	45	0	1	0
0.282805681274885	-0.0397429440037311	0.408689810636598	0.558234770711425	0.298691573171762	0.687855017532159	45	0	1	0
0.282805681274885	-0.0397429440037311	0.408689810636598	0.558234770711425	0.298691573171762	0.687855017532159	45	0	1	0
0.282805681274885	-0.0397429440037311	0.408689810636598	0.558234770711425	0.298691573171762	0.687855017532159	45	0	1	0
0.282805681274885	-0.0397429440037311	0.408689810636598	0.558234770711425	0.298691573171762	0.687855017532159	45	0	1	0
0.282805681274885	-0.0397429440037311	0.408689810636598	0.558234770711425	0.298691573171762	0.687855017532159	45	0	1	0
0.289968058628898	0.129565483013359	0.448070201685507	0.558234770711425	0.298691573171762	0.688340206860367	45	0	1	0
0.301569208462186	0.0242534769941498	0.430897101454029	0.567619275046133	0.400837041669143	0.692005538131945	45	0	1	0
0.301569208462186	0.0242534769941498	0.430897101454029	0.567619275046133	0.400837041669143	0.692005538131945	46	0	1	0
0.31988525491996	0.166701661107184	0.442422083422952	0.553111556809457	0.304043837259302	0.717840441105663	46	0	1	0
0.31988525491996	0.166701661107184	0.442422083422952	0.553111556809457	0.304043837259302	0.717840441105663	47	0	1	0
0.31988525491996	0.166701661107184	0.442422083422952	0.553111556809457	0.304043837259302	0.717840441105663	47	0	1	0
0.31988525491996	0.166701661107184	0.442422083422952	0.553111556809457	0.304043837259302	0.717840441105663	47	0	1	0
0.31988525491996	0.166701661107184	0.442422083422952	0.553111556809457	0.304043837259302	0.717840441105663	47	0	1	0
0.31988525491996	0.166701661107184	0.442422083422952	0.553111556809457	0.304043837259302	0.717840441105663	47	0	1	0
0.300357353347231	0.166701661107184	0.429922500750948	0.553111556809457	0.304043837259302	0.717840441105663	47	0	1	0
0.27324115952726	-0.00442356017025847	0.397535869918269	0.562074917580172	0.454515899421457	0.719749546106313	47	0	1	0
0.27324115952726	-0.00442356017025847	0.397535869918269	0.562074917580172	0.454515899421457	0.719749546106313	48	0	1	0
0.27324115952726	-0.00442356017025847	0.397535869918269	0.562074917580172	0.454515899421457	0.719749546106313	48	0	1	0
0.27324115952726	-0.00442356017025847	0.397535869918269	0.562074917580172	0.454515899421457	0.719749546106313	48	0	1	0
0.27324115952726	-0.00442356017025847	0.397535869918269	0.562074917580172	0.454515899421457	0.719749546106313	48	0	1	0
0.27324115952726	-0.00442356017025847	0.397535869918269	0.562074917580172	0.454515899421457	0.719749546106313	48	0	1	0
0.27324115952726	-0.00442356017025847	0.397535869918269	0.562074917580172	0.454515899421457	0.719749546106313	48	0	1	0
0.259387609879751	0.0997743822160061	0.419647130410995	0.562074917580172	0.454515899421457	0.719749546106313	48	0	1	0
0.259387609879751	0.0997743822160061	0.419647130410995	0.562074917580172	0.454515899421457	0.719749546106313	48	0	1	0
0.264996970411094	0.1069058219779	0.419647130410995	0.562074917580172	0.454515899421457	0.719749546106313	48	0	1	0
0.279043833687642	0.0288733699657316	0.414753227947505	0.586305372944539	0.417267451786701	0.770512457146654	48	0	1	0
0.279043833687642	0.0288733699657316	0.414753227947505	0.586305372944539	0.417267451786701	0.770512457146654	48	0	1	0
0.279043833687642	0.0288733699657316	0.414753227947505	0.586305372944539	0.417267451786701	0.770512457146654	48	0	1	0
0.291274892305779	0.0387219228081369	0.372086253382261	0.586305372944539	0.417267451786701	0.770512457146654	48	0	1	0
0.291274892305779	0.0387219228081369	0.372086253382261	0.586305372944539	0.417267451786701	0.770512457146654	48	0	1	0
0.291274892305779	0.0387219228081369	0.372086253382261	0.586305372944539	0.417267451786701	0.770512457146654	48	0	1	0
0.291274892305779	0.0387219228081369	0.372086253382261	0.586305372944539	0.417267451786701	0.770512457146654	48	0	1	0
0.291274892305779	0.0387219228081369	0.372086253382261	0.586305372944539	0.417267451786701	0.770512457146654	48	0	1	0
0.291274892305779	0.0387219228081369	0.372086253382261	0.586305372944539	0.417267451786701	0.770512457146654	48	0	1	0
0.291274892305779	0.0387219228081369	0.372086253382261	0.586305372944539	0.417267451786701	0.770512457146654	48	0	1	0
0.291274892305779	0.0387219228081369	0.372086253382261	0.586305372944539	0.417267451786701	0.770512457146654	48	0	1	0
0.291274892305779	0.0387219228081369	0.372086253382261	0.586305372944539	0.417267451786701	0.770512457146654	48	0	1	0
0.291274892305779	0.0387219228081369	0.372086253382261	0.586305372944539	0.417267451786701	0.770512457146654	48	0	1	0
0.291274892305779	0.0387219228081369	0.372086253382261	0.586305372944539	0.417267451786701	0.770512457146654	48	0	1	0
0.291274892305779	0.0387219228081369	0.372086253382261	0.586305372944539	0.417267451786701	0.770512457146654	48	0	1	0
0.261560437053282	0.177985629798757	0.413542476352695	0.600364587265891	0.415632666628944	0.702413789925902	48	0	1	0
0.261560437053282	0.177985629798757	0.413542476352695	0.600364587265891	0.415632666628944	0.702413789925902	49	0	1	0
0.261560437053282	0.177985629798757	0.413542476352695	0.600364587265891	0.415632666628944	0.702413789925902	49	0	1	0
0.261560437053282	0.177985629798757	0.413542476352695	0.600364587265891	0.415632666628944	0.702413789925902	49	0	1	0
0.261560437053282	0.177985629798757	0.413542476352695	0.600364587265891	0.415632666628944	0.702413789925902	49	0	1	0
0.261560437053282	0.177985629798757	0.413542476352695	0.600364587265891	0.415632666628944	0.702413789925902	49	0	1	0
0.261560437053282	0.177985629798757	0.413542476352695	0.600364587265891	0.415632666628944	0.702413789925902	49	0	1	0
0.261560437053282	0.177985629798757	0.413542476352695	0.600364587265891	0.415632666628944	0.702413789925902	49	0	1	0
0.261560437053282	0.177985629798757	0.413542476352695	0.600364587265891	0.415632666628944	0.702413789925902	49	0	1	0
0.261560437053282	0.177985629798757	0.413542476352695	0.600364587265891	0.415632666628944	0.702413789925902	49	0	1	0
0.261560437053282	0.177985629798757	0.413542476352695	0.600364587265891	0.415632666628944	0.702413789925902	49	0	1	0
0.261560437053282	0.177985629798757	0.413542476352695	0.600364587265891	0.415632666628944	0.702413789925902	49	0	1	0
0.261560437053282	0.177985629798757	0.413542476352695	0.600364587265891	0.415632666628944	0.702413789925902	49	0	1	0
0.261560437053282	0.177985629798757	0.413542476352695	0.600364587265891	0.415632666628944	0.702413789925902	49	0	1	0
0.261560437053282	0.177985629798757	0.413542476352695	0.600364587265891	0.415632666628944	0.702413789925902	49	0	1	0
0.261560437053282	0.177985629798757	0.413542476352695	0.600364587265891	0.415632666628944	0.702413789925902	49	0	1	0
0.261560437053282	0.177985629798757	0.413542476352695	0.600364587265891	0.415632666628944	0.702413789925902	49	0	1	0
0.261560437053282	0.177985629798757	0.413542476352695	0.600364587265891	0.415632666628944	0.702413789925902	49	0	1	0
0.261560437053282	0.177985629798757	0.413542476352695	0.600364587265891	0.415632666628944	0.702413789925902	49	0	1	0
0.261560437053282	0.177985629798757	0.413542476352695	0.600364587265891	0.415632666628944	0.702413789925902	49	0	1	0
0.321369616720061	0.240060115237465	0.423966769140724	0.607996557610061	0.376280910790561	0.719218278136652	49	0	1	0
0.321369616720061	0.240060115237465	0.423966769140724	0.607996557610061	0.376280910790561	0.719218278136652	50	0	1	0
0.321369616720061	0.240060115237465	0.423966769140724	0.607996557610061	0.376280910790561	0.719218278136652	50	0	1	0
0.321369616720061	0.240060115237465	0.423966769140724	0.607996557610061	0.376280910790561	0.719218278136652	50	0	1	0
0.321369616720061	0.240060115237465	0.423966769140724	0.607996557610061	0.376280910790561	0.719218278136652	50	0	1	0
0.321369616720061	0.240060115237465	0.423966769140724	0.607996557610061	0.376280910790561	0.719218278136652	50	0	1	0
0.321369616720061	0.240060115237465	0.423966769140724	0.607996557610061	0.376280910790561	0.719218278136652	50	0	1	0
0.321369616720061	0.240060115237465	0.423966769140724	0.607996557610061	0.376280910790561	0.719218278136652	50	0	1	0
0.321369616720061	0.240060115237465	0.423966769140724	0.607996557610061	0.376280910790561	0.719218278136652	50	0	1	0
0.321369616720061	0.240060115237465	0.423966769140724	0.607996557610061	0.376280910790561	0.719218278136652	50	0	1	0
0.321369616720061	0.240060115237465	0.423966769140724	0.607996557610061	0.376280910790561	0.719218278136652	50	0	1	0
0.321369616720061	0.240060115237465	0.423966769140724	0.607996557610061	0.376280910790561	0.719218278136652	50	0	1	0
0.321369616720061	0.240060115237465	0.423966769140724	0.607996557610061	0.376280910790561	0.719218278136652	50	0	1	0
0.321369616720061	0.240060115237465	0.423966769140724	0.607996557610061	0.376280910790561	0.719218278136652	50	0	1	0
0.293215063593068	0.0815676641074771	0.41075012445019	0.604668803157858	0.450074725819613	0.722084479790314	50	0	1	0
0.293215063593068	0.0815676641074771	0.41075012445019	0.604668803157858	0.450074725819613	0.722084479790314	50	0	1	0
0.293215063593068	0.0815676641074771	0.41075012445019	0.604668803157858	0.450074725819613	0.722084479790314	50	0	1	0
0.293215063593068	0.0815676641074771	0.41075012445019	0.604668803157858	0.450074725819613	0.722084479790314	50	0	1	0
0.293215063593068	0.0815676641074771	0.41075012445019	0.604668803157858	0.450074725819613	0.722084479790314	50	0	1	0
0.293215063593068	0.0815676641074771	0.41075012445019	0.604668803157858	0.450074725819613	0.722084479790314	50	0	1	0
0.293215063593068	0.0815676641074771	0.41075012445019	0.604668803157858	0.450074725819613	0.722084479790314	50	0	1	0
0.293215063593068	0.0815676641074771	0.41075012445019	0.604668803157858	0.450074725819613	0.722084479790314	50	0	1	0
0.293215063593068	0.0815676641074771	0.41075012445019	0.604668803157858	0.450074725819613	0.722084479790314	50	0	1	0
0.293215063593068	0.0815676641074771	0.41075012445019	0.604668803157858	0.450074725819613	0.722084479790314	50	0	1	0
0.280234100722018	0.112638065486057	0.402151607597397	0.535623010607237	0.41486980208717	0.69581472251369	50	0	1	0
0.288186213736528	0.0065528431009878	0.402379180882149	0.535623010607237	0.41486980208717	0.69581472251369	50	0	1	0
0.280234100722018	0.112638065486057	0.402151607597397	0.535623010607237	0.41486980208717	0.69581472251369	50	0	1	0
0.280234100722018	0.112638065486057	0.402151607597397	0.535623010607237	0.41486980208717	0.69581472251369	50	0	1	0
0.280234100722018	0.112638065486057	0.402151607597397	0.535623010607237	0.41486980208717	0.69581472251369	50	0	1	0
0.280234100722018	0.112638065486057	0.402151607597397	0.535623010607237	0.41486980208717	0.69581472251369	50	0	1	0
0.248939140895937	-0.064560851024527	0.3873385469359	0.577185092894525	0.423444517445557	0.732393277821524	50	0	1	0
0.248939140895937	-0.064560851024527	0.3873385469359	0.577185092894525	0.423444517445557	0.732393277821524	50	0	1	0
0.248939140895937	-0.064560851024527	0.3873385469359	0.577185092894525	0.423444517445557	0.732393277821524	50	0	1	0
0.248939140895937	-0.064560851024527	0.3873385469359	0.577185092894525	0.423444517445557	0.732393277821524	50	0	1	0
0.248939140895937	-0.064560851024527	0.3873385469359	0.577185092894525	0.423444517445557	0.732393277821524	50	0	1	0
0.248939140895937	-0.064560851024527	0.3873385469359	0.577185092894525	0.423444517445557	0.732393277821524	50	0	1	0
0.248939140895937	-0.064560851024527	0.3873385469359	0.577185092894525	0.423444517445557	0.732393277821524	50	0	1	0
0.248939140895937	-0.064560851024527	0.3873385469359	0.577185092894525	0.423444517445557	0.732393277821524	50	0	1	0
0.248939140895937	-0.064560851024527	0.3873385469359	0.577185092894525	0.423444517445557	0.732393277821524	50	0	1	0
0.248939140895937	-0.064560851024527	0.3873385469359	0.577185092894525	0.423444517445557	0.732393277821524	50	0	1	0
0.248939140895937	-0.064560851024527	0.3873385469359	0.577185092894525	0.423444517445557	0.732393277821524	50	0	1	0
0.248939140895937	-0.064560851024527	0.3873385469359	0.577185092894525	0.423444517445557	0.732393277821524	50	0	1	0
0.248939140895937	-0.064560851024527	0.3873385469359	0.577185092894525	0.423444517445557	0.732393277821524	50	0	1	0
0.248939140895937	-0.064560851024527	0.3873385469359	0.577185092894525	0.423444517445557	0.732393277821524	50	0	1	0
0.297877598028408	0.0719657643175855	0.389292360677919	0.541164443626054	0.330266440890924	0.69581472251369	50	0	1	0
0.297877598028408	0.0719657643175855	0.389292360677919	0.541164443626054	0.330266440890924	0.69581472251369	50	0	1	0
0.297877598028408	0.0719657643175855	0.389292360677919	0.541164443626054	0.330266440890924	0.69581472251369	50	0	1	0
0.297877598028408	0.0719657643175855	0.389292360677919	0.541164443626054	0.330266440890924	0.69581472251369	50	0	1	0
0.297877598028408	0.0719657643175855	0.389292360677919	0.541164443626054	0.330266440890924	0.69581472251369	50	0	1	0
0.297877598028408	0.0719657643175855	0.389292360677919	0.541164443626054	0.330266440890924	0.69581472251369	50	0	1	0
0.297877598028408	0.0719657643175855	0.389292360677919	0.541164443626054	0.330266440890924	0.69581472251369	50	0	1	0
0.297877598028408	0.0719657643175855	0.389292360677919	0.541164443626054	0.330266440890924	0.69581472251369	50	0	1	0
0.297877598028408	0.0719657643175855	0.389292360677919	0.541164443626054	0.330266440890924	0.69581472251369	50	0	1	0
0.297877598028408	0.0719657643175855	0.389292360677919	0.541164443626054	0.330266440890924	0.69581472251369	50	0	1	0
0.297877598028408	0.0719657643175855	0.389292360677919	0.541164443626054	0.330266440890924	0.69581472251369	50	0	1	0
0.297877598028408	0.0719657643175855	0.389292360677919	0.541164443626054	0.330266440890924	0.69581472251369	50	0	1	0
0.297877598028408	0.0719657643175855	0.389292360677919	0.541164443626054	0.330266440890924	0.69581472251369	50	0	1	0
0.297877598028408	0.0719657643175855	0.389292360677919	0.541164443626054	0.330266440890924	0.69581472251369	50	0	1	0
0.297877598028408	0.0719657643175855	0.389292360677919	0.541164443626054	0.330266440890924	0.69581472251369	50	0	1	0
0.297877598028408	0.0719657643175855	0.389292360677919	0.541164443626054	0.330266440890924	0.69581472251369	50	0	1	0
0.297877598028408	0.0719657643175855	0.389292360677919	0.541164443626054	0.330266440890924	0.69581472251369	50	0	1	0
0.297877598028408	0.0719657643175855	0.389292360677919	0.541164443626054	0.330266440890924	0.69581472251369	50	0	1	0
0.297877598028408	0.0719657643175855	0.389292360677919	0.541164443626054	0.330266440890924	0.69581472251369	50	0	1	0
0.297877598028408	0.0719657643175855	0.389292360677919	0.541164443626054	0.330266440890924	0.69581472251369	50	0	1	0
0.297877598028408	0.0719657643175855	0.389292360677919	0.541164443626054	0.330266440890924	0.69581472251369	50	0	1	0
0.297877598028408	0.0719657643175855	0.389292360677919	0.541164443626054	0.330266440890924	0.69581472251369	50	0	1	0
0.297877598028408	0.0719657643175855	0.389292360677919	0.541164443626054	0.330266440890924	0.69581472251369	50	0	1	0
0.297877598028408	0.0719657643175855	0.389292360677919	0.541164443626054	0.330266440890924	0.69581472251369	50	0	1	0
0.297877598028408	0.0719657643175855	0.389292360677919	0.541164443626054	0.330266440890924	0.69581472251369	50	0	1	0
0.297877598028408	0.0719657643175855	0.389292360677919	0.541164443626054	0.330266440890924	0.69581472251369	50	0	1	0
0.297877598028408	0.0719657643175855	0.389292360677919	0.541164443626054	0.330266440890924	0.69581472251369	50	0	1	0
0.297877598028408	0.0719657643175855	0.389292360677919	0.541164443626054	0.330266440890924	0.69581472251369	50	0	1	0
0.297877598028408	0.0719657643175855	0.389292360677919	0.541164443626054	0.330266440890924	0.69581472251369	50	0	1	0
0.297877598028408	0.0719657643175855	0.389292360677919	0.541164443626054	0.330266440890924	0.69581472251369	50	0	1	0
0.297877598028408	0.0719657643175855	0.389292360677919	0.541164443626054	0.330266440890924	0.69581472251369	50	0	1	0
0.297877598028408	0.0719657643175855	0.389292360677919	0.541164443626054	0.330266440890924	0.69581472251369	50	0	1	0
0.297877598028408	0.0719657643175855	0.389292360677919	0.541164443626054	0.330266440890924	0.69581472251369	50	0	1	0
0.297877598028408	0.0719657643175855	0.389292360677919	0.541164443626054	0.330266440890924	0.69581472251369	50	0	1	0
0.297877598028408	0.0719657643175855	0.389292360677919	0.541164443626054	0.330266440890924	0.69581472251369	50	0	1	0
0.297877598028408	0.0719657643175855	0.389292360677919	0.541164443626054	0.330266440890924	0.69581472251369	50	0	1	0
0.297877598028408	0.0719657643175855	0.389292360677919	0.541164443626054	0.330266440890924	0.69581472251369	50	0	1	0
0.297877598028408	0.0719657643175855	0.389292360677919	0.541164443626054	0.330266440890924	0.69581472251369	50	0	1	0
0.297877598028408	0.0719657643175855	0.389292360677919	0.541164443626054	0.330266440890924	0.69581472251369	50	0	1	0
0.297877598028408	0.0719657643175855	0.389292360677919	0.541164443626054	0.330266440890924	0.69581472251369	50	0	1	0
0.297877598028408	0.0719657643175855	0.389292360677919	0.541164443626054	0.330266440890924	0.69581472251369	50	0	1	0
0.297877598028408	0.0719657643175855	0.389292360677919	0.541164443626054	0.330266440890924	0.69581472251369	50	0	1	0
0.297877598028408	0.0719657643175855	0.389292360677919	0.541164443626054	0.330266440890924	0.69581472251369	50	0	1	0
0.297877598028408	0.0719657643175855	0.389292360677919	0.541164443626054	0.330266440890924	0.69581472251369	50	0	1	0
0.297877598028408	0.0719657643175855	0.389292360677919	0.541164443626054	0.330266440890924	0.69581472251369	50	0	1	0
0.297877598028408	0.0719657643175855	0.389292360677919	0.541164443626054	0.330266440890924	0.69581472251369	50	0	1	0
0.297877598028408	0.0719657643175855	0.389292360677919	0.541164443626054	0.330266440890924	0.69581472251369	50	0	1	0
0.297877598028408	0.0719657643175855	0.389292360677919	0.541164443626054	0.330266440890924	0.69581472251369	50	0	1	0
0.297877598028408	0.0719657643175855	0.389292360677919	0.541164443626054	0.330266440890924	0.69581472251369	50	0	1	0
0.297877598028408	0.0719657643175855	0.389292360677919	0.541164443626054	0.330266440890924	0.69581472251369	50	0	1	0
0.297877598028408	0.0719657643175855	0.389292360677919	0.541164443626054	0.330266440890924	0.69581472251369	50	0	1	0
0.297877598028408	0.0719657643175855	0.389292360677919	0.541164443626054	0.330266440890924	0.69581472251369	50	0	1	0
0.297877598028408	0.0719657643175855	0.389292360677919	0.541164443626054	0.330266440890924	0.69581472251369	50	0	1	0
0.297877598028408	0.0719657643175855	0.389292360677919	0.541164443626054	0.330266440890924	0.69581472251369	50	0	1	0
0.297877598028408	0.0719657643175855	0.389292360677919	0.541164443626054	0.330266440890924	0.69581472251369	50	0	1	0
0.297877598028408	0.0719657643175855	0.389292360677919	0.541164443626054	0.330266440890924	0.69581472251369	50	0	1	0
0.297877598028408	0.0719657643175855	0.389292360677919	0.541164443626054	0.330266440890924	0.69581472251369	50	0	1	0
0.297877598028408	0.0719657643175855	0.389292360677919	0.541164443626054	0.330266440890924	0.69581472251369	50	0	1	0
0.297877598028408	0.0719657643175855	0.389292360677919	0.541164443626054	0.330266440890924	0.69581472251369	50	0	1	0
0.297877598028408	0.0719657643175855	0.389292360677919	0.541164443626054	0.330266440890924	0.69581472251369	50	0	1	0
0.297877598028408	0.0719657643175855	0.389292360677919	0.541164443626054	0.330266440890924	0.69581472251369	50	0	1	0
0.297877598028408	0.0719657643175855	0.389292360677919	0.541164443626054	0.330266440890924	0.69581472251369	50	0	1	0
0.245159672370738	0.0696922659611456	0.386959958417017	0.580109636190938	0.415543663049082	0.699056581063835	50	0	1	0
0.245159672370738	0.0696922659611456	0.386959958417017	0.580109636190938	0.415543663049082	0.699056581063835	50	0	1	0
0.245159672370738	0.0696922659611456	0.386959958417017	0.580109636190938	0.415543663049082	0.699056581063835	50	0	1	0
0.245159672370738	0.0696922659611456	0.386959958417017	0.580109636190938	0.415543663049082	0.699056581063835	50	0	1	0
0.245159672370738	0.0696922659611456	0.386959958417017	0.580109636190938	0.415543663049082	0.699056581063835	50	0	1	0
0.245159672370738	0.0696922659611456	0.386959958417017	0.580109636190938	0.415543663049082	0.699056581063835	50	0	1	0
0.245159672370738	0.0696922659611456	0.386959958417017	0.580109636190938	0.415543663049082	0.699056581063835	50	0	1	0
0.245159672370738	0.0696922659611456	0.386959958417017	0.580109636190938	0.415543663049082	0.699056581063835	50	0	1	0
0.245159672370738	0.0696922659611456	0.386959958417017	0.580109636190938	0.415543663049082	0.699056581063835	50	0	1	0
0.245159672370738	0.0696922659611456	0.386959958417017	0.580109636190938	0.415543663049082	0.699056581063835	50	0	1	0
0.245159672370738	0.0696922659611456	0.386959958417017	0.580109636190938	0.415543663049082	0.699056581063835	50	0	1	0
0.245159672370738	0.0696922659611456	0.386959958417017	0.580109636190938	0.415543663049082	0.699056581063835	50	0	1	0
0.245159672370738	0.0696922659611456	0.386959958417017	0.580109636190938	0.415543663049082	0.699056581063835	50	0	1	0
0.245159672370738	0.0696922659611456	0.386959958417017	0.580109636190938	0.415543663049082	0.699056581063835	50	0	1	0
0.245159672370738	0.0696922659611456	0.386959958417017	0.580109636190938	0.415543663049082	0.699056581063835	50	0	1	0
0.245159672370738	0.0696922659611456	0.386959958417017	0.580109636190938	0.415543663049082	0.699056581063835	50	0	1	0
0.245159672370738	0.0696922659611456	0.386959958417017	0.580109636190938	0.415543663049082	0.699056581063835	50	0	1	0
0.245159672370738	0.0696922659611456	0.386959958417017	0.580109636190938	0.415543663049082	0.699056581063835	50	0	1	0
0.245159672370738	0.0696922659611456	0.386959958417017	0.580109636190938	0.415543663049082	0.699056581063835	50	0	1	0
0.245159672370738	0.0696922659611456	0.386959958417017	0.580109636190938	0.415543663049082	0.699056581063835	50	0	1	0
0.245159672370738	0.0696922659611456	0.386959958417017	0.580109636190938	0.415543663049082	0.699056581063835	50	0	1	0
0.245159672370738	0.0696922659611456	0.386959958417017	0.580109636190938	0.415543663049082	0.699056581063835	50	0	1	0
0.233080483038759	0.0290895114839623	0.323021326632295	0.580109636190938	0.415543663049082	0.699056581063835	50	0	1	0
0.233080483038759	0.0290895114839623	0.323021326632295	0.580109636190938	0.415543663049082	0.699056581063835	50	0	1	0
0.233080483038759	0.0290895114839623	0.323021326632295	0.580109636190938	0.415543663049082	0.699056581063835	50	0	1	0
0.233080483038759	0.0290895114839623	0.323021326632295	0.580109636190938	0.415543663049082	0.699056581063835	50	0	1	0
0.233080483038759	0.0290895114839623	0.323021326632295	0.580109636190938	0.415543663049082	0.699056581063835	50	0	1	0
0.233080483038759	0.0290895114839623	0.323021326632295	0.580109636190938	0.415543663049082	0.699056581063835	50	0	1	0
0.233080483038759	0.0290895114839623	0.323021326632295	0.580109636190938	0.415543663049082	0.699056581063835	50	0	1	0
0.233080483038759	0.0290895114839623	0.323021326632295	0.580109636190938	0.415543663049082	0.699056581063835	50	0	1	0
0.233080483038759	0.0290895114839623	0.323021326632295	0.580109636190938	0.415543663049082	0.699056581063835	50	0	1	0
0.233080483038759	0.0290895114839623	0.323021326632295	0.580109636190938	0.415543663049082	0.699056581063835	50	0	1	0
0.233080483038759	0.0290895114839623	0.323021326632295	0.580109636190938	0.415543663049082	0.699056581063835	50	0	1	0
0.233080483038759	0.0290895114839623	0.323021326632295	0.580109636190938	0.415543663049082	0.699056581063835	50	0	1	0
0.233080483038759	0.0290895114839623	0.323021326632295	0.580109636190938	0.415543663049082	0.699056581063835	50	0	1	0
0.233080483038759	0.0290895114839623	0.323021326632295	0.580109636190938	0.415543663049082	0.699056581063835	50	0	1	0
0.233080483038759	0.0290895114839623	0.323021326632295	0.580109636190938	0.415543663049082	0.699056581063835	50	0	1	0
0.233080483038759	0.0290895114839623	0.323021326632295	0.580109636190938	0.415543663049082	0.699056581063835	50	0	1	0
0.233080483038759	0.0290895114839623	0.323021326632295	0.580109636190938	0.415543663049082	0.699056581063835	50	0	1	0
0.233080483038759	0.0290895114839623	0.323021326632295	0.580109636190938	0.415543663049082	0.699056581063835	50	0	1	0
0.233080483038759	0.0290895114839623	0.323021326632295	0.580109636190938	0.415543663049082	0.699056581063835	50	0	1	0
0.233080483038759	0.0290895114839623	0.323021326632295	0.580109636190938	0.415543663049082	0.699056581063835	50	0	1	0
0.284755760722435	0.0789881224507178	0.413447831411457	0.58740681335605	0.398066639733078	0.734242711837271	50	0	1	0
0.284755760722435	0.0789881224507178	0.413447831411457	0.58740681335605	0.398066639733078	0.734242711837271	50	0	1	0
0.284755760722435	0.0789881224507178	0.413447831411457	0.58740681335605	0.398066639733078	0.734242711837271	50	0	1	0
0.284755760722435	0.0789881224507178	0.413447831411457	0.58740681335605	0.398066639733078	0.734242711837271	50	0	1	0
0.284755760722435	0.0789881224507178	0.413447831411457	0.58740681335605	0.398066639733078	0.734242711837271	50	0	1	0
0.284755760722435	0.0789881224507178	0.413447831411457	0.58740681335605	0.398066639733078	0.734242711837271	50	0	1	0
0.284755760722435	0.0789881224507178	0.413447831411457	0.58740681335605	0.398066639733078	0.734242711837271	50	0	1	0
0.284755760722435	0.0789881224507178	0.413447831411457	0.58740681335605	0.398066639733078	0.734242711837271	50	0	1	0
0.284755760722435	0.0789881224507178	0.413447831411457	0.58740681335605	0.398066639733078	0.734242711837271	50	0	1	0
0.284755760722435	0.0789881224507178	0.413447831411457	0.58740681335605	0.398066639733078	0.734242711837271	50	0	1	0
0.284755760722435	0.0789881224507178	0.413447831411457	0.58740681335605	0.398066639733078	0.734242711837271	50	0	1	0
0.284755760722435	0.0789881224507178	0.413447831411457	0.58740681335605	0.398066639733078	0.734242711837271	50	0	1	0
0.284755760722435	0.0789881224507178	0.413447831411457	0.58740681335605	0.398066639733078	0.734242711837271	50	0	1	0
0.284755760722435	0.0789881224507178	0.413447831411457	0.58740681335605	0.398066639733078	0.734242711837271	50	0	1	0
0.284755760722435	0.0789881224507178	0.413447831411457	0.58740681335605	0.398066639733078	0.734242711837271	50	0	1	0
0.284755760722435	0.0789881224507178	0.413447831411457	0.58740681335605	0.398066639733078	0.734242711837271	50	0	1	0
0.284755760722435	0.0789881224507178	0.413447831411457	0.58740681335605	0.398066639733078	0.734242711837271	50	0	1	0
0.284755760722435	0.0789881224507178	0.413447831411457	0.58740681335605	0.398066639733078	0.734242711837271	50	0	1	0
0.284755760722435	0.0789881224507178	0.413447831411457	0.58740681335605	0.398066639733078	0.734242711837271	50	0	1	0
0.284755760722435	0.0789881224507178	0.413447831411457	0.58740681335605	0.398066639733078	0.734242711837271	50	0	1	0
0.284755760722435	0.0789881224507178	0.413447831411457	0.58740681335605	0.398066639733078	0.734242711837271	50	0	1	0
0.284755760722435	0.0789881224507178	0.413447831411457	0.58740681335605	0.398066639733078	0.734242711837271	50	0	1	0
0.284755760722435	0.0789881224507178	0.413447831411457	0.58740681335605	0.398066639733078	0.734242711837271	50	0	1	0
0.284755760722435	0.0789881224507178	0.413447831411457	0.58740681335605	0.398066639733078	0.734242711837271	50	0	1	0
0.284755760722435	0.0789881224507178	0.413447831411457	0.58740681335605	0.398066639733078	0.734242711837271	50	0	1	0
0.284755760722435	0.0789881224507178	0.413447831411457	0.58740681335605	0.398066639733078	0.734242711837271	50	0	1	0
0.284755760722435	0.0789881224507178	0.413447831411457	0.58740681335605	0.398066639733078	0.734242711837271	50	0	1	0
0.284755760722435	0.0789881224507178	0.413447831411457	0.58740681335605	0.398066639733078	0.734242711837271	50	0	1	0
0.284755760722435	0.0789881224507178	0.413447831411457	0.547360572237477	0.41670411892955	0.712695303259354	50	0	1	0
0.284755760722435	0.0789881224507178	0.413447831411457	0.547360572237477	0.41670411892955	0.712695303259354	50	0	1	0
0.284755760722435	0.0789881224507178	0.413447831411457	0.547360572237477	0.41670411892955	0.712695303259354	50	0	1	0
0.284755760722435	0.0789881224507178	0.413447831411457	0.547360572237477	0.41670411892955	0.712695303259354	50	0	1	0
0.284755760722435	0.0789881224507178	0.413447831411457	0.58740681335605	0.398066639733078	0.734242711837271	50	0	1	0
0.284755760722435	0.0789881224507178	0.413447831411457	0.58740681335605	0.398066639733078	0.734242711837271	50	0	1	0
0.284755760722435	0.0789881224507178	0.413447831411457	0.58740681335605	0.398066639733078	0.734242711837271	50	0	1	0
0.284755760722435	0.0789881224507178	0.413447831411457	0.58740681335605	0.398066639733078	0.734242711837271	50	0	1	0
0.284755760722435	0.0789881224507178	0.413447831411457	0.58740681335605	0.398066639733078	0.734242711837271	50	0	1	0
0.284755760722435	0.0789881224507178	0.413447831411457	0.58740681335605	0.398066639733078	0.734242711837271	50	0	1	0
0.284755760722435	0.0789881224507178	0.413447831411457	0.58740681335605	0.398066639733078	0.734242711837271	50	0	1	0
0.284755760722435	0.0789881224507178	0.413447831411457	0.58740681335605	0.398066639733078	0.734242711837271	50	0	1	0
0.284755760722435	0.0789881224507178	0.413447831411457	0.58740681335605	0.398066639733078	0.734242711837271	50	0	1	0
0.284755760722435	0.0789881224507178	0.413447831411457	0.58740681335605	0.398066639733078	0.734242711837271	50	0	1	0
0.284755760722435	0.0789881224507178	0.413447831411457	0.58740681335605	0.398066639733078	0.734242711837271	50	0	1	0
0.284755760722435	0.0789881224507178	0.413447831411457	0.58740681335605	0.398066639733078	0.734242711837271	50	0	1	0
0.284755760722435	0.0789881224507178	0.413447831411457	0.58740681335605	0.398066639733078	0.734242711837271	50	0	1	0
0.284755760722435	0.0789881224507178	0.413447831411457	0.58740681335605	0.398066639733078	0.734242711837271	50	0	1	0
0.284755760722435	0.0789881224507178	0.413447831411457	0.58740681335605	0.398066639733078	0.734242711837271	50	0	1	0
0.317807475634879	0.183820320598262	0.423933486529719	0.602593990200162	0.465732282690039	0.718244325772879	50	0	1	0
0.317807475634879	0.183820320598262	0.423933486529719	0.602593990200162	0.465732282690039	0.718244325772879	50	0	1	1
0.317807475634879	0.183820320598262	0.423933486529719	0.602593990200162	0.465732282690039	0.718244325772879	50	0	1	1
0.317807475634879	0.183820320598262	0.423933486529719	0.602593990200162	0.465732282690039	0.718244325772879	50	0	1	1
0.317807475634879	0.183820320598262	0.423933486529719	0.602593990200162	0.465732282690039	0.718244325772879	50	0	1	1
0.317807475634879	0.183820320598262	0.423933486529719	0.602593990200162	0.465732282690039	0.718244325772879	50	0	1	1
0.317807475634879	0.183820320598262	0.423933486529719	0.602593990200162	0.465732282690039	0.718244325772879	50	0	1	1
0.317807475634879	0.183820320598262	0.423933486529719	0.602593990200162	0.465732282690039	0.718244325772879	50	0	1	1
0.317807475634879	0.183820320598262	0.423933486529719	0.602593990200162	0.465732282690039	0.718244325772879	50	0	1	1
0.317807475634879	0.183820320598262	0.423933486529719	0.602593990200162	0.465732282690039	0.718244325772879	50	0	1	1
0.317807475634879	0.183820320598262	0.423933486529719	0.602593990200162	0.465732282690039	0.718244325772879	50	0	1	1
0.317807475634879	0.183820320598262	0.423933486529719	0.602593990200162	0.465732282690039	0.718244325772879	50	0	1	1
0.317807475634879	0.183820320598262	0.423933486529719	0.602593990200162	0.465732282690039	0.718244325772879	50	0	1	1
0.317807475634879	0.183820320598262	0.423933486529719	0.602593990200162	0.465732282690039	0.718244325772879	50	0	1	1
0.317807475634879	0.183820320598262	0.423933486529719	0.602593990200162	0.465732282690039	0.718244325772879	50	0	1	1
0.317807475634879	0.183820320598262	0.423933486529719	0.602593990200162	0.465732282690039	0.718244325772879	50	0	1	1
0.317807475634879	0.183820320598262	0.423933486529719	0.602593990200162	0.465732282690039	0.718244325772879	50	0	1	1
0.317807475634879	0.183820320598262	0.423933486529719	0.561226474441107	0.411235181644065	0.720535228351891	50	0	1	1
0.317807475634879	0.183820320598262	0.423933486529719	0.561226474441107	0.411235181644065	0.720535228351891	50	0	1	1
0.317807475634879	0.183820320598262	0.423933486529719	0.561226474441107	0.411235181644065	0.720535228351891	50	0	1	1
0.317807475634879	0.183820320598262	0.423933486529719	0.561226474441107	0.411235181644065	0.720535228351891	50	0	1	1
0.30670503893439	0.107165202252885	0.402814839523695	0.550891150129278	0.33479012388141	0.708758232997806	50	0	1	1
0.26076408959624	0.0778875360484583	0.385646699256879	0.549821972649954	0.404329871447773	0.675438344556383	50	0	1	1
0.261614256290582	0.123478832458018	0.404068487771648	0.581237248469355	0.40228397474435	0.761747235257906	50	0	1	1
0.31012365052097	0.177166434782238	0.403745691313416	0.574511814443612	0.400869536661609	0.696160272297362	50	0	1	1
0.300466474181954	0.0912203611161202	0.419742052652357	0.6059279382476	0.423356379156712	0.742012210055138	51	0	1	1
0.24532717599241	0.113255161894146	0.349585694391572	0.588980871233395	0.333576541980941	0.749405813369076	51	0	1	1
0.278274364223037	-0.108001937243192	0.357068272489842	0.646715940377778	0.480990218745152	0.723532289476087	51	0	1	1
0.306912177452494	0.0803094571503022	0.36673914509008	0.557755908629705	0.343453918425728	0.72462029557589	51	0	1	1
0.323069065883623	0.198742964635333	0.435563653682195	NA	NA	NA	52	0	1	1
