# Supplementary material for: Early warning signal for a tipping point suggested by a millennial Atlantic Multidecadal Variability reconstruction
Source: Nat Commun. 2022 Sep 2;13:5176. doi: 10.1038/s41467-022-32704-3 (PMC9440003; doi:10.1038/s41467-022-32704-3)
Supplement: Supplementary file 3 — Source Data [file 41467_2022_32704_MOESM3_ESM.zip › SourceData/Figure_2/Figure_2c.csv]

Name	lon	lat	type	RF_weights
Arc.Lamoureux1996	74.33	35.83	lake sediment	0.0144346902123203
Arc.Schneider.2015.PolarUrals	71.73	35.9	tree	0.0152100263881998
Arc.Zhang.Jamtland.2016	101.92	31.78	tree	0.0097898336559117
Asia.AGHERI	87.65	50.48	tree	0.0132801371826159
Asia.BAG1JU	71.63	35.68	tree	0.011735582505187
Asia.BAG5JU	20	49	tree	0.097113176100716
Asia.BAWSIC	71.8	35.35	tree	0.00795873434592784
Asia.BUKPIG	-118.6	50.6	tree	0.00846955496300834
Asia.CGPCDD	13.3375	63.2475	tree	0.00738829912785021
Asia.CGPPIG	100.08	29.28	tree	0.0142971581461244
Asia.CHEPCS	-159.6	67.1	tree	0.0126467538862342
Asia.CHP2JU	-77.5	39.3	tree	0.0317080935076124
Asia.CHP3JU	130.53	30.37	tree	0.0234165312320307
Asia.DAOSIC	24.75	59.4	tree	0.0103581702561924
Asia.ESPPAK	107.47	48.35	tree	0.0415432186388718
Asia.GEFKJT	74.58	36.03	tree	0.0210926282926222
Asia.HENTLS	-121.5	50.7	tree	0.0115363101055713
Asia.HYGJUP	87.83	50.3	tree	0.0137448552413512
Asia.JOTPIG	100.27	30.23	tree	0.0124322500332222
Asia.JUTPCS	74.12	35.4	tree	0.00612136212797465
Asia.Kur2.Magda.2011	-133.4	59.6	tree	0.0121435390893175
Asia.MCCHFH	143.13	51.83	tree	0.0177584211252265
Asia.MOR2JU	74.58	35.03	tree	0.0144389641870511
Asia.MQAXJP	82.08	29.48	tree	0.0182860682554905
Asia.MTASSP	99.68	38.7	tree	0.0161869581425311
Asia.NOGSAK	87.65	50.48	tree	0.0126031706270519
Asia.QAMDJT	-118.2	53	tree	0.0147846479052782
Asia.TANSIC	-118	52.9	tree	0.0122387460717023
Asia.TSHEPS	71.73	35.9	tree	0.0161156782045797
Asia.UULEWD	-77.9	82.83	tree	0.00829768615471249
Asia.UULMND	75.08	36.58	tree	0.0139859376654143
Asia.WL2	97.03	31.12	tree	0.0167908280263957
Asia.YKA	65.6	66.9	tree	0.0164100140251874
Asia.YKCOM	-162.2	65.2	tree	0.0106468174321044
Asia.ZACCDD	1	42.5	tree	0.00970464652282194
Asia.ZMGLPS	-117.2	52.2	tree	0.0356732497102793
Eur.Lotschental.Buentgen.2006	90.15	27.45	tree	0.0323052172488373
Eur.SPyrenees.Linan.2012	142.55	43.77	tree	0.0154722482728124
Eur.Tallinn.Tarand.2001	130.53	30.37	documents	0.0112892450104338
Eur.Tat12	98.67	37.03	tree	0.00887928579094864
NAm.ak046	104.1	21.67	tree	0.0103709774385887
NAm.ak058	100.35	35.07	tree	0.0154570614710289
NAm.ca609	-113.2	46.3	tree	0.0231419458955395
NAm.cana231	-77.5	39.3	tree	0.00971135482177904
NAm.cana238	-113.4	46	tree	0.0119327625630476
NAm.cana382	72.58	40.17	tree	0.0125510207886633
NAm.cana439	-116.8	34.1	tree	0.0156985617235246
NAm.cana446	-117.7	52.8	tree	0.0140958455628616
NAm.cana449	74.03	36.33	tree	0.014206993958294
NAm.cana453	173	1	tree	0.0231665811733976
NAm.mt116	74.03	36.33	tree	0.0184738174316899
NAm.mt120	7.8	46.4	tree	0.0189388752590536
Ocean2kHR.PacificMaianaUrban2000	97.4	48.25	coral	0.0277555523682155
PotomacRiver	75.5	35.17	tree	0.0105956663031133
Quebec.x	74.58	36.03	tree	0.0187885673963751
