# Supplementary material for: Early warning signal for a tipping point suggested by a millennial Atlantic Multidecadal Variability reconstruction
Source: Nat Commun. 2022 Sep 2;13:5176. doi: 10.1038/s41467-022-32704-3 (PMC9440003; doi:10.1038/s41467-022-32704-3)
Supplement: Supplementary file 3 — Source Data [file 41467_2022_32704_MOESM3_ESM.zip › SourceData/Figure_2/Figure_2a.csv]

time	rec	rec_10y_smooth	uncertainties(S.E)	AMV_F_instru
850	0.366301463802347	0.0130293359778342	0.057444911072199	NA
851	0.0210869913360223	0.0325068892637134	0.057444911072199	NA
852	-0.203232616083137	0.0273770009702412	0.057444911072199	NA
853	-0.0887933031176338	0.0302538514022107	0.057444911072199	NA
854	-0.00353554924606654	0.0277967864606609	0.057444911072199	NA
855	-0.0136509708245271	0.0208132313556097	0.057444911072199	NA
856	0.149372208978989	-0.00228618659307261	0.057444911072199	NA
857	-0.00853221708406429	0.00501705518809863	0.057444911072199	NA
858	0.0532686548579668	0.028264522942103	0.057444911072199	NA
859	0.00568320198671298	0.071348876896042	0.057444911072199	NA
860	-0.0490223196949029	0.06276659033228	0.057444911072199	NA
861	0.112207866366842	0.0830304179996395	0.057444911072199	NA
862	0.101422650928906	0.0719867642003996	0.057444911072199	NA
863	0.0524895292109113	0.0719896472020804	0.057444911072199	NA
864	0.385134590375696	0.0940840668273324	0.057444911072199	NA
865	-0.0979407014474487	0.088145968065601	0.057444911072199	NA
866	0.209251133516428	0.0931192800529641	0.057444911072199	NA
867	0.0278920171873496	0.109015457443085	0.057444911072199	NA
868	-0.00850050406557532	0.103420015362143	0.057444911072199	NA
869	0.296307270735739	0.097434761294363	0.057444911072199	NA
870	-0.0596358843923323	0.0826519777870685	0.057444911072199	NA
871	0.00568411216609093	0.126362148517265	0.057444911072199	NA
872	0.287065817658173	0.10235362578315	0.057444911072199	NA
873	0.0398727880385458	0.106358802119022	0.057444911072199	NA
874	-0.0133482655346729	0.122055692746424	0.057444911072199	NA
875	0.222523971795456	0.0886585438047394	0.057444911072199	NA
876	0.382871176584719	0.114923472774081	0.057444911072199	NA
877	-0.0548426165588465	0.127534199542138	0.057444911072199	NA
878	0.0719489568819481	0.099355988838817	0.057444911072199	NA
879	0.164165292835848	0.103259461171299	0.057444911072199	NA
880	-0.071061367622796	0.1287551119037	0.057444911072199	NA
881	0.229278334270428	0.108699891324612	0.057444911072199	NA
882	0.144402106614713	0.0774258235180643	0.057444911072199	NA
883	-0.022894500078356	0.0652717038358733	0.057444911072199	NA
884	0.0828109836958468	0.0666116733088206	0.057444911072199	NA
885	0.267103892521737	0.045931441472485	0.057444911072199	NA
886	0.00191654542549057	0.0555259685642377	0.057444911072199	NA
887	0.038856430712694	0.0505890714374944	0.057444911072199	NA
888	-0.188537933062947	0.0473338669986942	0.057444911072199	NA
889	0.0866886210843684	0.0532689549380949	0.057444911072199	NA
890	-0.0633172573638442	0.051840390193497	0.057444911072199	NA
891	0.0344784303864837	0.0219616488164806	0.057220404436019	NA
892	0.174972465876251	0.0244687699099232	0.057220404436019	NA
893	0.108594857787911	0.0293166770574077	0.057220404436019	NA
894	0.0423914672550522	0.0398683021018871	0.057220404436019	NA
895	0.0670967715052694	0.0201618008753025	0.057220404436019	NA
896	-0.0615622626254427	0.0238768904637851	0.057220404436019	NA
897	0.0294948774533585	0.0261581505137966	0.057220404436019	NA
898	0.0921834093350235	0.00826305535279295	0.0590769379647166	NA
899	-0.0724700575736734	0.000327378269296024	0.0590769379647166	NA
900	-0.130082892408062	-0.014766676873378	0.0549021333867629	NA
901	-0.0224512718905354	-0.0204443117631747	0.0549021333867629	NA
902	0.0595722909366105	-0.0214522607641862	0.0549021333867629	NA
903	-0.0218735808947891	-0.0112313095041415	0.0549021333867629	NA
904	0.021302409869445	-0.0290081268090409	0.0549021333867629	NA
905	-0.123643139314362	-0.0130009184508124	0.0549021333867629	NA
906	0.00464278771750511	-0.00813038075569325	0.0549021333867629	NA
907	-0.0726497016365689	0.0232909680610107	0.0553827562045832	NA
908	0.14192534131385	0.00680998271052046	0.0553827562045832	NA
909	-0.103361581018869	0.0263878390406401	0.0553827562045832	NA
910	0.103609234366839	0.0376021343423264	0.0568287892325893	NA
911	-0.0765069777617516	0.0585220814694295	0.0568287892325893	NA
912	0.323183565093208	0.0765660408086813	0.0568287892325893	NA
913	-0.121718547918782	0.0783501890873678	0.0568287892325893	NA
914	0.193482838736527	0.0860683872097726	0.0559477262272586	NA
915	0.144659658187994	0.108520221704717	0.0559477262272586	NA
916	0.106476279083774	0.116134929943732	0.0559477262272586	NA
917	0.203126340449275	0.131052270357472	0.0559477262272586	NA
918	-0.053024070571018	0.118797428822529	0.0559477262272586	NA
919	0.226825520660302	0.133487698559872	0.0559477262272586	NA
920	0.143608598425524	0.111656843372207	0.0595423236782006	NA
921	0.187371024996004	0.128034025158055	0.0559477262272586	NA
922	0.0875837667893871	0.11808790779695	0.0559477262272586	NA
923	0.18838030820883	0.109229942606899	0.0559477262272586	NA
924	0.0398744191919896	0.102648049442133	0.0559477262272586	NA
925	-0.0466565683277788	0.096524542845586	0.0559477262272586	NA
926	0.324808657832315	0.0863450133189331	0.0559477262272586	NA
927	-0.00293101188838309	0.0801023185235009	0.0559477262272586	NA
928	0.10568872335872	0.0679467985806921	0.0559477262272586	NA
929	-0.125424895383448	0.0498689859472328	0.0559477262272586	NA
930	0.159466948098285	0.0620649279596289	0.0559477262272586	NA
931	0.0316337736323418	0.0574411517669641	0.0559477262272586	NA
932	0.118701382246249	0.0415820611483029	0.0559477262272586	NA
933	-0.046126952581509	0.0375792226914177	0.0559477262272586	NA
934	-0.0104756307592217	0.0216530280302027	0.0559477262272586	NA
935	0.174029781328346	0.00738072537348142	0.0559477262272586	NA
936	-0.0975181064470919	-0.00890465052311339	0.0559477262272586	NA
937	0.150358661027043	-0.00803948258218322	0.0559477262272586	NA
938	-0.0469622349141205	-0.015457876734637	0.0559477262272586	NA
939	-0.0694994179146453	0.0170399832164847	0.0559477262272586	NA
940	-0.282420224607382	0.0160835110796225	0.0559477262272586	NA
941	-0.0196721867642574	0.00815998717011941	0.0559477262272586	NA
942	0.0411506209825738	0.0214801298199415	0.0559477262272586	NA
943	0.0370990465692575	0.0388597382493173	0.0559477262272586	NA
944	0.31134950688083	0.0599194104989466	0.0559477262272586	NA
945	-0.0209968242647066	0.0808315592066075	0.0559477262272586	NA
946	0.0868710183238129	0.117572892318149	0.0595423236782006	NA
947	0.0490034627009512	0.134799468502078	0.0559477262272586	NA
948	0.341534353750176	0.123958966147488	0.0559477262272586	NA
949	0.184694159831803	0.128818256973598	0.0559477262272586	NA
950	0.160534217869624	0.123746565449049	0.0562376586241591	NA
951	0.12173443961958	0.144457638422579	0.0562376586241591	NA
952	0.169820151258961	0.159726190628393	0.0562376586241591	NA
953	-0.0780949049179258	0.134552488261842	0.0562376586241591	NA
954	0.0905512456564708	0.113404179025293	0.0562376586241591	NA
955	0.255560900110798	0.113867379908303	0.0562376586241591	NA
956	0.20682497844412	0.0980654099046426	0.0555882552075386	NA
957	0.254825092587767	0.0867974831893194	0.0562376586241591	NA
958	-0.227907263331114	0.0786970214410553	0.0562376586241591	NA
959	0.108902952148145	0.103882924977943	0.0562376586241591	NA
960	0.189789369544905	0.101019650425094	0.0562376586241591	NA
961	-0.0132874521706383	0.0637192197288392	0.0562376586241591	NA
962	-0.0022127542489748	0.0199218685136552	0.0562376586241591	NA
963	0.0807150720280552	0.0248724235331762	0.0562376586241591	NA
964	0.198950033987837	0.0555636815209737	0.0562376586241591	NA
965	0.0590552255751346	0.0533492789102938	0.0562376586241591	NA
966	-0.154743837548005	0.02641477029341	0.0562376586241591	NA
967	-0.274945884922904	0.0585656542037477	0.0562376586241591	NA
968	0.309281197802498	0.0644410514344569	0.0575019945580894	NA
969	0.109696574534659	0.0403196683733337	0.0591844223704585	NA
970	0.0845445234306652	0.0374580425536566	0.0591844223704585	NA
971	-0.106490225240816	0.0128224299662035	0.0591844223704585	NA
972	0.340372270843076	0.0507395316777002	0.0591844223704585	NA
973	0.0624166152888261	0.089146563737141	0.0591844223704585	NA
974	-0.184620141644299	0.0951667476482405	0.0591844223704585	NA
975	0.167472149971388	0.108985815209819	0.0591844223704585	NA
976	-0.211936512886849	0.127755620475763	0.0591844223704585	NA
977	0.262344281278458	0.170982899194772	0.0591844223704585	NA
978	0.147531467730945	0.132888824116986	0.0552288369514977	NA
979	0.375503220824593	0.128980115266559	0.0552288369514977	NA
980	0.261706317712027	0.131792555777061	0.0552288369514977	NA
981	0.291012381356041	0.111479719611668	0.0552288369514977	NA
982	0.369009840668288	0.129783427684094	0.0552288369514977	NA
983	-0.078662555012569	0.104773672389963	0.0552288369514977	NA
984	0.0194208179341257	0.0843239527635758	0.0552288369514977	NA
985	-0.153683296028779	0.0511629591183682	0.0552288369514977	NA
986	-0.0559690478479308	0.0191178344828415	0.0552288369514977	NA
987	-0.0105957240901621	0.0102569151348577	0.0552288369514977	NA
988	-0.0127630269569903	-0.00448465836847213	0.0552288369514977	NA
989	-0.0774154481593107	-0.0128270904796734	0.0552288369514977	NA
990	0.0107322907273095	-0.0114911223073725	0.0552288369514977	NA
991	-0.0907900532787662	-0.0255576008217387	0.0552288369514977	NA
992	0.193542268528219	-0.0320800049012379	0.0552288369514977	NA
993	0.20685253213166	-0.058878486085225	0.0552288369514977	NA
994	-0.170429308235783	-0.0772284296735125	0.0552288369514977	NA
995	0.0341164678294346	-0.0933597462340966	0.0552288369514977	NA
996	-0.308414559686807	-0.0972338018773228	0.0572781309720401	NA
997	-0.127715492722422	-0.0857063045390729	0.0572781309720401	NA
998	-0.30537901711402	-0.120549509281096	0.0555491015674336	NA
999	-0.214612406428153	-0.146591678420871	0.0560128072313723	NA
1000	-0.254859930325735	-0.118214072442844	0.0561427059006485	NA
1001	-0.0318823213481791	-0.0964027973851568	0.0561427059006485	NA
1002	0.0360124174419834	-0.0786479430465682	0.0561427059006485	NA
1003	-0.18973298363404	-0.0679886681606654	0.0561427059006485	NA
1004	-0.0796113284058566	-0.0353440730241229	0.0561427059006485	NA
1005	0.141724357522505	-0.0230724675853316	0.0561427059006485	NA
1006	0.274040493463999	-0.0106310979153474	0.0561427059006485	NA
1007	-0.113111161962332	-0.00706702012192615	0.0561427059006485	NA
1008	-0.010463468977491	-0.0200949667874345	0.0545148675930109	NA
1009	0.0537115293879477	-0.00365123403602122	0.0561427059006485	NA
1010	-0.0796247466014479	0.00172141165791698	0.0561427059006485	NA
1011	-0.11800486395591	-0.0118983505930928	0.0561427059006485	NA
1012	0.00732253437945483	-0.0373205969069335	0.0561427059006485	NA
1013	-0.107294995878608	-0.0265280476539778	0.0561427059006485	NA
1014	-0.0088519233684938	-0.0102313386093349	0.0561427059006485	NA
1015	-0.0205122257725364	0.00905818562319522	0.0561427059006485	NA
1016	-0.00809302723860274	0.0138294038769983	0.0561427059006485	NA
1017	-0.00560421598824939	0.039046667158765	0.0545148675930109	NA
1018	0.00560687982018138	0.0524913113897116	0.0545148675930109	NA
1019	0.16880033051358	0.0463378074432663	0.0545148675930109	NA
1020	0.265896295945779	0.0633289721273954	0.0545148675930109	NA
1021	-0.0271413458096145	0.0665341267536025	0.0561427059006485	NA
1022	0.159385032143524	0.0554154291829414	0.0561427059006485	NA
1023	0.155213620919867	0.0561492621714537	0.0561427059006485	NA
1024	-0.174983539289506	0.0591878274285284	0.0561427059006485	NA
1025	0.178050888156926	0.0260153941482254	0.0561427059006485	NA
1026	0.0147444751157419	0.00427857332624018	0.0559190527719585	NA
1027	-0.130398700515875	0.00204456257168989	0.0559190527719585	NA
1028	0.00246794688538643	-0.00795145612789865	0.0559190527719585	NA
1029	0.0390310976480032	-0.00723173328348034	0.0559190527719585	NA
1030	-0.196096435569753	-0.0128019627388011	0.0600373197918203	NA
1031	0.0267912669039414	-0.0255678343837443	0.0600373197918203	NA
1032	-0.0517154641096677	-0.0269160097913956	0.0535954281134728	NA
1033	0.0494288264480504	-0.016730509186663	0.0535954281134728	NA
1034	0.163130572208469	-0.00624948058320811	0.0535954281134728	NA
1035	-0.236256063298035	0.00750937758112876	0.0535954281134728	NA
1036	0.0376263000625505	0.0256167704395871	0.0535954281134728	NA
1037	-0.0000854543684214266	0.038447143603625	0.0598585031069734	NA
1038	-0.0183581938638168	0.0656140946280848	0.0598585031069734	NA
1039	0.11775926152339	0.0827249180062245	0.0598585031069734	NA
1040	0.190378537455709	0.0912989782307445	0.0614943094136679	NA
1041	0.00308488587328878	0.106148184237711	0.0614943094136679	NA
1042	0.167925371708358	0.123155802088284	0.0547802675326563	NA
1043	0.247120997159391	0.141089503833675	0.0547802675326563	NA
1044	0.237647883607587	0.133734005346011	0.0547802675326563	NA
1045	0.257445234678188	0.115771894258528	0.0547802675326563	NA
1046	-0.0729147972214049	0.104273243145173	0.0547802675326563	NA
1047	0.224710096418851	0.0960342797660751	0.0569532006375315	NA
1048	0.19718526483088	0.0918459061683966	0.0569532006375315	NA
1049	-0.0992686772281187	0.0699344944576779	0.0569532006375315	NA
1050	-0.0798239604389207	0.0461129112882367	0.0569532006375315	NA
1051	0.063893375208798	0.0182900023455059	0.0569532006375315	NA
1052	-0.087543711296784	0.0155234157308394	0.0549363916531474	NA
1053	0.121853262133895	0.0144336085127903	0.0549363916531474	NA
1054	0.00609546834148552	0.00222257251395496	0.0549363916531474	NA
1055	-0.0243895312562654	-0.000645434609114771	0.0549363916531474	NA
1056	-0.0486067636918513	0.0168567247288058	0.0549363916531474	NA
1057	-0.103347249982736	0.0153577144255228	0.0549363916531474	NA
1058	0.212722217020311	0.00540545130738066	0.0549363916531474	NA
1059	0.0628638688436918	-0.0232860602078599	0.0569532006375315	NA
1060	-0.130816755581886	-0.0278143882967679	0.0549363916531474	NA
1061	0.112699792278206	-0.0400805715584256	0.0549363916531474	NA
1062	0.047404261872685	-0.0354246638745663	0.0569532006375315	NA
1063	-0.197018605596348	-0.0430093923252151	0.0549363916531474	NA
1064	-0.193753364533752	-0.0746310123498145	0.0569532006375315	NA
1065	-0.0437161406365019	-0.0812744661843685	0.0569532006375315	NA
1066	-0.1593175471345	-0.0871934154980708	0.0569532006375315	NA
1067	0.00260822083060103	-0.112145066830856	0.0569532006375315	NA
1068	-0.186779262939872	-0.117620653811943	0.0569532006375315	NA
1069	-0.135115603250283	-0.104922701221876	0.0569532006375315	NA
1070	-0.0102141233364022	-0.0723363653203012	0.0549363916531474	NA
1071	-0.195925198032611	-0.0793465097961459	0.0549363916531474	NA
1072	-0.161768372382434	-0.088251996469625	0.0549363916531474	NA
1073	-0.0128271949192715	-0.0759015199317055	0.0565733036624888	NA
1074	-0.0573411271056056	-0.0679506002337417	0.0561673642787655	NA
1075	0.164696330383568	-0.0386013588538384	0.0565733036624888	NA
1076	-0.120827729870794	-0.0325647028602446	0.0565733036624888	NA
1077	-0.25727790054277	-0.0142908474531435	0.0565733036624888	NA
1078	0.138463462747716	0.00822325206024521	0.0565733036624888	NA
1079	-0.0993191462622706	0.0332761621054996	0.0565733036624888	NA
1080	0.187726051928653	0.0187479010375681	0.054231317246316	NA
1081	0.0561890925931298	0.00906221414063509	0.054231317246316	NA
1082	0.00508721144550055	0.0429321972446009	0.0562841826365546	NA
1083	0.0858867222648419	0.05409775496777	0.0562841826365546	NA
1084	0.262754815578526	0.0399680531649037	0.0562841826365546	NA
1085	-0.217151998852851	0.0598858637815435	0.0537872743866428	NA
1086	0.0581537745173051	0.0566264580243153	0.0562841826365546	NA
1087	0.25174208427283	0.0518465368116839	0.0562841826365546	NA
1088	-0.134456765587911	0.0506793082918589	0.0562841826365546	NA
1089	-0.0169632570838135	0.0443301354163947	0.0562841826365546	NA
1090	0.119776770520768	0.0247057990935116	0.0562841826365546	NA
1091	0.151872588599143	0.0287475623204341	0.0562841826365546	NA
1092	0.00360995925418413	0.0262434716569509	0.0562841826365546	NA
1093	-0.00775230227257499	-0.0123143187711538	0.0562841826365546	NA
1094	0.0160458206347364	-0.012749943484927	0.0562841826365546	NA
1095	0.0468871160268123	-0.011038176632672	0.0537872743866428	NA
1096	-0.172692603356704	-0.0363885317680054	0.0537872743866428	NA
1097	0.0306087772189891	-0.045717684927969	0.0523870957118162	NA
1098	-0.172393610436321	-0.0388156098765879	0.0523870957118162	NA
1099	-0.139248637439416	-0.0231862417726723	0.0523870957118162	NA
1100	0.00186617829099147	-0.0306615986225744	0.0523870957118162	NA
1101	-0.159077135967899	-0.0176168545906795	0.0523870957118162	NA
1102	0.0492519038395434	-0.0143276242146284	0.0549390889890925	NA
1103	0.0795327848193758	-0.0241121769972498	0.0549390889890925	NA
1104	0.164170746870496	-0.022828639657276	0.0549390889890925	NA
1105	-0.0661831047141866	-0.0125266729600981	0.0549390889890925	NA
1106	0.190379300377656	-0.0176061428526207	0.0549390889890925	NA
1107	-0.136511069220142	-0.00350225537460805	0.0549390889890925	NA
1108	-0.077021303389846	0.0152673706708293	0.0549390889890925	NA
1109	-0.15827469969661	0.00429759506309933	0.0549390889890925	NA
1110	-0.0259270037704589	0.00858248680937965	0.0549390889890925	NA
1111	-0.0540079905267579	0.0375169384884055	0.0549390889890925	NA
1112	-0.00393437370975952	0.0205355887656061	0.0549390889890925	NA
1113	0.255717790339355	0.0397668662569768	0.0523870957118162	NA
1114	-0.0411347468656543	0.0684245986988152	0.0523870957118162	NA
1115	0.21130455607958	0.0883432669750252	0.0523870957118162	NA
1116	0.252095863755097	0.117425052822081	0.0523870957118162	NA
1117	0.00358445342686293	0.118936970239064	0.0523870957118162	NA
1118	0.0750329831849355	0.135429546862098	0.0523870957118162	NA
1119	0.238213753470377	0.129679385153766	0.0523870957118162	NA
1120	0.0608306513417002	0.129176592130009	0.0523870957118162	NA
1121	0.293972640547155	0.115817863322186	0.0523870957118162	NA
1122	-0.0373768989399448	0.0904445466568151	0.0523870957118162	NA
1123	0.177483969143614	0.0950675081951409	0.0523870957118162	NA
1124	0.192466011547705	0.0977708115707438	0.0523870957118162	NA
1125	-0.0466654701269827	0.106440924198335	0.0523870957118162	NA
1126	0.0643585391935292	0.105364149796443	0.0549390889890925	NA
1127	-0.0270106195639845	0.075658990109497	0.0549390889890925	NA
1128	0.0544370303484461	0.0811095963751791	0.0549390889890925	NA
1129	0.104769320316568	0.0794418835677422	0.0523870957118162	NA
1130	0.333584992373884	0.0686232917331959	0.0523870957118162	NA
1131	0.048986132920888	0.0750654352214849	0.0523870957118162	NA
1132	-0.0327841160092542	0.0754509575968696	0.0523870957118162	NA
1133	0.022579769982557	0.0785199140454312	0.0523870957118162	NA
1134	0.159139128261808	0.085701858936934	0.0523870957118162	NA
1135	0.0734615013676955	0.0850250303400671	0.0549390889890925	NA
1136	0.0241981082441964	0.054396253947039	0.0549390889890925	NA
1137	0.0685992853227612	0.0589652909186207	0.0549390889890925	NA
1138	0.0067479013701924	0.0721326169502439	0.0523870957118162	NA
1139	0.133438424154976	0.0967857196481979	0.0549390889890925	NA
1140	0.0973242057510331	0.105626690547947	0.0549390889890925	NA
1141	-0.00333154794942514	0.129359644033195	0.0547712681918702	NA
1142	0.0992455396082866	0.139001662931184	0.0539457803823084	NA
1143	0.112056470338601	0.138991438958703	0.0539457803823084	NA
1144	0.293763899660051	0.141970911810321	0.0539457803823084	NA
1145	0.256389808159047	0.129663500154708	0.0539457803823084	NA
1146	0.334523989705428	0.113590614954073	0.0539457803823084	NA
1147	0.130260316122069	0.10687694999126	0.0547712681918702	NA
1148	0.0684868216254778	0.14150158405087	0.0547712681918702	NA
1149	0.0395221027379873	0.147667459559905	0.0547712681918702	NA
1150	-0.00194310405676634	0.138651625841706	0.0528772057374266	NA
1151	-0.0794775314559528	0.125932957898007	0.0550177703511752	NA
1152	-0.0771818625403718	0.0996909014524292	0.0550177703511752	NA
1153	0.480116514264004	0.0953628689147749	0.0550177703511752	NA
1154	0.179881100937978	0.107229003439044	0.0550177703511752	NA
1155	0.19458972875987	0.135941181115442	0.0550177703511752	NA
1156	0.116484460778359	0.152190554122848	0.0528772057374266	NA
1157	0.0458613688040668	0.171611101893526	0.0528772057374266	NA
1158	0.0826519582078713	0.192871285861532	0.0528772057374266	NA
1159	0.199014301392443	0.160582325106637	0.0528772057374266	NA
1160	0.35535605717836	0.15288516731807	0.0550177703511752	NA
1161	0.176799999024695	0.155235110347664	0.0550177703511752	NA
1162	0.134148494021513	0.140370454982393	0.0550177703511752	NA
1163	0.156680161107696	0.154212676865322	0.055968123867356	NA
1164	0.124937945960149	0.1438040842561	0.0560924235035233	NA
1165	0.0952123652637487	0.123615650199413	0.055968123867356	NA
1166	0.220439102085403	0.0830943375484434	0.055968123867356	NA
1167	-0.0470267482396241	0.07480312564328	0.0560924235035233	NA
1168	0.198125809516291	0.0636270765604676	0.0560924235035233	NA
1169	-0.0318425604935728	0.0447053706819796	0.0560924235035233	NA
1170	-0.0230584732311192	0.0362846029327865	0.0560924235035233	NA
1171	-0.0903783819823018	0.0276742015467239	0.055968123867356	NA
1172	0.0855966680678975	0.00343971759390618	0.055968123867356	NA
1173	0.0112119541105759	-0.00883747064427555	0.055968123867356	NA
1174	-0.0514586035556717	-0.0462279979328617	0.055968123867356	NA
1175	0.0323095007190254	-0.053473184583568	0.0542305204911593	NA
1176	0.000497950017060144	-0.0597850688772162	0.0542305204911593	NA
1177	-0.0461402213955922	-0.0533487287465196	0.0542305204911593	NA
1178	-0.182075818859623	-0.065468213412308	0.0542305204911593	NA
1179	-0.213169990658157	-0.0818113007158353	0.0542305204911593	NA
1180	-0.111539613651342	-0.0889399714006607	0.0542305204911593	NA
1181	-0.0924892004612491	-0.108504241780499	0.0574011469254858	NA
1182	-0.0195786405446397	-0.124042143783869	0.0574011469254858	NA
1183	-0.0477176632557742	-0.133962467153894	0.0574011469254858	NA
1184	-0.168562006228225	-0.137309322934554	0.0574011469254858	NA
1185	-0.12987398108875	-0.137486119482917	0.0542305204911593	NA
1186	-0.182897473459201	-0.126959885178532	0.0542305204911593	NA
1187	-0.17041897202001	-0.125057328966507	0.0542305204911593	NA
1188	-0.155263778465865	-0.125780263333228	0.0542305204911593	NA
1189	-0.218891232446881	-0.126415066276147	0.0574011469254858	NA
1190	-0.215114752690147	-0.117103717916662	0.0574011469254858	NA
1191	0.00424896369688804	-0.106008990808639	0.0574011469254858	NA
1192	-0.071561082128977	-0.0877471504314461	0.0574011469254858	NA
1193	-0.0275309185785652	-0.0621221404473281	0.0574011469254858	NA
1194	-0.0547004956278881	-0.0412824923408334	0.0574011469254858	NA
1195	-0.066137174273884	-0.0192449820925468	0.0574011469254858	NA
1196	-0.007831982900494	-0.0021754159994351	0.0542305204911593	NA
1197	0.0179827706899162	0.00551091157956736	0.0542305204911593	NA
1198	0.111456137805288	0.0286785226444893	0.0542305204911593	NA
1199	0.0739723507055776	0.0433248191945787	0.0574011469254858	NA
1200	0.0235213802842708	0.0541648879042195	0.0538391996954782	NA
1201	-0.0273495256659186	0.0742544315994352	0.0538391996954782	NA
1202	0.0887985670659152	0.0881358880775553	0.0538391996954782	NA
1203	0.183282639585164	0.103245626236087	0.0538391996954782	NA
1204	0.133578343472418	0.10549127207844	0.0538391996954782	NA
1205	0.0645402601781608	0.124345522563115	0.0538391996954782	NA
1206	0.154847806373488	0.141064644034427	0.0538391996954782	NA
1207	0.144864038358828	0.160537151538954	0.0538391996954782	NA
1208	0.184189890433759	0.152883244146831	0.0538391996954782	NA
1209	0.136158242071174	0.138977755161182	0.0538391996954782	NA
1210	0.281369106037005	0.129903605847896	0.0538391996954782	NA
1211	0.207431716468703	0.116661477902941	0.0538391996954782	NA
1212	0.186848056883873	0.100089959627315	0.0538391996954782	NA
1213	0.00460558575256622	0.0848820420630196	0.0538391996954782	NA
1214	0.0303222607430253	0.0628595906334315	0.0538391996954782	NA
1215	0.033762701026274	0.0631996963590651	0.0545840515326566	NA
1216	-0.0811231472163501	0.0432914767628768	0.0545840515326566	NA
1217	-0.0274388946583875	0.0322202832330422	0.0545840515326566	NA
1218	-0.0224230548484264	0.0124125451984441	0.0545840515326566	NA
1219	-0.05805707529171	0.0219194273291417	0.0545840515326566	NA
1220	0.139899405053143	0.0288576197354049	0.0545840515326566	NA
1221	0.0623786904789342	0.0410514513194717	0.0545840515326566	NA
1222	0.0856485876405228	0.0720450872608584	0.0545840515326566	NA
1223	-0.0310370614967061	0.0573529245053336	0.0545840515326566	NA
1224	0.10918128919024	0.0588015615866994	0.0545840515326566	NA
1225	0.10664237721192	0.0540396832936643	0.0545840515326566	NA
1226	0.167894848451009	0.0288756458757246	0.0545840515326566	NA
1227	0.259806848138903	0.0159205170301812	0.0545840515326566	NA
1228	-0.18905268496916	-0.0052793294461689	0.0545840515326566	NA
1229	-0.0064880469534034	-0.0110917979827103	0.0545840515326566	NA
1230	-0.110437736515096	-0.0331041223565131	0.0555011885049475	NA
1231	-0.136905006544194	-0.0475145277753501	0.0555011885049475	NA
1232	-0.0801277268220427	-0.0697932095625957	0.0555011885049475	NA
1233	-0.147549723599329	-0.0974755161414866	0.0555011885049475	NA
1234	-0.094974215398662	-0.0931322510724956	0.0555011885049475	NA
1235	-0.13295427892159	-0.102907592332365	0.0555011885049475	NA
1236	-0.0518720823952876	-0.104656809009756	0.0555011885049475	NA
1237	-0.0771706512086928	-0.0931754078877233	0.0555011885049475	NA
1238	-0.0446985242288969	-0.0901093029215286	0.0555011885049475	NA
1239	-0.141276769210258	-0.0906041722305829	0.0555011885049475	NA
1240	-0.114016800811969	-0.0907714062244696	0.0534888817826738	NA
1241	-0.129679119966389	-0.0767631391105783	0.0534888817826738	NA
1242	-0.0106095942018393	-0.0816095246628933	0.0534888817826738	NA
1243	-0.0464005721939001	-0.0733158406355981	0.0534888817826738	NA
1244	-0.152993285998926	-0.0754398242435462	0.0534888817826738	NA
1245	-0.0968137893314161	-0.0494272856229768	0.0534888817826738	NA
1246	0.0211366593312148	-0.0327134308616591	0.0534888817826738	NA
1247	-0.105182323470752	-0.0138264799095159	0.0534888817826738	NA
1248	0.0140598730915538	0.000392550492561486	0.0531300814215094	NA
1249	-0.0680623439163264	0.00051275337226349	0.0531300814215094	NA
1250	0.144861155616005	0.0219041556527624	0.0531300814215094	NA
1251	0.069835601562526	0.0249729984312029	0.0531300814215094	NA
1252	0.0780773405071856	0.0508943844912869	0.0531300814215094	NA
1253	0.145799740221012	0.0613938583806551	0.0531300814215094	NA
1254	-0.0450783405171781	0.0617868191049246	0.0531300814215094	NA
1255	0.0823121390865614	0.0705421231040303	0.0531300814215094	NA
1256	-0.0630565187685702	0.0599852219284659	0.0531300814215094	NA
1257	0.306271905992139	0.0641114942600964	0.0531300814215094	NA
1258	0.0103118893122979	0.0606764928230892	0.0531300814215094	NA
1259	0.0183824410585185	0.0505232102706162	0.0531300814215094	NA
1260	0.0282460000738361	0.0633830181608905	0.053548113740954	NA
1261	0.0287352426847971	0.0576016882032399	0.053548113740954	NA
1262	0.115224597210461	0.0501349280327077	0.053548113740954	NA
1263	0.040292324700107	0.026096203323283	0.053548113740954	NA
1264	0.034113632143809	0.0280245274175935	0.053548113740954	NA
1265	0.0963795462758392	0.0164089467705231	0.053548113740954	NA
1266	0.0187175095524047	0.023483262848106	0.053548113740954	NA
1267	-0.145190880644425	0.0204422537028297	0.053548113740954	NA
1268	0.0418459341884677	0.0165677786624912	0.053548113740954	NA
1269	0.0315234543497125	0.0210793409651444	0.053548113740954	NA
1270	-0.109388946059256	0.00416790206588297	0.053548113740954	NA
1271	0.106063476927248	-0.000216952836993276	0.053548113740954	NA
1272	-0.00471585791324195	0.000727326770817588	0.053548113740954	NA
1273	0.0726053717667371	-0.00234838418087735	0.053548113740954	NA
1274	0.0899195100292925	0.00663089108568386	0.053548113740954	NA
1275	-0.151912195748067	0.00440030727446147	0.053548113740954	NA
1276	0.0481461423442005	0.00952030818550053	0.053548113740954	NA
1277	0.0291045852383242	-0.00339557230507818	0.053548113740954	NA
1278	-0.179023701113069	-0.0122571853103396	0.053548113740954	NA
1279	0.140617962120641	-0.0312528952426108	0.053548113740954	NA
1280	0.00698703242626624	-0.0380948011251052	0.053548113740954	NA
1281	-0.0530689360378259	-0.0387056239435757	0.053548113740954	NA
1282	-0.0360112084691177	-0.0513976481020116	0.053548113740954	NA
1283	-0.102193600971118	-0.0621157844018723	0.053548113740954	NA
1284	-0.136347437488246	-0.0491769253771418	0.053548113740954	NA
1285	0.0146585453218549	-0.069653977791002	0.0558766854592049	NA
1286	-0.158631246751243	-0.0765777476388044	0.0558766854592049	NA
1287	-0.0914661233985942	-0.0627073075335303	0.0558766854592049	NA
1288	-0.0887949140601439	-0.0600709692214899	0.0558766854592049	NA
1289	-0.0366962518410335	-0.0561836507386099	0.0558766854592049	NA
1290	-0.0846296144318204	-0.0458603253815061	0.0558766854592049	NA
1291	-0.0691744358995608	-0.0507340764790085	0.0558766854592049	NA
1292	0.0995059051201898	-0.0487772731649816	0.0558766854592049	NA
1293	-0.00701148703667348	-0.0413051266548021	0.0558766854592049	NA
1294	-0.0594330976594384	-0.0480525860544987	0.0558766854592049	NA
1295	-0.0227908585601043	-0.05407970946814	0.0558766854592049	NA
1296	-0.0389527167506709	-0.053238044165851	0.0558766854592049	NA
1297	-0.137106410296947	-0.045443180849293	0.0558766854592049	NA
1298	-0.00927251178661958	-0.0416624079834193	0.0558766854592049	NA
1299	-0.163016967456807	-0.0267485752969938	0.0558766854592049	NA
1300	-0.102994609391088	-0.0250659976247183	0.0558766854592049	NA
1301	-0.0753712961066419	-0.0203190442242243	0.0540154716377122	NA
1302	0.016569060582577	-0.000882733074814363	0.0540154716377122	NA
1303	0.1410944066448	0.0118318931702147	0.0528792147834502	NA
1304	0.157040672514008	0.0165593428270081	0.0528792147834502	NA
1305	-0.0409247432644085	0.0254270170102746	0.0540613313948129	NA
1306	0.02942562884533	0.0237520352689034	0.0514320404459995	NA
1307	0.174846705892839	0.00584329794955258	0.0514320404459995	NA
1308	0.00275447839837235	0.00776942644073407	0.0514320404459995	NA
1309	0.0427294344381074	-0.00720318805309811	0.0514320404459995	NA
1310	-0.0654725514408742	-0.0121314281441729	0.0519293309214817	NA
1311	-0.121419408546171	-0.00401422939002601	0.0519293309214817	NA
1312	-0.272367406619501	-0.00662027459408779	0.0519293309214817	NA
1313	0.0377564739855733	-0.031124063464398	0.0519293309214817	NA
1314	-0.0236043527873535	-0.0297056018887742	0.0519293309214817	NA
1315	0.102830031512184	-0.033606449821647	0.0519293309214817	NA
1316	0.0483644430312076	-0.0380526502663429	0.0519293309214817	NA
1317	0.000759131600650325	-0.0299223122178512	0.0519293309214817	NA
1318	-0.0946949716805737	-0.0108403039331252	0.0519293309214817	NA
1319	0.0183575557302338	-0.0181608768046787	0.0519293309214817	NA
1320	-0.000179892823493281	-0.0245439906637889	0.0519293309214817	NA
1321	-0.114380756332529	-0.0440400843360823	0.0519293309214817	NA
1322	-0.0319856900127622	-0.0614735275969504	0.0519293309214817	NA
1323	-0.0624653154875159	-0.0779833012518871	0.0519293309214817	NA
1324	-0.0427698276015144	-0.0692188442801974	0.0519293309214817	NA
1325	-0.0938186052375655	-0.0769357953120621	0.0519293309214817	NA
1326	-0.111626998883044	-0.0656438624686042	0.0519293309214817	NA
1327	-0.143403432838341	-0.0609957207103047	0.0519293309214817	NA
1328	-0.180848378603653	-0.0594716954521814	0.0519293309214817	NA
1329	0.00171405500801286	-0.0627004962044992	0.0519293309214817	NA
1330	-0.0665289056202777	-0.0614481130567552	0.0519293309214817	NA
1331	0.124031368454544	-0.0654474069117973	0.0519293309214817	NA
1332	-0.0632511969912346	-0.0547443109830271	0.0519293309214817	NA
1333	-0.0152214121734055	-0.0375517310394345	0.0519293309214817	NA
1334	-0.0979821237630117	-0.0333179739445551	0.0519293309214817	NA
1335	-0.028993612976331	-0.0415228443614811	0.0519293309214817	NA
1336	-0.137810837643028	-0.0314167199588329	0.0519293309214817	NA
1337	0.0061070563334285	-0.0270856002737924	0.0519293309214817	NA
1338	0.0457149465411765	-0.0229069131054741	0.0519293309214817	NA
1339	-0.13427705055998	-0.0354254375767288	0.0519293309214817	NA
1340	-0.0885395195781734	-0.0404512328824563	0.0529630830849768	NA
1341	0.0446384628088532	-0.0534677149274073	0.0529630830849768	NA
1342	0.17167368498999	-0.037242592607484	0.0529630830849768	NA
1343	-0.017285638139734	-0.0506592041110428	0.0533998191478645	NA
1344	-0.152925181357207	-0.0513332764943753	0.0533998191478645	NA
1345	-0.153265872126013	-0.0558956863915	0.0533998191478645	NA
1346	-0.172174915470792	-0.049087224195291	0.0517443584217419	NA
1347	0.0406655078761283	-0.0722768126651287	0.0517443584217419	NA
1348	-0.141475670205719	-0.0951967872844164	0.0517443584217419	NA
1349	0.0383001503245189	-0.108210042535658	0.0517443584217419	NA
1350	-0.184463559428351	-0.100285143763553	0.0517443584217419	NA
1351	-0.0136464354198747	-0.0972420742358975	0.0517443584217419	NA
1352	-0.210447010359361	-0.0909427723634006	0.0535986623076059	NA
1353	-0.0804460358221751	-0.0964205715431056	0.0535986623076059	NA
1354	-0.160431445903388	-0.0800050834511212	0.0535986623076059	NA
1355	-0.0657512948640602	-0.0795511716046044	0.0535986623076059	NA
1356	-0.119792107321799	-0.0569546767858373	0.0535986623076059	NA
1357	-0.102882594873326	-0.056914234704988	0.0535986623076059	NA
1358	-0.0195902831006265	-0.0485421500237074	0.0535986623076059	NA
1359	0.0390946988061099	-0.0301505193968613	0.0535986623076059	NA
1360	0.0432931806362032	-0.0149239732524807	0.0535986623076059	NA
1361	0.0640978835780875	-0.0183915693709397	0.0535986623076059	NA
1362	-0.0132015725305329	-0.0213419159596469	0.0543774993173491	NA
1363	-0.118354078865275	-0.000695735658456523	0.0516646627559706	NA
1364	0.121861901073132	0.00343131344847235	0.0516646627559706	NA
1365	0.00706056168479737	0.00014560774546153	0.0516646627559706	NA
1366	-0.103894852167109	-0.00786235417557015	0.0516646627559706	NA
1367	-0.152245919797578	-0.022607386399528	0.0516646627559706	NA
1368	0.124225388439768	-0.0348154750557502	0.0516646627559706	NA
1369	0.025807257075591	-0.0382604854089767	0.0521075853320832	NA
1370	0.002951936072991	-0.0582024136174195	0.0521075853320832	NA
1371	-0.0447944004951452	-0.061366103443092	0.0521075853320832	NA
1372	-0.0980974708854489	-0.0538951716482217	0.0521075853320832	NA
1373	-0.147490547748978	-0.0472446673699027	0.0521075853320832	NA
1374	-0.156249192750766	-0.0678222324634316	0.0519187344303061	NA
1375	-0.0974993092197386	-0.0795404717780074	0.0519187344303061	NA
1376	-0.0277400263976002	-0.0842325542504572	0.0519187344303061	NA
1377	-0.0217146024235352	-0.0803609580347459	0.0519187344303061	NA
1378	-0.0790903727360688	-0.0852055471513221	0.0519187344303061	NA
1379	-0.102127827589049	-0.0667472133182938	0.0519187344303061	NA
1380	-0.103093375384743	-0.0455218999635421	0.0519187344303061	NA
1381	-0.0486609711239566	-0.0300918474211117	0.0519187344303061	NA
1382	-0.00220684212232135	-0.0264043992654877	0.0519187344303061	NA
1383	-0.151387951167787	-0.027196149007544	0.0519187344303061	NA
1384	0.055551124414334	-0.0258920770098516	0.0519187344303061	NA
1385	0.0772292541515028	-0.027722896383116	0.0519187344303061	NA
1386	0.0722312687469961	-0.0222296827718213	0.0519187344303061	NA
1387	0.0128219033142637	-0.0170898172692062	0.0533003617697305	NA
1388	-0.0304238495861546	-0.0118947587640462	0.0523997179387058	NA
1389	-0.0647455807614522	0.000803041120559187	0.0523997179387058	NA
1390	-0.122266840694958	-0.0146396303287699	0.0523997179387058	NA
1391	-0.0426680256605011	-0.0193730748199502	0.0523997179387058	NA
1392	0.00787754940480929	-0.0258774162241738	0.0523997179387058	NA
1393	0.0549388014344387	-0.0250879761491372	0.0523997179387058	NA
1394	-0.011712152437128	-0.0387243811727446	0.0527390732371515	NA
1395	-0.114318261528286	-0.028671456890477	0.0535557141074916	NA
1396	0.0251613647485198	-0.0197074952046471	0.0535557141074916	NA
1397	0.0006835133005363	-0.0241933890087686	0.0535557141074916	NA
1398	0.0215057441396658	-0.0262982029850184	0.0535557141074916	NA
1399	-0.180424304845835	-0.0242492964378896	0.0535557141074916	NA
1400	0.0458365863434913	-0.0365130404276732	0.051553742842989	NA
1401	-0.023663262150829	-0.0204035598768068	0.051553742842989	NA
1402	-0.0920128575058373	-0.0319257173270943	0.051553742842989	NA
1403	-0.0152754043339388	-0.0313703594588822	0.0531155771706845	NA
1404	0.0774767734528553	-0.0417360384482357	0.0531155771706845	NA
1405	-0.146613336324748	-0.0340477309427397	0.0531155771706845	NA
1406	0.0628860245312452	-0.0445333120997923	0.0531618882135769	NA
1407	-0.101582367204643	-0.0276971094149979	0.0531618882135769	NA
1408	0.00679244985086926	-0.0173908181453609	0.0531618882135769	NA
1409	-0.0925167247432231	-0.0184114167719226	0.0527600868196182	NA
1410	-0.0958529222853788	-0.019109715904934	0.0527600868196182	NA
1411	-0.0695048063840873	-0.0157924654249325	0.0523798404933726	NA
1412	0.161534967381909	-0.0160467075707833	0.0523798404933726	NA
1413	0.0213563464601698	-0.00641849128756507	0.0523798404933726	NA
1414	-0.0265019892261173	-0.0123331945508257	0.0523798404933726	NA
1415	0.0697954829897293	-0.00880669782034868	0.0523798404933726	NA
1416	-0.110123581044731	0.00815925846505913	0.0523798404933726	NA
1417	0.0600893609268861	0.0113599345738245	0.0523798404933726	NA
1418	0.00432801191075782	-0.00268025026910328	0.0523798404933726	NA
1419	-0.0582692860449974	0.00809300092500809	0.0523798404933726	NA
1420	-0.0537252607079762	0.0182026860200486	0.0520190603048648	NA
1421	0.0907725968541071	0.00786915953848817	0.0520190603048648	NA
1422	-0.034297369187668	0.0185590557735432	0.0520190603048648	NA
1423	0.00709293410970369	0.0207578597200157	0.0520190603048648	NA
1424	0.139862109595395	0.0214993268029053	0.0520190603048648	NA
1425	0.0847045468193288	0.0341390197166667	0.0520190603048648	NA
1426	-0.0438733083074359	0.0642111576948403	0.0520190603048648	NA
1427	0.00746527754087411	0.0613280675007301	0.0520190603048648	NA
1428	0.0842762043380844	0.0767664636661564	0.0540753632982563	NA
1429	0.0124841498225428	0.0952644672766633	0.0523685662383898	NA
1430	0.080767336006378	0.0796677132442393	0.0523685662383898	NA
1431	0.277068257051933	0.066780040247983	0.0523685662383898	NA
1432	0.0590586047188957	0.0689467672823633	0.0523685662383898	NA
1433	0.135524988632021	0.0589840683668039	0.0523685662383898	NA
1434	0.21057097382528	0.0536706541634583	0.0523685662383898	NA
1435	-0.0317021847612689	0.0522401082045368	0.0523685662383898	NA
1436	-0.057059856139491	0.0410697911107544	0.0523685662383898	NA
1437	-0.0200393109292518	0.00809603896574427	0.0523685662383898	NA
1438	-0.10212441053028	-0.00316570941690293	0.0525224372932223	NA
1439	0.0258286481012835	-0.0131311368647117	0.0525224372932223	NA
1440	-0.00325185572559431	-0.0254759197001282	0.0525224372932223	NA
1441	-0.0421061520252274	-0.0318620086166461	0.0525224372932223	NA
1442	-0.0856430165431789	-0.0345129525045791	0.0525224372932223	NA
1443	-0.0648206274902236	-0.0398776166365585	0.0525224372932223	NA
1444	0.0259052867061238	-0.0383717942448887	0.052659089048187	NA
1445	0.0747783626356986	-0.0533237546997332	0.052659089048187	NA
1446	-0.101949162842966	-0.0548220430834356	0.052659089048187	NA
1447	-0.086220238906754	-0.0502593741625594	0.052659089048187	NA
1448	-0.0790506163810251	-0.0543052340986557	0.052659089048187	NA
1449	-0.0855603642219128	-0.060985559001138	0.052659089048187	NA
1450	-0.138642916902005	-0.0775292036278175	0.052659089048187	NA
1451	-0.0197330279463213	-0.0988162329380247	0.052659089048187	NA
1452	0.00808320610441058	-0.103319222483938	0.0516897947728493	NA
1453	-0.130147475840238	-0.106573685238182	0.0516897947728493	NA
1454	-0.138304201417528	-0.109590850220881	0.0516897947728493	NA
1455	-0.15607480418735	-0.0984788162504722	0.0516897947728493	NA
1456	-0.159378959776581	-0.0853010317115537	0.0519677577519298	NA
1457	-0.151482047848008	-0.0881979680981324	0.0519677577519298	NA
1458	-0.122019329203444	-0.0837618766357487	0.0519677577519298	NA
1459	-0.112239431190713	-0.0795142184801548	0.0519677577519298	NA
1460	0.0366720094525854	-0.0666952915887927	0.0519677577519298	NA
1461	0.00631271302609708	-0.0669489970380863	0.0519677577519298	NA
1462	-0.0515993281986863	-0.0527849484280026	0.0519677577519298	NA
1463	0.0568802121906307	-0.0405443924116093	0.0519677577519298	NA
1464	-0.0834232361287054	-0.0292999149204818	0.0519677577519298	NA
1465	0.0027039943874556	-0.0170272439999117	0.0519677577519298	NA
1466	-0.158865564129581	-0.0090462768383767	0.0519677577519298	NA
1467	-0.00357442506566018	-0.00918185198923207	0.0519677577519298	NA
1468	-0.0168359316676817	0.000673968119007815	0.0519677577519298	NA
1469	0.00166992319895878	-0.0154976499569599	0.0519677577519298	NA
1470	0.0227599489355582	-0.00313084936651715	0.0514693334622133	NA
1471	0.12446264822947	-0.0081132232113657	0.0514693334622133	NA
1472	0.004821386366688	0.00718015789446173	0.0512389410511998	NA
1473	0.0568146929919524	0.0205079367721816	0.0512389410511998	NA
1474	-0.121007586645015	0.0294265831227614	0.0512389410511998	NA
1475	0.0526115703661652	0.0263161850134113	0.0535709118886389	NA
1476	-0.0521021179058784	0.0132938050296244	0.0535709118886389	NA
1477	0.00936162803452103	0.00123900398763495	0.0528413878261731	NA
1478	0.143031142589258	-0.0162186723220001	0.0523960700061555	NA
1479	0.0812691781886968	-0.0276222941677867	0.0523960700061555	NA
1480	-0.0325444560038931	-0.026161741730783	0.0514003200282675	NA
1481	-0.120486230886098	-0.0420466577072163	0.0514003200282675	NA
1482	-0.00814016323241316	-0.0399682432052755	0.0514003200282675	NA
1483	-0.187213053039297	-0.048352174285529	0.0514003200282675	NA
1484	-0.0686251473117001	-0.0702187189436451	0.0514003200282675	NA
1485	-0.104941509837974	-0.0733451358757816	0.0514003200282675	NA
1486	-0.122122505374602	-0.0737099336817018	0.0514003200282675	NA
1487	-0.0292395583845293	-0.0791372852527498	0.0514003200282675	NA
1488	-0.0828616138482675	-0.0750045755784548	0.0514003200282675	NA
1489	-0.0975008486500183	-0.0556021961111153	0.0517834061930248	NA
1490	0.0468785919351948	-0.0566026623858842	0.051105690747328	NA
1491	-0.0365572318690148	-0.0438843699909396	0.051105690747328	NA
1492	-0.180187098167626	-0.0357698298099397	0.051105690747328	NA
1493	0.0373196431848317	-0.0427849993379102	0.051105690747328	NA
1494	0.0262131211014375	-0.0293441603257844	0.051105690747328	NA
1495	-0.079630276334158	-0.0184282667279019	0.051105690747328	NA
1496	0.0349597065064158	-0.0218844779965347	0.051105690747328	NA
1497	-0.0328625633836023	-0.0190331828595586	0.051105690747328	NA
1498	-0.106406423192206	-0.0107936424491415	0.051105690747328	NA
1499	0.0649876152851168	-0.0180036914457746	0.051105690747328	NA
1500	0.022573980926689	-0.0134688432841768	0.0544258733168356	NA
1501	0.00886026798023385	-0.00373217893685732	0.0544258733168356	NA
1502	-0.00519298536227706	0.00426222570834314	0.0544258733168356	NA
1503	-0.0895521536530385	0.00703189304101985	0.0544258733168356	NA
1504	-0.0419908957781323	0.0108295424962261	0.0544258733168356	NA
1505	0.0760964508790135	0.00516134856746095	0.0505830945778173	NA
1506	0.0274730314863563	0.00476218707002585	0.0505830945778173	NA
1507	0.122898157603621	0.00954115903009507	0.0505830945778173	NA
1508	-0.00239622272415855	0.00969288216187149	0.0505830945778173	NA
1509	-0.0646322791849365	0.0202417090094536	0.0505830945778173	NA
1510	0.00263748206869992	0.0226169512030262	0.0505830945778173	NA
1511	0.0181832044549028	0.0133417656581841	0.0513506483805755	NA
1512	0.0614289595409952	0.0157903671869604	0.0513506483805755	NA
1513	-0.00352403091273641	0.0028708856853938	0.0511709481844708	NA
1514	0.0264849416703652	0.00780901991994526	0.0501046180925967	NA
1515	-0.0158632316488336	0.0243782597597831	0.0501046180925967	NA
1516	-0.0259305901142497	0.015787337742127	0.0500134026002977	NA
1517	0.0544076483028949	0.0111624534964687	0.0500134026002977	NA
1518	-0.0192161389136115	-0.00269567346349994	0.0500134026002977	NA
1519	0.0519232538559075	-0.0160705742726036	0.0500134026002977	NA
1520	0.11762935905328	-0.0322964075905769	0.0514056404258536	NA
1521	-0.091862660125517	-0.0415681546360376	0.0514056404258536	NA
1522	-0.0326905222473384	-0.0307120839114296	0.0514056404258536	NA
1523	-0.0910104370186604	-0.0461318627151953	0.0499340542979968	NA
1524	-0.150647939812877	-0.055342437140399	0.0499185126434499	NA
1525	-0.151999224827341	-0.0632148500913672	0.0499185126434499	NA
1526	-0.117852449148901	-0.0783238397452084	0.0499185126434499	NA
1527	0.0934861878564383	-0.083509416099145	0.0499185126434499	NA
1528	-0.115209918538528	-0.0832003478165571	0.0541771407801128	NA
1529	-0.120532457590853	-0.087269046422015	0.0502293567020261	NA
1530	-0.0346732886047422	-0.0781547102524945	0.0502293567020261	NA
1531	-0.0485695271389731	-0.0743654328655084	0.0502293567020261	NA
1532	-0.148904000018819	-0.0684104414393553	0.0515935987657247	NA
1533	-0.0292907711388723	-0.0831029866365412	0.0515935987657247	NA
1534	-0.135766121678697	-0.0777886914204058	0.0507917103306227	NA
1535	-0.0503902419481516	-0.0825741524992248	0.0507917103306227	NA
1536	-0.110317173570493	-0.0866665852121429	0.0507917103306227	NA
1537	-0.0523475434612178	-0.0915814707655439	0.0512185256131695	NA
1538	-0.0681318093126067	-0.0823611508439224	0.0524259040196031	NA
1539	-0.0567526711610384	-0.0918740055681099	0.0524259040196031	NA
1540	-0.173172529457862	-0.0862631133253218	0.0513614470523826	NA
1541	-0.0796900484468408	-0.0986914011369875	0.0513614470523826	NA
1542	-0.102633268226384	-0.101196948801011	0.0513614470523826	NA
1543	-0.0474804808809817	-0.104842711214405	0.0513614470523826	NA
1544	-0.133932173104935	-0.116770974290544	0.0513614470523826	NA
1545	-0.0740463070080278	-0.117927095806173	0.0513614470523826	NA
1546	-0.187101407876474	-0.110172581929761	0.0513614470523826	NA
1547	-0.137878197874751	-0.103094089028768	0.0522716885773105	NA
1548	-0.0924509300085506	-0.0977380435471067	0.0522716885773105	NA
1549	-0.199342703150138	-0.106964641858593	0.0522716885773105	NA
1550	-0.0694700078329578	-0.0960565510368781	0.0506319170462934	NA
1551	-0.0878728768173277	-0.0964145426350638	0.0522133590194323	NA
1552	-0.00182662653591419	-0.0968673870385172	0.0522133590194323	NA
1553	-0.043716767928115	-0.0938483740335359	0.0522133590194323	NA
1554	-0.148973062307331	-0.101808398286067	0.0501060112505234	NA
1555	-0.0139431740660708	-0.0950300963228449	0.0501060112505234	NA
1556	-0.0779842145880704	-0.101906639306052	0.0508789183070581	NA
1557	-0.192082696314463	-0.0947692703777279	0.0500822081053126	NA
1558	-0.104669054819957	-0.0884231610334453	0.0500822081053126	NA
1559	-0.180011196786389	-0.0831267342063796	0.0502041876380473	NA
1560	-0.124781381554699	-0.0768201445991221	0.0502041876380473	NA
1561	-0.145111980648232	-0.0864526085924354	0.0494237920516092	NA
1562	-0.00936181860576531	-0.0804148192433211	0.0494237920516092	NA
1563	0.0679805762511941	-0.0767221852276937	0.0494237920516092	NA
1564	0.0145439271696071	-0.0608066706024576	0.0494237920516092	NA
1565	-0.0796005766274985	-0.0489383975098193	0.049382813019325	NA
1566	-0.119900277992516	-0.0507206727101357	0.049382813019325	NA
1567	-0.011568531747814	-0.0530175177888174	0.049382813019325	NA
1568	-0.151463722142561	-0.0705240659401792	0.0525406056470401	NA
1569	0.0704016060576398	-0.0865288251252961	0.0519721964379804	NA
1570	-0.0494601927673682	-0.0939539418430799	0.0513424844817283	NA
1571	-0.144386408758179	-0.0973701403582799	0.0513424844817283	NA
1572	-0.170377276513731	-0.0804782329646074	0.0521974799666422	NA
1573	-0.201933848270745	-0.0898751636753598	0.0521974799666422	NA
1574	-0.108071774785092	-0.0895314858797897	0.0521492160929286	NA
1575	-0.0671323567260144	-0.109693948133465	0.0523320343498318	NA
1576	-0.117178760294699	-0.119243382669868	0.0507060576530729	NA
1577	0.0659107033378819	-0.122423648128386	0.0507060576530729	NA
1578	-0.114934769566091	-0.115778126206152	0.0507060576530729	NA
1579	-0.147683266391289	-0.106428078360907	0.0507060576530729	NA
1580	-0.151385478732794	-0.081701766042287	0.0516015405810438	NA
1581	-0.1545039726678	-0.0615103283745642	0.0524700105489063	NA
1582	-0.179369328801873	-0.0427561528333388	0.0524700105489063	NA
1583	-0.0972765353691541	-0.0379672436149777	0.0524700105489063	NA
1584	-0.0990833219730489	-0.0216995198748296	0.0524700105489063	NA
1585	0.163917660719724	0.01219129922118	0.0527008202565422	NA
1586	0.154973457618936	0.0250486762758316	0.0527008202565422	NA
1587	0.0891171706587801	0.0497431315275859	0.0527008202565422	NA
1588	0.118588704739854	0.0552830891178183	0.0527008202565422	NA
1589	0.0640101915755392	0.0748782821515271	0.0527008202565422	NA
1590	0.225115743664816	0.0844291342572236	0.0519527874049588	NA
1591	-0.00995433113162562	0.0618601948036033	0.0512807106713377	NA
1592	0.117135035101497	0.0390952822188492	0.0512807106713377	NA
1593	-0.118429795309317	0.0233436931032053	0.0511272825257275	NA
1594	0.118270588001643	0.00965836455556768	0.0511272825257275	NA
1595	0.00597605118961233	-0.000266978177078088	0.0511272825257275	NA
1596	-0.0843406732700993	-0.0298820810666482	0.0511272825257275	NA
1597	-0.0954405808133588	-0.0352855488707128	0.0511272825257275	NA
1598	-0.0841503096133027	-0.0559916477830841	0.0511272825257275	NA
1599	-0.0319499092841597	-0.0399105524314809	0.053583799173542	NA
1600	-0.0451685784835643	-0.0765205656180075	0.0508920500274895	NA
1601	-0.100650388120455	-0.0738688370818921	0.0508920500274895	NA
1602	-0.0693924769763359	-0.0785409779302447	0.0508920500274895	NA
1603	-0.110632052934587	-0.0800563830703114	0.0508920500274895	NA
1604	0.0584622535583178	-0.0735883977318994	0.0508920500274895	NA
1605	-0.284439557050149	-0.0875024478820959	0.0508920500274895	NA
1606	0.0351450650868818	-0.0985048957061778	0.0508920500274895	NA
1607	-0.135734222601978	-0.0972453370116558	0.0526057939280343	NA
1608	-0.112110037354092	-0.0985872202494017	0.0526057939280343	NA
1609	-0.0130024708907711	-0.0910458463819661	0.0524997687394154	NA
1610	-0.185004460936322	-0.0976430604531476	0.0513415889433848	NA
1611	-0.166195504548464	-0.0801357673959851	0.0513415889433848	NA
1612	-0.0867952424807138	-0.0934626330854957	0.0513415889433848	NA
1613	-0.084153192591541	-0.0893789503518109	0.0507437472287039	NA
1614	-0.0276769403927958	-0.083851691559459	0.0507437472287039	NA
1615	-0.014107101224679	-0.080995419954564	0.0507437472287039	NA
1616	-0.0918593334213608	-0.0652931015659479	0.0507437472287039	NA
1617	-0.111450457497735	-0.0576767566283153	0.0507437472287039	NA
1618	-0.0908137125314443	-0.0553157804933119	0.0507437472287039	NA
1619	-0.0513101906382219	-0.0619801683645609	0.0507437472287039	NA
1620	0.0184165167630738	-0.0674576142002442	0.0507437472287039	NA
1621	-0.0122789586615453	-0.0709325947040223	0.0507437472287039	NA
1622	-0.0824157102345057	-0.0629330636300923	0.0507437472287039	NA
1623	-0.0608245049956754	-0.0557515174973276	0.0507437472287039	NA
1624	-0.157461459175281	-0.0522977251098473	0.0507437472287039	NA
1625	-0.0879288445853114	-0.051849407435461	0.0516117573566143	NA
1626	-0.0523318867662379	-0.0626390883042511	0.0516117573566143	NA
1627	-0.00386449160813067	-0.0660270956877118	0.0516117573566143	NA
1628	-0.0324534500373244	-0.0646855096743036	0.0516117573566143	NA
1629	-0.0528219962691603	-0.0655858272650109	0.0516117573566143	NA
1630	-0.046378696219973	-0.0614115386740357	0.0516117573566143	NA
1631	-0.100269972793617	-0.068681996633262	0.0516117573566143	NA
1632	-0.049547039879613	-0.0823008520385652	0.0516117573566143	NA
1633	-0.0676582640870158	-0.0924865883854668	0.0516117573566143	NA
1634	-0.0707279984934552	-0.10322493691337	0.0516117573566143	NA
1635	-0.111544284674554	-0.113404764299485	0.0516117573566143	NA
1636	-0.167903882136801	-0.11531445064823	0.0516117573566143	NA
1637	-0.202139296224573	-0.121420783985858	0.0516117573566143	NA
1638	-0.115907591424047	-0.1356254779631	0.0516117573566143	NA
1639	-0.15057528384426	-0.137635513336234	0.0516117573566143	NA
1640	-0.164800097516427	-0.142797112338831	0.0516117573566143	NA
1641	-0.0673852460561689	-0.142658571427649	0.0516117573566143	NA
1642	-0.167439639507527	-0.13164560934883	0.0516117573566143	NA
1643	-0.205798673629271	-0.115537340504465	0.0516117573566143	NA
1644	-0.0897686531914921	-0.107988151327026	0.0516117573566143	NA
1645	-0.127505587522025	-0.107690424436333	0.0506517058944685	NA
1646	-0.110020334651545	-0.103387174660239	0.0506517058944685	NA
1647	-0.0467612992697989	-0.108877022023909	0.0506517058944685	NA
1648	-0.0249483389365589	-0.0965358043666383	0.0506517058944685	NA
1649	-0.0328665104722183	-0.0863590171876952	0.0506517058944685	NA
1650	-0.147300288046637	-0.0867006852361839	0.0506517058944685	NA
1651	-0.117464349979388	-0.0667325398459543	0.0506517058944685	NA
1652	-0.127773567056542	-0.0600640043267118	0.0506517058944685	NA
1653	-0.0316862452775462	-0.0514290675183556	0.0506517058944685	NA
1654	-0.0938540146608963	-0.056653951546281	0.0506517058944685	NA
1655	-0.0935270017248686	-0.0390253569877621	0.0506517058944685	NA
1656	0.0921440117705017	-0.0263979285919547	0.0506517058944685	NA
1657	-0.0366664439398782	-0.0297099510039641	0.0506517058944685	NA
1658	0.0482230056221193	-0.0312387059571452	0.0506517058944685	NA
1659	-0.0824220632437383	-0.0331806564693417	0.0514752210772354	NA
1660	0.16104802967149	-0.019293640443408	0.0514752210772354	NA
1661	-0.00839857569275559	-0.0199600975011159	0.0514752210772354	NA
1662	-0.153896596511491	-0.0289363082142477	0.0514752210772354	NA
1663	-0.144589871541534	-0.021921193910557	0.0514752210772354	NA
1664	-0.0530477009117078	-0.0396172984698437	0.0514752210772354	NA
1665	0.0589031616243748	-0.046747744068417	0.0514752210772354	NA
1666	-0.100858029359656	-0.0699638343619193	0.0514752210772354	NA
1667	-0.00659430607394809	-0.0682266309785051	0.0514752210772354	NA
1668	0.0404998134007197	-0.0484460902233425	0.0514752210772354	NA
1669	-0.146434144530034	-0.0381705883075721	0.0518431050291975	NA
1670	-0.160856964828044	-0.0343702315376162	0.0506239104843108	NA
1671	-0.0943289635570364	-0.0520235352849709	0.0518431050291975	NA
1672	0.0107106615248008	-0.061631113849848	0.0518431050291975	NA
1673	0.0636893517952973	-0.0712539378273998	0.0518431050291975	NA
1674	-0.0315593504680588	-0.0899790551236946	0.0518431050291975	NA
1675	-0.0112437764421929	-0.085379581452198	0.0497425922478175	NA
1676	-0.135283179596527	-0.0713218126182067	0.0497425922478175	NA
1677	-0.206541393573304	-0.0640214855582796	0.0497425922478175	NA
1678	-0.112445369827017	-0.0835722627925021	0.0497425922478175	NA
1679	-0.165476476858524	-0.100279235022347	0.0497425922478175	NA
1680	-0.0958399341435711	-0.106744156359291	0.0497425922478175	NA
1681	-0.00622150765414018	-0.114047391846391	0.0497425922478175	NA
1682	-0.014025365897839	-0.106611017571855	0.0497425922478175	NA
1683	-0.204347888051647	-0.0941939904524282	0.0497425922478175	NA
1684	-0.120087342732999	-0.0824389480415775	0.0497425922478175	NA
1685	-0.102673485174441	-0.0692065513675706	0.0497425922478175	NA
1686	-0.0915793668002872	-0.0614226638735777	0.0497425922478175	NA
1687	-0.0534830625766351	-0.0457603768040221	0.0497425922478175	NA
1688	-0.0699540952596096	-0.0590841833055772	0.0497425922478175	NA
1689	0.0168600966923405	-0.0541023157644122	0.0507612171372227	NA
1690	-0.0199201134444478	-0.0522942331082612	0.0507612171372227	NA
1691	-0.0102171717096488	-0.0524959146884767	0.0507612171372227	NA
1692	0.166063650110971	-0.050481274020036	0.0507612171372227	NA
1693	-0.160587237414945	-0.0387054590162395	0.0507612171372227	NA
1694	-0.149547345098832	-0.0214214776811732	0.0507612171372227	NA
1695	-0.100198433515338	-0.0207186882923774	0.0507612171372227	NA
1696	-0.104891982556812	-0.0219683577814042	0.0507612171372227	NA
1697	-0.0694183194474392	-0.0313573934827335	0.0507612171372227	NA
1698	0.0760509024651263	-0.0347917207202275	0.0507612171372227	NA
1699	0.120169699426119	-0.0304732476202131	0.0507612171372227	NA
1700	0.024590779969095	-0.034499615969435	0.0507612171372227	NA
1701	-0.0336664778237434	-0.0478390775481066	0.0507612171372227	NA
1702	-0.113496564424271	-0.0488649975334943	0.0507612171372227	NA
1703	0.128286050498538	-0.0594196875329918	0.0507612171372227	NA
1704	-0.113084033314787	-0.0809673484829384	0.0507612171372227	NA
1705	-0.193837396940273	-0.0967097922970281	0.0507612171372227	NA
1706	-0.246932510880725	-0.109485655914089	0.0507612171372227	NA
1707	-0.116177102396077	-0.110974733716287	0.0507612171372227	NA
1708	-0.185519909441912	-0.100991626597194	0.0507612171372227	NA
1709	-0.160973367984286	-0.108801098161078	0.0507612171372227	NA
1710	-0.0529971825288674	-0.0964693631615036	0.0507612171372227	NA
1711	-0.115943719818572	-0.0876753857372439	0.0507612171372227	NA
1712	-0.0500463336479192	-0.0743036548757307	0.0507612171372227	NA
1713	-0.00368238611424794	-0.0584343766259348	0.0507612171372227	NA
1714	0.0423818632958064	-0.0332709754495906	0.0507612171372227	NA
1715	0.0225650516805333	-0.00719715903335052	0.0507612171372227	NA
1716	-0.0971036452734156	0.010473105303174	0.0507612171372227	NA
1717	-0.0998434714040795	0.0319198095534122	0.0507612171372227	NA
1718	0.0583849583516775	0.0430960504730297	0.0507612171372227	NA
1719	0.0912775034978749	0.0545104100982035	0.0507612171372227	NA
1720	0.125838612594354	0.053919703269557	0.0507612171372227	NA
1721	0.141375725172902	0.0449979836945925	0.0507612171372227	NA
1722	0.119970026934049	0.0611258987387038	0.0507612171372227	NA
1723	0.072892316467873	0.0691076964433078	0.0507612171372227	NA
1724	0.121875569762664	0.0739259601719473	0.0507612171372227	NA
1725	0.0358840881806948	0.0684720744461944	0.0507612171372227	NA
1726	-0.0755738636440765	0.0621875756642353	0.0507612171372227	NA
1727	0.0803034202118093	0.0518801436509832	0.0507612171372227	NA
1728	-0.0120436966534354	0.0414740826957386	0.0507612171372227	NA
1729	0.111385859366712	0.0306174338188151	0.0507612171372227	NA
1730	0.0312847605145931	0.0277110954763816	0.0507612171372227	NA
1731	0.0567091259928028	0.0151747102471875	0.0507612171372227	NA
1732	0.0279939730271288	0.0133464428069244	0.0507612171372227	NA
1733	0.00550335642635801	0.0105155576821506	0.0507612171372227	NA
1734	-0.0465308211782852	0.00569831270676335	0.0507612171372227	NA
1735	0.0899058479958955	-0.00733607214442856	0.0507612171372227	NA
1736	-0.10201614934044	0.00586219704808613	0.0507612171372227	NA
1737	-0.0956848054869706	-0.0116435852994461	0.0507612171372227	NA
1738	0.049163683839298	-0.0167683506988053	0.0507612171372227	NA
1739	-0.0650333913826954	-0.0268875898389466	0.0507612171372227	NA
1740	-0.0319923739963988	-0.0342030221271599	0.0507612171372227	NA
1741	0.176465721632255	-0.0695358378899762	0.0507612171372227	NA
1742	-0.135854479830051	-0.0513319344004329	0.0507612171372227	NA
1743	-0.0283784463658233	-0.0475090913812818	0.0507612171372227	NA
1744	-0.105808274115195	-0.0673536532355187	0.0507612171372227	NA
1745	-0.127000576348632	-0.0668716278612963	0.0507612171372227	NA
1746	-0.298755125395084	-0.0633747254004402	0.0507612171372227	NA
1747	0.0982267890445362	-0.0813629037286398	0.0507612171372227	NA
1748	-0.053633532276308	-0.0737018850227092	0.0507612171372227	NA
1749	-0.169126496557309	-0.0759768876708033	0.0507612171372227	NA
1750	-0.0597311122662484	-0.071707062334269	0.0507612171372227	NA
1751	0.00647355307301838	-0.042675646691982	0.0511425717349308	NA
1752	-0.0214042399779412	-0.0106944406960524	0.0511425717349308	NA
1753	-0.051583274064815	-0.0169896005553941	0.0511425717349308	NA
1754	-0.0534034754948583	0.00175099309230618	0.0511425717349308	NA
1755	-0.0588401954133178	0.0159569455285814	0.0511425717349308	NA
1756	0.192344995716525	0.0264152685418501	0.0511425717349308	NA
1757	0.0530381405601418	0.0254448671403145	0.0511425717349308	NA
1758	0.0289800305917769	0.0168969917474759	0.0511425717349308	NA
1759	0.152512997848396	0.029000141802499	0.0511425717349308	NA
1760	-0.0128610197582815	0.0360727780656045	0.0511425717349308	NA
1761	0.0553104408797081	0.0598693202144296	0.0511425717349308	NA
1762	-0.00420086234387402	0.045694400534299	0.0511425717349308	NA
1763	-0.115430869299166	0.0397071674487458	0.0511425717349308	NA
1764	0.081551376540439	0.0470971516256485	0.0511425717349308	NA
1765	0.0243955233993022	0.0383173166646065	0.0511425717349308	NA
1766	0.202921768223758	0.0405258572111285	0.0511425717349308	NA
1767	0.0364208792350882	0.0535768270904214	0.0511425717349308	NA
1768	-0.0128214233809425	0.059668856627006	0.0511425717349308	NA
1769	0.110269856537706	0.0950119847783511	0.0511425717349308	NA
1770	0.0559348132769333	0.0815571626152546	0.0511425717349308	NA
1771	0.0114329262534607	0.0774715114579934	0.0511425717349308	NA
1772	0.19887110955193	0.0675369711277525	0.0511425717349308	NA
1773	0.0628114625585559	0.0579285480314719	0.0512460110923632	NA
1774	0.273343540365631	0.0679754448933073	0.0512460110923632	NA
1775	-0.0664516672536231	0.0420501031055305	0.0512460110923632	NA
1776	-0.0205466393305706	0.0260335489663739	0.0512460110923632	NA
1777	0.0936418245911078	0.0215592129423939	0.0512460110923632	NA
1778	-0.069271774823998	-0.010490964210533	0.0512460110923632	NA
1779	0.0976944420992466	-0.0290353240814497	0.0512460110923632	NA
1780	-0.174908903127838	-0.0661187065309971	0.0512460110923632	NA
1781	-0.120247282253789	-0.0686193941926245	0.0512460110923632	NA
1782	-0.0377847700103189	-0.0750067309001324	0.0512460110923632	NA
1783	-0.153680839130267	-0.0872497862964867	0.0512460110923632	NA
1784	-0.141176496021527	-0.0743922298462023	0.0512460110923632	NA
1785	-0.13457366657939	-0.0864517091254843	0.0512460110923632	NA
1786	-0.093959231531525	-0.0643563277065956	0.0512460110923632	NA
1787	-0.090807343113157	-0.0499445155911954	0.0512460110923632	NA
1788	-0.0410317847687893	-0.0310573111856133	0.0512460110923632	NA
1789	0.0721613461291294	-0.0124244383298335	0.0512460110923632	NA
1790	-0.0349598299728552	0.0188203534712756	0.0512460110923632	NA
1791	0.0681402924799384	0.0491336285107079	0.0512460110923632	NA
1792	0.038282651015612	0.0670232239275956	0.0512460110923632	NA
1793	0.169974478451085	0.0955424486487478	0.051973181014774	NA
1794	0.0512807622833106	0.111520610296199	0.051973181014774	NA
1795	0.202516213790674	0.111499779819913	0.051973181014774	NA
1796	0.198872358854365	0.131489787639233	0.051973181014774	NA
1797	0.10282631805424	0.121968094712224	0.051973181014774	NA
1798	0.222904128819517	0.129613017707684	0.051973181014774	NA
1799	0.134727993353177	0.136657136551547	0.051973181014774	NA
1800	0.0719322108899767	0.146453886762932	0.051973181014774	NA
1801	0.184930256039666	0.12367355161415	0.051973181014774	NA
1802	-0.036598329717158	0.12328834465644	0.051973181014774	NA
1803	0.122376803965672	0.11175950020697	0.051973181014774	NA
1804	0.247459785733581	0.0827168314697983	0.051973181014774	NA
1805	0.159045014608538	0.0585414967639716	0.051973181014774	NA
1806	-0.0480674728459232	0.0442934303473409	0.051973181014774	NA
1807	0.194635082319555	0.0214796531704818	0.051973181014774	NA
1808	-0.023990970889927	0.0251808092419892	0.051973181014774	NA
1809	-0.0965652272893761	0.0299016976866512	0.051973181014774	NA
1810	-0.131200688410917	0.0147231817596751	0.051973181014774	NA
1811	-0.0847965196929607	0.0166593241147891	0.051973181014774	NA
1812	-0.0660212929057839	0.0232396803074095	0.051973181014774	NA
1813	0.00411438706942309	0.0041364805030555	0.051973181014774	NA
1814	0.174306576856955	0.00865815345152275	0.051973181014774	NA
1815	0.0804961105368436	0.0217154886026657	0.051973181014774	NA
1816	0.180342580514791	0.0347447052541662	0.051973181014774	NA
1817	0.0243164452729017	0.0391415608447205	0.051973181014774	NA
1818	-0.0155001155283392	0.0667368243867648	0.051973181014774	NA
1819	0.0257474315432128	0.0799825496082997	0.051973181014774	NA
1820	0.0470654593731967	0.0708122233611795	0.051973181014774	NA
1821	0.0121206947555881	0.0677515731460003	0.051973181014774	NA
1822	-0.0364311081968633	0.0553954234217761	0.051973181014774	NA
1823	0.237526606056703	0.0598919248099941	0.051973181014774	NA
1824	0.149817364506308	0.053764393448374	0.051973181014774	NA
1825	0.0734329881386319	0.0495976538791732	0.051973181014774	NA
1826	0.0468289581698727	0.0349306149109589	0.051973181014774	NA
1827	0.0444249335483247	0.0193465179729791	0.051973181014774	NA
1828	0.0737779605432994	0.000650802967896214	0.051973181014774	NA
1829	-0.0829029605061603	-0.0164632686466704	0.051973181014774	NA
1830	-0.0200867037179955	-0.0485111394990642	0.051973181014774	NA
1831	-0.114271969277161	-0.073309663733331	0.051973181014774	NA
1832	-0.15930437156219	-0.0894094880276007	0.051973181014774	NA
1833	-0.242083973252775	-0.109756351074092	0.051973181014774	NA
1834	0.0492718182964707	-0.131485217716241	0.051973181014774	NA
1835	-0.202709214870025	-0.121443283795886	0.051973181014774	NA
1836	-0.199350778438302	-0.133431146932858	0.051973181014774	NA
1837	-0.130269109067095	-0.124857538203744	0.051973181014774	NA
1838	-0.179390559963084	-0.113976452424835	0.051973181014774	NA
1839	-0.165239572520333	-0.095384134972447	0.051973181014774	NA
1840	0.0275583126177453	-0.105749892137765	0.0517565987321622	NA
1841	-0.151953198224684	-0.0926913421833856	0.0517565987321622	NA
1842	-0.0199622732569169	-0.0952982744845384	0.0517565987321622	NA
1843	-0.039612427994181	-0.0950909995932194	0.0517565987321622	NA
1844	-0.0375684812765119	-0.0834098087978383	0.0517565987321622	NA
1845	-0.0647515105220315	-0.0749458469474217	0.0517565987321622	NA
1846	-0.0590651653718476	-0.0890028758066227	0.0517565987321622	NA
1847	-0.228027033750983	-0.0819758956365484	0.0517565987321622	NA
1848	-0.127989085262585	-0.0879876437838036	0.0517565987321622	NA
1849	-0.0508974612138927	-0.0921332589365097	0.0517565987321622	NA
1850	-0.0721359921657496	-0.0939639053264595	0.0517565987321622	NA
1851	-0.127069004833466	-0.0838043724287283	0.0517565987321622	NA
1852	-0.0746564163538673	-0.0784172819073845	0.0517565987321622	NA
1853	-0.0860915028767243	-0.0720256914336183	0.0517565987321622	NA
1854	-0.0852141946739476	-0.0644634607734454	0.0517565987321622	NA
1855	-0.0577055915659597	-0.0633591596379756	0.0517565987321622	NA
1856	0.0470033513530115	-0.0592693327976997	0.0517565987321622	NA
1857	0.000192830362934522	-0.0598169989305431	0.0517565987321622	NA
1858	-0.157719538539555	-0.0676349591571129	0.0517565987321622	NA
1859	-0.0448045480006832	-0.0693671722056861	0.0517565987321622	NA
1860	-0.0387501487237249	-0.074512983293542	0.0517565987321622	NA
1861	-0.0271478969227152	-0.0768096918276392	0.0496127395157859	NA
1862	-0.133093332294743	-0.0868302216861498	0.0531116353907746	NA
1863	-0.160653978846135	-0.0781144370240013	0.0499351596743591	NA
1864	-0.10514584641103	-0.059083851127204	0.0517107668976074	NA
1865	-0.141818116640363	-0.0515234482392267	0.0515714852398871	NA
1866	-0.0829693854410281	-0.0485174139205305	0.0503698009484731	NA
1867	-0.063222477090606	-0.043770086307288	0.0515981588742317	NA
1868	0.0960664616465682	-0.0334268947772032	0.0519062832259436	NA
1869	0.0516169063252159	-0.018038688619647	0.0519778177080655	NA
1870	0.0383598837670675	-0.000298510779573637	0.0519778177080655	0.0344587895661457
1871	-0.0056837712180674	0.00983810756625839	0.0519778177080655	0.0313319725470766
1872	0.0250727068229532	0.0167202897152076	0.0519778177080655	0.00308413781332158
1873	-0.0193182254638108	0.038956969093973	0.0519778177080655	-0.0663308999502865
1874	0.00861628888698403	0.0280698861853353	0.0519778177080655	-0.065977664975573
1875	0.0899961098297768	0.0217098980767613	0.0519778177080655	0.0690002769493272
1876	-0.030315314836211	0.0119992864247461	0.0519778177080655	-0.0939628620158692
1877	-0.00726538180258681	0.0078083127962816	0.0519778177080655	0.0848343759184868
1878	0.181380996075813	-0.00134571371125654	0.0519778177080655	0.354876925620762
1879	-0.0236914503484461	-0.00278715369389151	0.0519778177080655	0.013477023736018
1880	-0.0183429628690989	-0.0103800392326197	0.0519778177080655	-0.0374615640590361
1881	-0.0684568444050994	-0.0120776584696547	0.0519778177080655	-0.0134334789098806
1882	-0.0517844811311767	-0.00275580962178949	0.0519778177080655	-0.0980327138515747
1883	-0.0756215847599664	0.000524741314131088	0.0519778177080655	-0.173939276093389
1884	-0.0351740652727955	-0.0100177955234607	0.0519778177080655	-0.108659524299471
1885	-0.0749054520390263	-0.00900459466673393	0.0519778177080655	-0.0789458182387689
1886	0.0713222982223923	-0.00816541275938012	0.0519778177080655	0.125825007395066
1887	0.0722250224903061	-0.00434688380051148	0.0519778177080655	0.0561058645351298
1888	0.0288206784925396	0.0046476461564015	0.0519778177080655	0.0582904847406886
1889	0.065413090862304	0.00647852812717328	0.0519778177080655	0.167492564757146
1890	-0.0125462409244521	0.00184348099382296	0.0519778177080655	-0.134472145373982
1891	-0.0091119618882069	0.0134612310151411	0.0519778177080655	0.0120805457166945
1892	-0.0264530258575443	0.00741894110300196	0.0519778177080655	-0.0744264875893024
1893	0.047155348394866	0.0129446222803452	0.0519778177080655	0.0727307822609496
1894	-0.0554818830814768	0.0211727160153328	0.0519778177080655	-0.187645410945614
1895	-0.086159583739649	0.0218252433748964	0.0519778177080655	-0.0809460987778768
1896	0.0528897981954733	0.0273813859232834	0.0519778177080655	0.100856539106687
1897	0.00485710918886166	0.0198186902001872	0.0519778177080655	0.082135776823919
1898	0.133007515441081	0.0076276412891014	0.0519778177080655	0.127622617401963
1899	0.119329709577403	-0.0040586526482062	0.0519778177080655	0.187634344513701
1900	0.072590891817504	-0.00720451113322537	0.0519778177080655	0.104300883453225
1901	0.0485713271078047	0.00467322536831446	0.0519778177080655	0.0847337558586488
1902	-0.0923016148422644	-0.00125893155764439	0.0519778177080655	-0.125081626901543
1903	-0.160554563879489	0.00717691412992024	0.0519778177080655	-0.22854874817376
1904	-0.0813938849155176	-0.00393281955983996	0.0519778177080655	-0.225685926335607
1905	-0.0900863264166877	-0.0139512904448869	0.0519778177080655	-0.11879552457885
1906	0.044495517777289	-0.0159816523517533	0.0519778177080655	0.0985393228826881
1907	-0.0123639279900739	-0.0294179312914299	0.0519778177080655	-0.0468450349965659
1908	0.0976514117520726	-0.0310443573052645	0.0519778177080655	0.0279018478339626
1909	0.010800444853719	-0.024875084776949	0.0519778177080655	0.0472476355954373
1910	0.00912652984188657	-0.0143493233230697	0.0519778177080655	-0.0569921088537702
1911	0.0502569108419741	-0.00410266897042669	0.0519778177080655	-0.0208677296326297
1912	-0.099227741228638	-0.0208218054616378	0.0519778177080655	-0.113213332583252
1913	-0.110192300994445	-0.0324523318410335	0.0519778177080655	-0.18476637967204
1914	-0.0926925660680179	-0.0509524459047678	0.0519778177080655	-0.12669007242236
1915	0.0343894910771542	-0.0617515464875445	0.0519778177080655	0.179523446847419
1916	0.0226268714623854	-0.0589866883025825	0.0519778177080655	0.0173504189606697
1917	-0.139414983626033	-0.0703759071902437	0.0519778177080655	-0.169355761330357
1918	-0.140299718163428	-0.0669828623389604	0.0519778177080655	-0.160861284028092
1919	-0.105849842949004	-0.0584217731742594	0.0519778177080655	-0.0743875636616144
1920	-0.107989661556824	-0.0450010220076275	0.0519778177080655	-0.178274618898306
1921	0.0395399698764684	-0.0427702406963322	0.0519778177080655	-0.00570011019011287
1922	-0.0750244969222992	-0.0342122878837771	0.0519778177080655	-0.173303548362116
1923	-0.0619042478645215	-0.0164643050946318	0.0519778177080655	-0.175236950927668
1924	-0.0160203201827339	0.000134082862658862	0.0519778177080655	-0.0315392989844771
1925	0.0549356967649332	0.0193507811105809	0.0519778177080655	-0.0155954659328058
1926	0.0589280855014025	0.0388613836845734	0.0519778177080655	0.17460596144884
1927	0.116764352400491	0.0543593025573132	0.0519778177080655	0.218574640627028
1928	0.0558128270545659	0.0758782678860447	0.0519778177080655	0.0670690832958338
1929	0.0422825493667698	0.0936327623756485	0.0519778177080655	-0.0193371578966443
1930	0.105533837778138	0.103609858265789	0.0519778177080655	0.0769599052711005
1931	0.106626966757093	0.105115964966871	0.0519778177080655	0.229148856639461
1932	0.210017077476607	0.119376968210326	0.0519778177080655	0.243562116907763
1933	0.161684121693747	0.128523147963979	0.0519778177080655	0.218530365459509
1934	0.13339519152112	0.134529978295805	0.0519778177080655	0.0796072849050311
1935	0.0937277346088122	0.12117187737113	0.0519778177080655	0.0463998199052809
1936	0.0715028704768339	0.106870761636223	0.0519778177080655	0.14724133859924
1937	0.215799121179408	0.103249418884532	0.0519778177080655	0.347152016713136
1938	0.217372329690669	0.0906143975478792	0.0519778177080655	0.297739709739434
1939	0.121887960704658	0.0958655923567085	0.0519778177080655	0.0836062282418252
1940	-0.104656560804658	0.102963029287679	0.0519778177080655	-0.128693441672759
1941	-0.0517784353058403	0.0892904468013975	0.0519778177080655	-0.0331103978991766
1942	0.0667921964884941	0.075874622259633	0.0519778177080655	0.0725607749050495
1943	0.0710318427734261	0.0596438416136092	0.0519778177080655	-0.0268259436161326
1944	0.21944726459087	0.0554152127961383	0.0519778177080655	0.332300030450557
1945	0.211466997761793	0.0496092919093474	0.0519778177080655	0.210330226926047
1946	-0.0566706727402826	0.078397401720193	0.0519778177080655	-0.0687840085684554
1947	-0.0760711994825748	0.10683494796948	0.0519778177080655	-0.147312710553374
1948	0.0372605340731458	0.125975849129083	0.0519778177080655	0.0000515842263088219
1949	0.170857412698489	0.130084315577471	0.0519778177080655	0.10412669967425
1950	0.0580228309499582	0.126733152707303	0.0519778177080655	-0.0105738946727283
1951	0.212012647114644	0.105419073431871	0.0519778177080655	0.249682739195628
1952	0.261034573436317	0.117484042382702	0.0519778177080655	0.322334159048987
1953	0.277342109244132	0.132952957720513	0.0519778177080655	0.276625492364171
1954	0.116224973705692	0.138333252900501	0.0519778177080655	0.0583284367597019
1955	0.182584473019023	0.138876484081544	0.0519778177080655	0.196939650411472
1956	-0.0229878742679609	0.143110493448523	0.0519778177080655	-0.0525093810130345
1957	0.0760439857188601	0.123124350180971	0.0519778177080655	0.0335790573664555
1958	0.0940868692333475	0.0902817627208867	0.0519778177080655	0.183656962591303
1959	0.0964437810530066	0.0564108971559039	0.0519778177080655	0.0629111935531194
1960	0.176832955689961	0.0378447500297933	0.0519778177080655	0.205778722003989
1961	0.104596933986727	0.0152778066151367	0.0519778177080655	0.138120693736377
1962	-0.00783492882842547	0.0163752523615041	0.0519778177080655	0.0683070199591687
1963	-0.100233888624608	-0.00182824234848224	0.0519778177080655	-0.00224794559441302
1964	-0.0952374119706795	-0.020267177606712	0.0519778177080655	-0.103743482380245
1965	-0.0880026446815243	-0.0460477236389638	0.0519778177080655	-0.139715031836921
1966	-0.0656519045421995	-0.0775877100844033	0.0519778177080655	0.0154039271547479
1967	-0.0109159710579198	-0.110044413029643	0.0519778177080655	-0.0239591327185412
1968	-0.12419445609099	-0.121688205591947	0.0519778177080655	-0.112016241746231
1969	-0.10874141860718	-0.135979836529293	0.0519778177080655	0.0541890695641805
1970	-0.187142225301763	-0.136804590368561	0.0519778177080655	-0.0849320888665342
1971	-0.170106895209874	-0.147299716420528	0.0519778177080655	-0.213828821771678
1972	-0.252426798410909	-0.155618438097795	0.0519778177080655	-0.301030979267503
1973	-0.135916647013774	-0.170957422298862	0.0519778177080655	-0.114330850673168
1974	-0.257441828935412	-0.177481334420039	0.0519778177080655	-0.379684757664696
1975	-0.104309704202629	-0.180423309694518	0.0519778177080655	-0.171088441518299
1976	-0.203449031253162	-0.171560146699628	0.0519778177080655	-0.296727941616433
1977	-0.157157842992129	-0.17677776392877	0.0519778177080655	-0.147948995109571
1978	-0.179644797269655	-0.165575829371334	0.0519778177080655	-0.170988386847703
1979	-0.19595748942394	-0.172673869712972	0.0519778177080655	-0.102641417106074
1980	-0.141103146626448	-0.174206977653792	0.0519778177080655	-0.0348187264620577
1981	-0.0896474323579788	-0.190230125456118	0.0519778177080655	-0.0434369219667205
1982	-0.227500684730427	-0.183923778841863	0.0519778177080655	-0.303468268925081
1983	-0.129205518279114	-0.186600372426836	0.0519778177080655	-0.103157649354141
1984	-0.213995090771791	-0.187373214110967	0.0519778177080655	-0.277556000580569
1985	-0.274306016284438	-0.186300179696846	0.0519778177080655	-0.378035835888099
1986	-0.280564330028215	-0.192756898706903	0.0519778177080655	-0.429184052465726
1987	-0.134079218496354	-0.209941809765057	0.0519778177080655	-0.0257796599564362
1988	NA	NA	NA	-0.0851064946437554
1989	NA	NA	NA	-0.0845443450462274
1990	NA	NA	NA	-0.0800846014709468
1991	NA	NA	NA	-0.25427303755442
1992	NA	NA	NA	-0.341709950282056
1993	NA	NA	NA	-0.338323739038225
1994	NA	NA	NA	-0.315131586939781
1995	NA	NA	NA	0.062946517691008
1996	NA	NA	NA	-0.124452210783393
1997	NA	NA	NA	0.0301358735214617
1998	NA	NA	NA	0.242316683075528
1999	NA	NA	NA	0.063539154091565
2000	NA	NA	NA	-0.0764705821938008
2001	NA	NA	NA	0.0303350814846014
2002	NA	NA	NA	-0.0319533524916086
2003	NA	NA	NA	0.131701866200872
2004	NA	NA	NA	0.121237604518506
2005	NA	NA	NA	0.226418805453462
2006	NA	NA	NA	0.239587972099984
2007	NA	NA	NA	0.116352414652522
2008	NA	NA	NA	0.14536952838475
2009	NA	NA	NA	-0.0457018916652921
2010	NA	NA	NA	0.225133241942959
2011	NA	NA	NA	-0.0164958481594348
2012	NA	NA	NA	0.1292678271405
2013	NA	NA	NA	0.0432975028708959
2014	NA	NA	NA	-0.025489280333683
2015	NA	NA	NA	-0.0440850813685375
2016	NA	NA	NA	0.115466264333773
2017	NA	NA	NA	0.122342742477949
2018	NA	NA	NA	-0.101363422343045
2019	NA	NA	NA	0.0288502057948467
