# Supplementary material for: Early warning signal for a tipping point suggested by a millennial Atlantic Multidecadal Variability reconstruction
Source: Nat Commun. 2022 Sep 2;13:5176. doi: 10.1038/s41467-022-32704-3 (PMC9440003; doi:10.1038/s41467-022-32704-3)
Supplement: Supplementary file 3 — Source Data [file 41467_2022_32704_MOESM3_ESM.zip › SourceData/Figure_2/Figure_2d.csv]

Name	lon	lat	type	start_date
Arc.Lamoureux1996	74.33	35.83	lake sediment	851
Arc.Schneider.2015.PolarUrals	71.73	35.9	tree	892
Arc.Zhang.Jamtland.2016	101.92	31.78	tree	851
Asia.AGHERI	87.65	50.48	tree	1421
Asia.BAG1JU	71.63	35.68	tree	1594
Asia.BAG5JU	20	49	tree	1241
Asia.BAWSIC	71.8	35.35	tree	1576
Asia.BUKPIG	-118.6	50.6	tree	1404
Asia.CGPCDD	13.3375	63.2475	tree	1538
Asia.CGPPIG	100.08	29.28	tree	1261
Asia.CHEPCS	-159.6	67.1	tree	1395
Asia.CHP2JU	-77.5	39.3	tree	1033
Asia.CHP3JU	130.53	30.37	tree	1142
Asia.DAOSIC	24.75	59.4	tree	1541
Asia.ESPPAK	107.47	48.35	tree	851
Asia.GEFKJT	74.58	36.03	tree	1592
Asia.HENTLS	-121.5	50.7	tree	997
Asia.HYGJUP	87.83	50.3	tree	851
Asia.JOTPIG	100.27	30.23	tree	1560
Asia.JUTPCS	74.12	35.4	tree	1524
Asia.Kur2.Magda.2011	-133.4	59.6	tree	1539
Asia.MCCHFH	143.13	51.83	tree	1471
Asia.MOR2JU	74.58	35.03	tree	969
Asia.MQAXJP	82.08	29.48	tree	1083
Asia.MTASSP	99.68	38.7	tree	1533
Asia.NOGSAK	87.65	50.48	tree	1571
Asia.QAMDJT	-118.2	53	tree	851
Asia.TANSIC	-118	52.9	tree	1307
Asia.TSHEPS	71.73	35.9	tree	1457
Asia.UULEWD	-77.9	82.83	tree	1582
Asia.UULMND	75.08	36.58	tree	1582
Asia.WL2	97.03	31.12	tree	851
Asia.YKA	65.6	66.9	tree	1081
Asia.YKCOM	-162.2	65.2	tree	1081
Asia.ZACCDD	1	42.5	tree	1473
Asia.ZMGLPS	-117.2	52.2	tree	1517
Eur.Lotschental.Buentgen.2006	90.15	27.45	tree	851
Eur.SPyrenees.Linan.2012	142.55	43.77	tree	1261
Eur.Tallinn.Tarand.2001	130.53	30.37	documents	1501
Eur.Tat12	98.67	37.03	tree	1865
NAm.ak046	104.1	21.67	tree	979
NAm.ak058	100.35	35.07	tree	1869
NAm.ca609	-113.2	46.3	tree	1535
NAm.cana231	-77.5	39.3	tree	1478
NAm.cana238	-113.4	46	tree	1555
NAm.cana382	72.58	40.17	tree	1646
NAm.cana439	-116.8	34.1	tree	1429
NAm.cana446	-117.7	52.8	tree	1626
NAm.cana449	74.03	36.33	tree	1490
NAm.cana453	173	1	tree	1601
NAm.mt116	74.03	36.33	tree	1000
NAm.mt120	7.8	46.4	tree	1249
Ocean2kHR.PacificMaianaUrban2000	97.4	48.25	coral	1841
PotomacRiver	75.5	35.17	tree	951
Quebec.x	74.58	36.03	tree	1364
