# Supplementary material for: Early warning signal for a tipping point suggested by a millennial Atlantic Multidecadal Variability reconstruction
Source: Nat Commun. 2022 Sep 2;13:5176. doi: 10.1038/s41467-022-32704-3 (PMC9440003; doi:10.1038/s41467-022-32704-3)
Supplement: Supplementary file 3 — Source Data [file 41467_2022_32704_MOESM3_ESM.zip › SourceData/Figure_3/Figure_3b_MonteCarlo_NASST.csv]

N_yearEruption	Sample_1	Sample_2	Sample_3	Sample_4	Sample_5	Sample_6	Sample_7	Sample_8	Sample_9	Sample_10	Sample_11	Sample_12	Sample_13	Sample_14	Sample_15	Sample_16	Sample_17	Sample_18	Sample_19	Sample_20	Sample_21	Sample_22	Sample_23	Sample_24	Sample_25	Sample_26	Sample_27	Sample_28	Sample_29	Sample_30	Sample_31	Sample_32	Sample_33	Sample_34	Sample_35	Sample_36	Sample_37	Sample_38	Sample_39	Sample_40	Sample_41	Sample_42	Sample_43	Sample_44	Sample_45	Sample_46	Sample_47	Sample_48	Sample_49
-10	-0.0411207689212178	-0.00361524426838431	0.0275776841816365	-0.0501853612214083	0.00773699622596155	-0.0272434693236824	-0.0268075897768336	-0.00302146557450594	-0.00442540919081414	-0.028919797658238	-0.0108729467236436	0.0285781103200064	0.00638328590502285	-0.0102616007666638	-0.0120567617752697	-0.0300156982481671	0.0209499185766035	0.0598980250258297	0.0212100613823344	-0.0249173109188167	-0.0190204850232549	0.00571278710415616	0.002341197938305	0.0155394978500686	0.00723748300675948	0.0473121614809814	-0.0616891923479657	0.0120461913761668	0.0285829182078708	-0.0337097032270427	-0.00653527599241143	0.0181984576965975	-0.00294487997336076	0.00769262967235218	0.0175288223074332	0.0106275275684251	0.0133991011536122	-0.0351300516636722	-0.00530946002742323	0.0116984749451342	-0.00932149142236437	-0.0203091158139327	-0.0228429413663151	0.0138842203022278	-0.0159639456035669	0.0196465318718759	-0.0301096892975192	0.00247462871750001	0.0100534523154563
-9	0.00499421263089075	0.0677330859535935	0.00266250025134959	-0.0270541834467251	0.0210539881552979	0.0446215753844104	-0.0471381919690966	0.0119395339878983	0.0174305083090132	-0.0289663077751833	0.0164989869915525	0.00248718199398872	-0.0213151072640333	0.0479397491719094	0.0135736364381103	0.0121158477223274	-0.0307217823669492	0.0362418085427972	-0.0245128829908123	-0.0377387942956985	0.00455762819029484	-0.0786802806923954	0.0223779295546791	-0.0220980464623971	-0.00236163682587201	0.0264579958428262	-0.0443427854315499	-0.00944750071771326	0.0151524189749522	0.00441733302082035	0.00405287222014434	0.0181823347402039	0.02830867979125	-0.0442015135508592	0.00127503183580693	-0.00690172782617061	0.0079233023374839	-0.00731477220042346	0.00618315837589434	-0.0162125547635038	-0.0281851684679391	-0.00687373698783255	-0.0110312908337307	0.00696722240253135	-0.0242019558873506	0.0144583204495089	0.0350968695273595	0.0786062955667507	-0.021618424749468
-8	0.019800470375703	0.0124857438513664	-0.0210663542850673	-0.00762822458178733	0.00674419259877238	-0.0232952235035928	0.00795466125304918	0.0652586598972191	0.041561217376121	0.0235581783304106	-0.0298918607453901	-0.0796188777665597	0.0102492157059102	-0.0506734193524416	-0.0111316619208456	-0.0408148124873725	-0.0709413817440844	-0.007912123326947	0.0238193733366183	0.049093514334296	-0.032705146689397	-0.00236740479911592	-0.0290183280916654	-0.0299947678159523	0.0126839911347857	0.0267429602591547	0.0215967102776629	-0.0463844079720974	-0.0713411029273013	-0.000862236314089418	0.0385762708884002	-0.0381728874881836	-0.0422487968253726	0.0559665296209058	-0.00280557110534166	-0.021355094109549	-0.0333697577550298	-0.0252209514218756	-0.00303824854815297	-0.0296302484005183	-0.0189982102013183	0.0269619188271779	0.0400285501167802	-0.0473545541400943	0.0770463959043384	-0.00718951616481592	0.0142266870603405	-0.00465547647387994	0.00663495851251645
-7	-0.0491597992181171	-0.0281743584258453	0.00528771802529248	-0.00883269948177321	0.000408160387243278	-0.0344834570907681	0.00720972337636788	-0.0689343155950023	-0.0351025138824436	-0.0639109531972828	0.00476975938005524	-0.00211479191822656	-0.0128488965246731	0.0100622457516678	-0.0011049610903893	0.0381248391148828	0.0401898828141543	0.0514653666555081	-0.000935895918597112	-0.00352488166081368	0.0066959972014206	0.00422660652070534	0.0591515151464274	0.0248626326031884	0.0145977781850906	0.00803048679134795	-0.135675403215933	0.00117065508067334	0.00478673835310469	-0.0377724447097533	0.01093899180274	0.000269161922022927	-0.00976575190649335	-0.0218368167263626	0.000692580529633919	0.0345480186476059	-0.00687294005459128	0.0294198212720684	0.0430055598509854	-0.0355344331366027	0.0380699275582309	0.0163134087533985	0.0122900910666527	-0.0173229434583894	0.0190369995323133	0.0246214529238747	0.0731752434444026	-0.0100378806547526	0.0512121126756759
-6	0.0286892136667334	-0.00987276439042259	0.00603895904716396	0.022075079726456	0.0167289790833121	-0.0321963705032593	-0.0219317185012978	0.0367624244936883	0.0298933595465793	0.0509026231720603	0.00168920397952788	0.0171624891298063	-0.000328062819723039	0.0251598921354231	0.0107727824819941	-0.058964504294335	0.0200432412280754	-0.0249414352709832	0.0520092163237208	0.0470971726088187	0.0312496594853645	0.033361214084373	-0.0320443473550224	0.0198789126051331	-0.0046658553642905	-0.032175396303756	0.0231719699641878	-0.00204666511081434	0.0162811088433578	0.00515758337803182	-0.0303784923464745	0.0378506347414492	-0.0149768126094342	0.0182354254172335	0.0218756080439129	0.0236609642775958	-0.00723953421248257	-0.00526478259158141	0.025880856524801	0.0289186125696836	0.0121676641797378	0.00775467365214512	-0.0137179257963873	-0.00932351438882791	-0.00346885321351526	0.0298361134183287	-0.055107834249142	-0.0639930216344224	0.0576832524389292
-5	0.023757049628394	-0.0324568075263055	-0.00114798017559429	-0.0112770794563773	-0.0177564519493894	-0.0242861090562693	-0.0196499614450998	-0.0319113038509273	0.014774652728154	-0.0275643855599838	0.0467226293302194	0.0494208108625761	0.0366362380276864	-0.0439747250474138	0.0156039489265555	0.0459682428904687	-0.0434007747971001	-0.00576481915537772	-0.0368679383237125	-0.00153009593161758	-0.00709744371910675	0.0264123436326923	0.0082996391524402	-0.0123218955798446	-0.0254824159212679	0.0143039286390087	-0.00552014296774961	-0.00213473030117135	-0.0387554108820962	0.0315894657700073	-0.0286263853659595	-0.0310981785348671	0.00193858483896495	-0.0242667595294011	0.015865376734875	-0.0222470582485493	-0.0286858299513494	0.0451068051465662	0.000302373006708725	-0.0477818953393978	0.00597889104796345	-0.0099514035706254	-0.0375468650611327	-0.000976122228964625	0.00708026736373581	0.0254744385575616	0.0100643125314733	-0.0169699559873982	-0.0264020412648929
-4	-0.0388677043114371	-0.0177535748556436	0.0172753429889876	0.0330094804044983	-0.00469772958791719	-0.0266531508424801	0.0561759939185491	0.0105573335067199	-0.0431068196845756	0.02794061389434	-0.0375180645244656	0.0121093202011893	0.0241088961703533	0.0134192992139373	-0.0130647113526495	0.00725684843131214	0.0099511539090907	-0.00747577267809616	-0.00632674977570358	-0.0195218031982721	-0.000491455431578045	0.0351641663237372	0.0579412988227704	0.0210757948786837	-0.00120111685575815	-0.00717891724496345	0.0199683450102549	0.0050779051956352	0.00266161895907138	0.0295068713628917	0.0169565519413835	-0.00817549294684269	-0.0460676578677708	0.027319432351573	0.013785048811237	-0.0125073660928677	0.00718328757175894	0.00371428294655286	-0.0861621454648209	0.0598538300697042	0.00224459366335165	-0.021804569756288	0.0256356470985437	-0.00521458303584716	0.028376933125388	-0.0253158104123407	-0.0210750953443099	0.0100909503918037	0.034785868148613
-3	0.00306593548525231	-0.0178545593852828	0.020343269809537	0.00569107167851629	0.000562354202860411	0.0387730826542034	-0.0310119768793283	-0.0263617796793681	-0.0269147659853429	0.0125852716403573	0.0266275897872463	-0.00397027944638541	-0.0238869465108045	0.0249166219569642	0.0267632060535533	-0.0102966569786387	0.00727384934176727	-0.0512943305479837	-0.0138304299963892	-0.0195911386688732	0.0141463688648148	-0.0655549925963372	-0.0418472410051373	0.0390587106629823	0.0100432023658649	-0.0466127368429243	0.00694649022835189	-0.00209977502662567	0.0263243329071281	-0.0375880803332103	-0.00969126619315266	0.000224143392940556	-0.00197549298524375	0.00617663116398834	-0.0315867924836985	-0.0162780894063595	-0.00557807142679131	-0.0184329998846106	0.0060681516512121	0.0272850606966272	-0.0126746732967285	-0.0152265353966818	-0.0182562451150859	0.071646198658141	-0.0221837948477223	0.00388628806243912	0.00779122483320138	-0.0194946113052996	0.0122685382793202
-2	0.064994635509049	0.00469732555207447	-0.00622565130972581	-0.00795509638666263	-0.00752804713231696	0.038538986111283	0.0203299505610692	0.044656847197538	0.0133454895504953	0.0881232620844815	-0.00653441240615783	-0.0043421255185144	-0.0208410939884001	-0.0478745281116612	-0.0319016451396219	0.0452003023117941	0.0167778548509397	-0.0585401106980961	-0.00516169998129081	0.0192567378864652	0.0104228957546031	-0.0207965478022978	-0.0336630236308083	-0.0151116348349667	-0.0170608492938849	-0.0364099294923719	0.0789311465185722	0.0122651687628899	0.0242479979303533	-0.00368420223388235	0.0464813510959969	-0.0208248996917505	0.0549767110761556	-0.0212091287367114	-0.0157794598194335	-0.0122581674286951	0.0148686823460919	0.0134734281083923	-0.0176414062048122	0.0136705262794109	0.0109677636301565	-0.00806422290845019	0.0310700786580446	-0.00035688393399861	0.000242605043342458	-0.0380951604103703	0.00525596629693042	0.0170487919754988	-0.0513617795423276
-1	-0.0161532448452503	0.0248111534948497	-0.0507454885335797	0.0521570127652633	-0.023252441983824	0.0462241361701552	0.0548691094626207	-0.0389459343832599	-0.00745571876718656	-0.0537485049309617	-0.0114908850689441	-0.0197118378578807	0.00184247129866136	0.0312864650482786	0.00254616737856282	-0.0085744084622719	0.0298780381875029	0.00832339145334899	-0.00940305405616802	-0.00862340015548806	-0.00775801863316104	0.0625221082244823	-0.0135386405319887	-0.0408892039068955	0.0062094195685728	-0.000470553129303213	0.0966128619641689	0.0315531587130567	-0.00794062036644073	0.0429454132862269	-0.0417746180506669	0.0235467261684297	0.0327554164613049	-0.00387642968271862	-0.0208506448544253	0.0227109926185644	0.0383717599912975	-0.000350779711416434	0.0307111608356076	-0.0122673729205375	-0.000249296691090065	0.0311995832010891	-0.00562909876736958	-0.0119490401767781	-0.0659646514169629	-0.0473226582960619	-0.0393176848027367	0.00693027940419951	-0.0732559368138225
0	-0.0371108618940021	0.03509379465051	0.0317381598699932	0.0136184321376375	-0.032870142910426	0.00381614815240357	0.0472322959323005	-0.054153154883049	0.0207664785136968	0.0320563730139645	0.0161493712131632	0.000869966364093126	-0.00532277311329823	0.0410086935535106	-0.0176647874439718	0.0525013177369842	-0.0564847229561701	0.0130557106608908	0.0473703874108941	0.0407240012509366	-0.026010922658027	-0.0289933496891359	0.0378139615792268	-0.00214833855651662	0.0140961518777202	0.034776219041812	0.0041852034110855	0.0431517347327131	-0.0278871378793316	-0.026374138270575	-0.0324207426175514	0.029907593362533	-0.0104211303873804	-0.0348465536012405	0.0173210362381754	-0.0156465357294271	0.0134275388037623	-0.0114774472711146	0.0380846786663616	0.0478169492990531	0.0546180626343373	0.0391409728763627	-0.0136496305353878	-0.0382009165966604	0.0415470580045119	0.0325845443761708	-0.00256426842522376	-0.0142485431834106	-0.0125342060687524
1	-0.0143252582614558	0.0303073454649799	-0.0428357447944492	0.0293289031948692	0.0178880206421582	0.0466096445871851	0.00118329234433801	-0.056724472664501	-0.00614987850265713	0.0415252314572533	0.0375145009324535	0.0120939991796421	0.00860057503419746	-0.0509306523170924	-0.0758632411396672	-0.00571146099085071	-0.0424338028896195	-0.0162028192414556	0.0204501461438691	0.0262524766926936	0.0263108868953302	-0.0239119122554655	-0.00329887128810224	0.028017013894142	-0.00650139815224378	0.0618636533258721	0.0813267845700665	0.0010845600607238	-0.0247190908290414	-0.0187568467131202	-0.0206683297334608	0.0443403444119664	0.0134045614610669	-0.0549989893890051	0.00314659461608456	-0.00754646601949336	0.0248288258081167	0.0524654570153456	0.0216799992363655	0.0166330484247091	0.0394643246663765	0.0188394677684049	0.0720338197077209	-0.0419688263253965	0.0235771715884543	-0.00989586139278821	-0.00231035733247056	-0.0313211382970383	-0.0230449162911716
2	-0.0145286881335365	0.0396336121720239	-0.053175643277644	0.0110090562642643	-0.0551833949649739	0.0260401803001253	-0.02682571529405	-0.0649140780304901	0.0414848802303206	0.0376579546308827	0.0344628135836023	0.018043016793084	0.0400976880373135	0.0449786489362539	0.0125486351707107	-0.00752466940606328	-0.0248004288504812	0.00620444009853896	-0.023694091702068	0.0859522003477643	-0.0152734512350026	-0.0294358169897646	0.0380733684225037	0.0872245144146047	0.0049570378621796	0.0160867848188568	-0.0211190701213712	-0.00173189276135889	-0.0218167717289312	-0.0459176536978823	-0.0526320446909496	0.0224425343808929	-0.00447417197386717	-0.0678122965219384	0.0339898306342837	-0.0389159079073986	0.0414364982573122	-0.0423989900879277	0.01754116713772	-0.0308589824862517	0.0176226467312451	0.050425353863052	-0.0365238302788333	0.0167854598680785	-0.0607082876685537	0.0417197486557765	-0.0200013433960204	-0.0186114748008448	-0.0386376173202082
3	-0.00855182457724309	0.0630095455908022	-0.0162537878430227	0.0377341419848314	-0.058757129503693	0.0271960784590931	0.0109128858238159	-0.128682877019469	0.00482137296021157	0.0389140707965228	0.0325093198202621	-0.00252123463542671	-0.0270741697831725	0.0619755859285302	-0.0145129084230987	0.00577445403112474	-0.0935497049185225	-0.0311170382933344	-0.0469896778571407	0.0180834658783205	-0.0237996418039594	-0.0111928240371151	0.0377123109731415	0.0163439774404911	0.0722596543170679	0.0669409861731109	0.0243692982022986	0.00561253247840449	-0.0575761168274244	0.0100221531935904	-0.0389532203912884	0.0532887823869065	-0.0299490333889535	-0.0100017686568828	0.038426394542008	-0.0711191526467839	0.0275707018068555	-0.0522397410680383	0.0420417109187926	0.00876211789311712	0.0231821062052613	0.000784796023016441	-0.0226328057249854	-0.00876717948415412	-0.00950328412871464	0.0848820916279818	-0.0197312827121915	-0.0547151155222452	0.0051754913587965
4	-0.0126934636047356	0.111332420857028	-0.0235664175313893	-0.0539435401240697	-0.062272852238227	0.00340836932445841	-0.0282251956605638	-0.028558665071688	0.0152082926337693	-0.0101380768621378	0.0192330559017683	0.0260514259509202	-0.00861590052254634	-0.0287609271124286	0.00552844543559311	0.0507180614094737	-0.0151336914561085	-0.0589833910767001	-0.0229915349700498	0.0542058285876952	-0.00970907690538013	-0.027909629678786	-0.0196315805653595	0.0161650367394756	0.0333767950570787	0.135092074021006	-0.0252442422109395	-0.0493128531034822	-0.0319112611297085	0.0134618767408341	0.0122700336941036	-0.0206492551067431	-0.0139079589198139	-0.0631133091971367	-0.0134110267196071	0.0223004455950284	-0.000673413450646525	-0.048963262660941	-0.0112533450723767	-0.0340892637313799	0.102191240025018	0.0407870387370457	-0.00608124800519981	0.0212050791637402	-0.0411082955733343	-0.0215083265827164	-0.0413623710594117	0.0176718167949266	-0.0355967695425542
5	0.071409141246259	0.0241794716805007	0.0436252175721185	0.0300782941318774	-0.0525047555760031	-0.0198388693178953	-0.0823264452287258	0.0265833543819834	-0.0180803084151231	0.021463935721969	0.018525175161687	0.0313256275897125	-0.00387874957396367	0.0495755502575211	0.0455685908469456	-0.0288494095743124	0.0143049212752706	0.0363414171881459	0.0189765468266262	0.0141362517075225	0.00535235655675719	-0.036304252116409	0.0044611147125052	0.077574517579027	0.0251649366020501	0.0646935968234157	0.0177498015317729	-0.0328213398978437	-0.0472720974515936	0.0501630719647878	0.00364386203979691	0.0781948335277265	0.0352699940532845	-0.057086035680332	0.0135855623265056	-0.00801662058749353	0.0523250784651882	-0.0847079397797614	-0.0309883192313053	-0.0378849172604629	0.0812100955220024	0.0335945663908132	0.0916524494457293	0.0119602109258329	0.00057165905427569	-0.0227071606564707	-0.0764757953358747	0.0308446155503133	0.011568693978823
6	0.030763310097032	0.0899327300292335	0.00573325253792769	0.00170274434593569	-0.0684822399119358	0.0207765444011244	-0.0330909078443558	-0.0554252421931967	0.011119423967303	-0.0149572063765676	0.0472856857114885	0.0657465526894725	-0.0516031874818305	-0.016089581412145	0.105020258997372	0.0181143491816612	-0.0320599826261968	0.0301993794913752	0.0376642634741144	-0.00954336157595357	0.000598133372764968	-0.0382792154557293	0.0601330896132211	0.0310124314815128	-0.00477096693263768	0.0263596202431148	-0.00344716387250291	-0.0307895539125912	0.0266785968097616	0.00645328499070201	0.0569386674131878	0.0420242260867339	0.0283098768261701	-0.0657137768776097	0.0621616921250466	-0.00704998363936105	-0.00149462877167317	-0.030949055722349	-0.0550886580042002	-0.0619162461390564	0.0175812960319388	-0.00485464483116509	0.00945889111266712	0.0878811363872706	-0.0424195650499989	0.0783834507424403	-0.0345798062413683	-0.0728670930047454	-0.0468535914820078
7	-0.0305555466826507	0.0192275534145553	0.0211206080723396	0.0603136614011697	-0.0401542094767115	0.0203896553967582	0.0108794037980708	0.0336081377633995	-0.0133809588823148	0.0047367347693134	0.0457144768809404	-0.00179116296380731	-0.0216140133832448	0.000200526317689941	0.00282503230145318	-0.0507054804699702	0.0284663840732708	-0.0350128705619859	0.0340766323953356	0.0167123226043874	0.0146954741297524	-0.0298412434832513	-0.0488170583812879	0.00236172255568743	-0.025216285067112	0.00651067983567418	-0.0253579886302646	-0.00444286136683402	-0.01542461988223	0.0302604363197781	-0.0141402406477718	-0.00841403792499376	0.0429780877435804	-0.00724020595597424	0.0400644405586125	0.0407432216072059	-0.0184599131010727	-0.0454145998047146	0.0204789149756253	-0.0285584174217004	0.0240094943149092	-0.0115442993923723	-0.0329222217798458	0.012555995943844	0.0253293342816831	0.0767763789053185	-0.0184365318504405	-0.0392528824281233	-0.0585382197746438
8	0.00683260890443581	0.0421822656723503	0.0191527655543504	-0.00946799436123879	-0.0293173167917941	0.0607964576810641	-0.0111478667573237	-0.0376720957833265	0.0582941224036958	0.0535230693190613	0.0561625707930281	0.00851389831937096	0.0324987056069349	0.0323835517515633	0.100398079879959	0.000158398212013457	0.048471856132536	0.00531078494214858	0.0500563336821846	0.0249167204201539	-0.00207631288793255	-0.0875694266634878	0.00460284865238157	0.0315957216377414	-0.0573256662383196	0.0246895148517008	0.0246392360715604	0.000975723251143422	-0.0830011906832698	0.00085819509282239	-0.0422093314104718	0.0655329347389616	0.0258673830676374	-0.0457295143334214	0.0187306523540905	0.0317990883036915	0.0495255201658602	-0.0394012320658298	-0.0148955398400021	0.00329779516432553	0.0528082817396454	0.00697719422993158	-0.0730889348504167	0.0650948087626928	-0.0208221873876424	0.0287822035878355	-0.0873961684402708	0.0487215430592528	-0.033674373184129
9	-0.0132938827157146	0.0311138352526292	0.107206799028772	-0.0455863370134012	-0.0126832536030027	-0.000273725035970687	-0.011310874761561	-0.0300887186944999	0.0574463787050948	0.038522838545961	0.0548252140478306	0.028039566364806	-0.0594474990632351	0.00772679463240186	0.000122788537078081	0.00467411514932814	-0.00443078265382771	-0.00213792325420071	0.0208508025853977	0.0615548414884386	-0.00415925077014402	0.00134004421113831	0.032013284799858	-0.0237630747631271	-0.0238895725283487	-0.0161083629929267	-0.00233400936950176	0.0383677605283436	-0.113958631450282	0.0000708853920622691	0.0560682204171165	-0.0177338476530762	0.102305244272742	-0.10751283852243	-0.00477199825089308	-0.0130816549096838	-0.0154391440555167	-0.0329094624066057	0.0172043401134246	-0.0293178076206717	0.00653129485401555	0.0439833773885963	-0.0217161019189862	-0.0262843220594687	0.0521816008240215	-0.002216420191009	-0.0706921830392911	-0.0332290932709655	-0.0602445870241585
10	-0.0261428202056692	0.0537415732357811	0.0185462014723082	-0.0271691743201882	-0.0470750895884119	0.0283725774159941	0.0181907756539726	0.0295026725199658	0.00718606463569295	-0.00918548376298189	0.0342678488854217	0.0995000360034925	0.00542501816195012	0.0176684618283793	-0.0184242452342217	-0.0623313971977167	0.0182986047631354	-0.0480314964513695	0.0209697164261794	0.0579476792395914	-0.0155759284056544	-0.0179664836286439	0.00160099274618144	0.0101901555020663	-0.00892836679152836	0.056612078130169	0.0535479290868253	0.000807553301202488	0.0106974585654768	0.00887301351887264	-0.0304390810460201	-0.00996773885197731	0.10495949336633	-0.0446673568147661	0.018417652088304	0.094848841739406	0.00130229490562533	-0.0367814207986544	0.0187359388531669	0.0814767418482387	-0.0570448729458236	0.0241897083994751	0.0000659912451905862	0.0227573668652115	0.0204657207030865	0.09765559736506	-0.037653925144114	-0.000935401211325223	-0.0346023130297018
11	0.0479259202105627	0.0636950801104046	0.0661510676301701	-0.0461461754238313	-0.0349956007101425	0.057079654646333	0.0313444772378146	-0.0549966638591201	0.0143837442627255	-0.00550534088176004	0.00729392577039827	0.0632397819188754	0.024567778035624	0.0468020414868621	-0.00467956186154291	-0.00348822488290359	0.0000705961871788195	-0.00480436616381096	-0.000259995959531366	0.118093624702506	-0.0706731871848736	-0.0104757474161521	0.0569715572127021	-0.00114134212919279	-0.0231230570131115	0.0517131822092091	0.0217103415853636	0.0561755328132266	-0.0373022588235245	-0.000604134672680142	-0.0013262334277008	-0.0107524262252754	0.0359144916706393	-0.106085558797004	-0.0449643782659444	0.00821632234870416	0.00490946117733101	-0.026765727670757	0.0562422215168743	0.033576859759014	0.0442923599665885	0.031926875981757	-0.0557623176137216	0.0206595399518609	-0.0671594567980427	0.00300549424499264	-0.00972832900386905	-0.0245659928417716	-0.0754765955716888
12	-0.00241813642181855	-0.0191765245805432	-0.00906107861709424	-0.00486530256638477	-0.0380765740170723	0.100007648835746	-0.0127057696641872	-0.0124116314048838	-0.0123282329430939	0.0357331690681086	0.0158509267861692	0.050075253166129	-0.0228543033365402	-0.0134285034240688	0.0147974357053477	-0.0362735029248022	0.0201415017490333	0.0176843811190861	-0.0059202772596188	0.0535445812554485	0.0027109367900385	-0.0199197380176471	0.0940717293781585	0.0934637931466864	-0.0258295517197382	0.0304185671467984	0.0199995621309012	-0.0352271924210679	-0.0451738962416194	0.0383038622091745	-0.0155811104332607	-0.096504464044081	0.0324249972527741	-0.0596231170678872	-0.0189188757478443	0.0302220631622742	0.0427677991764078	-0.0175207989132421	0.0240208071132322	0.0124192352600248	-0.0123519298821598	0.0556707096638195	0.0209520247881538	0.00784708813907995	0.0147625809351511	0.0327352425811636	-0.0511213051985596	-0.065900530845672	-0.038197222883238
13	0.0532256359549801	0.0603853974484475	0.0270866471553215	-0.0751782136819918	-0.0557373454014637	0.043441944609623	-0.0439439958590504	0.0201856981853829	-0.0245844583993709	0.0363359005402413	-0.0131578943686336	0.0833494477724272	-0.000298018007342431	0.0123861823061177	0.00144931999493941	0.00907578502889086	0.0832587077803656	-0.000568276035059379	-0.00522890851383115	0.0500857006760798	-0.00520601596826126	-0.0553214272985722	0.0263802447421994	0.0634599542922337	-0.000180777361449912	0.000435265595963702	-0.0523059197055147	0.0172274685423044	-0.0593688805560309	0.00770111798590262	-0.0165442056240601	-0.0300273783512735	0.0103900107691407	-0.117662307567554	0.0219535898473142	-0.00691974286798937	0.0425400005119501	-0.0566389004836198	0.0481845904246718	-0.00585623121707969	0.00181803645834016	0.0423989706628765	-0.0401425016643806	0.0362446595084818	-0.0855121063371877	0.0888280173389441	-0.00223647872168516	-0.00239609578377615	-0.0714029808387915
14	0.0422544153919877	-0.00509349350927554	0.0228143939935717	-0.0210825158804649	-0.0103750047570824	0.0369716209195294	-0.0104083383611762	0.030208245193871	0.0155923264539553	0.0468504229032143	0.026435231565321	0.0315780281427941	0.00741771735817182	0.0240701802272621	0.0462892225575328	-0.0340798695489022	-0.0236500437188527	0.0432062694179998	-0.000374940901352676	0.0132623373360255	-0.00504424849534624	-0.00707795444604701	-0.0213516621088831	0.00586866219762363	-0.0282041288410404	0.0497420698507956	0.0336033225115527	0.0468411971412038	0.00278402801349307	-0.00901756363147422	0.0254699439648445	-0.0230189574842615	0.063905182328117	-0.149641329703421	0.0129914444673884	0.00715002357208727	0.000362354047837037	-0.0213160061556867	0.0373252673196106	0.00662045448984612	-0.0230040916159264	0.0533006605110742	0.0136159536626163	0.000583090319215126	-0.00602447400242159	-0.0349943972731486	-0.0493296732518961	-0.019242321059602	-0.0789849478489464
15	0.071541288969538	0.0862483956013912	0.0415571791497013	0.00742973821750097	-0.00959075241081729	-0.0234452484871687	0.018780135987302	0.00487666395024992	-0.00382076657090878	-0.0371231675781843	0.00924359208986125	0.0317270428022684	-0.0122425291896645	0.0367515533555841	0.0716510897390135	0.0185982890292585	0.031526977201872	-0.0182032670285421	-0.0415212077355583	-0.00727636353954901	-0.000902325940614112	0.0083804814109628	-0.0309254945984338	0.0741702595180151	0.0213630027121898	-0.0101580915362111	-0.0489252372162657	0.0168510520375531	-0.0419433643081723	0.036810921626424	0.0372491605140548	-0.0757921032694332	0.0414445516002928	-0.100368065877993	0.0236250462358958	-0.0647835547653134	-0.0145364009877793	-0.0401246838737379	0.0437941397252238	-0.05924123844268	-0.0279255161671646	0.0770818038843366	-0.099233306473312	-0.022551663071306	-0.0594089886523526	0.0379020163361421	-0.041642057352407	0.0599177324227297	-0.0542119488360431
16	0.110539306658344	0.0265439119364758	0.0218498566471201	0.0372777126396236	-0.0308844994814149	0.0222516714013935	-0.011474054475378	0.0424750553845787	-0.0135719737600033	0.0752745602248589	0.0250768278470389	-0.000965408086238953	-0.036165431706089	0.0309087022677926	0.0242679729716125	-0.0158214633674783	0.0592704009669632	-0.0470458384964965	-0.0562736743448006	0.0287838732761299	0.107523264350266	0.0654562830265115	0.00531613438300444	0.0137919548611857	0.0186516312613748	0.0360206060157498	-0.026395140519092	0.067725936865898	-0.075619297039799	0.0190764698474787	0.0234333854461073	-0.0110896087528016	-0.0324991342840166	-0.0942799718062806	-0.0105679313473612	-0.00149442717139196	0.0306042334106518	-0.0674118952169014	0.0200396842058493	-0.0641272023811679	-0.0303546351683132	0.0315041684716241	-0.0456414057176029	-0.0149426244266164	-0.0430869803219223	0.0546927460472297	-0.0164690353192515	-0.0200163167657424	-0.0143505869567149
17	0.083954527851259	-0.00750141375507307	0.037020175057453	-0.0484343255914604	-0.0106308331560644	-0.0717021360974288	0.0008641673518498	-0.00709507252127607	-0.0238460348717777	0.0641019296399178	0.0596587133515699	0.0379807380165167	-0.0495741538450192	0.0161834510607443	0.032979519475267	-0.00952712343106032	-0.0282864472460085	0.0570194977662	0.00765429837414083	0.0729976647889394	0.0406685766358525	-0.0329094547200059	0.00719485374766269	-0.00677886889404212	0.0398721106319355	0.0654060767456395	-0.0369357036267911	0.0145824849772637	-0.0429947478924204	-0.00327011665150611	0.106501173644853	-0.02603849813995	0.000845962163055778	-0.0803586347549666	-0.00925785069939882	-0.0357013770740732	0.00964673142357198	-0.0576470762435201	0.0278328399098709	-0.0824989262755185	-0.0118046985645553	0.0770081607365877	-0.00494134528650251	0.00440826395922357	-0.000840289042049049	0.0309362899795279	0.0156952155190933	0.00537477206242351	-0.0392351095180511
18	0.0613440715568348	0.00433109607664638	0.0456746464992167	-0.00421990886828288	0.00710521694723387	-0.014703060513843	-0.0188605689900029	0.0814631940338597	0.00193955838830699	0.0570026906391123	-0.0312872496082168	0.0150983456489845	-0.00658658481500635	0.0431597520957982	0.0195794518244756	-0.0321913776135247	-0.0362907119301356	-0.00802903897408166	-0.0196289709635475	0.0494142516511282	0.0447430630763381	-0.0178301599404645	-0.020846392935378	0.00732737949386518	-0.00242486188038564	0.0675517977259226	-0.0419298230287009	0.0300934901221679	-0.0767283736755678	-0.0399008483291	0.0786158922856886	0.0190373063413222	0.0629008205874422	-0.081731802775242	0.019556967817244	-0.0124513614444261	0.0450662298201087	-0.0550628712036158	-0.00077069564155938	-0.0867431378927689	0.0309254123134287	0.0406230759651129	-0.024716957991409	-0.0321066163755682	0.00717503923700521	0.0271974958741832	-0.0293913201955921	0.0818977709704062	-0.0396797366861159
19	0.0306510461254679	0.0598871832533197	0.0525719415734709	-0.00322753171070324	-0.0190920664223411	-0.0125891586814916	0.0526448371538077	0.0116702530171166	-0.0048083543951293	0.021294026360872	0.0232908069369993	0.0235858235983758	-0.0370828729640103	0.0862824576457017	0.0159233924066235	-0.0484820962241241	0.025338511957684	-0.0426367950311993	0.0190379400714661	-0.00506236823654662	0.00757000033358682	-0.0438262029228828	0.0629652611136849	0.0281059467593684	0.0338052417012215	0.118171931675452	-0.028640458935517	0.0209986213574452	-0.0610547773831324	0.0155411065745663	0.0459576025014813	0.0429886100595253	0.0225028467784449	-0.063021600313507	0.0497490538058254	0.00392606848933765	0.0330239049901253	-0.0410798040064423	0.0487353146936818	-0.000873436563467723	0.0600685340369719	0.0428877561854403	-0.00114239981552988	0.0297256240432448	-0.023188667437849	0.0938760706918733	-0.0178372295343462	0.0165689353480607	-0.0319636760750383
20	0.0373187623800135	0.0113226743585351	0.0424499097635605	-0.0587644988548641	-0.0125568172758816	0.0562911840444647	0.0382564087159591	-0.0701557890007077	0.021769347164367	0.10688128601909	-0.00861230345414293	-0.00133017872163424	-0.0367587057459573	0.0430823530247273	0.00391394591206267	-0.0345384782009735	-0.037572115332369	-0.0129964900603244	-0.0109928098878668	0.0441656910820463	0.021161193451624	-0.0378761477823317	-0.005430021661648	-0.00880413562713755	-0.0202045309530015	0.0438641688900104	-0.0939482342696287	0.0160833554351074	-0.0386818240036925	-0.00986816479231784	0.0218178732780085	-0.037554907223429	0.0123974992389865	-0.0369637210134894	0.0428650399872689	-0.0393768600805288	-0.00282927973138306	-0.0368945493972088	0.0193889173446882	-0.00125020127438486	0.043962055704144	-0.00854104658074673	-0.0901546014688539	-0.00606080500533215	0.0215836821799158	0.0110923736152555	-0.0758974576436098	-0.0190346473389044	-0.0646212897499569
[truncated: 951 more columns]
