# Supplementary material for: Early warning signal for a tipping point suggested by a millennial Atlantic Multidecadal Variability reconstruction
Source: Nat Commun. 2022 Sep 2;13:5176. doi: 10.1038/s41467-022-32704-3 (PMC9440003; doi:10.1038/s41467-022-32704-3)
Supplement: Supplementary file 3 — Source Data [file 41467_2022_32704_MOESM3_ESM.zip › SourceData/Figure_3/Figure_3b_MonteCarlo_AMV.csv]

N_yearEruption	Sample_1	Sample_2	Sample_3	Sample_4	Sample_5	Sample_6	Sample_7	Sample_8	Sample_9	Sample_10	Sample_11	Sample_12	Sample_13	Sample_14	Sample_15	Sample_16	Sample_17	Sample_18	Sample_19	Sample_20	Sample_21	Sample_22	Sample_23	Sample_24	Sample_25	Sample_26	Sample_27	Sample_28	Sample_29	Sample_30	Sample_31	Sample_32	Sample_33	Sample_34	Sample_35	Sample_36	Sample_37	Sample_38	Sample_39	Sample_40	Sample_41	Sample_42	Sample_43	Sample_44	Sample_45	Sample_46	Sample_47	Sample_48	Sample_49
-10	0.0627748296514589	0.00813959001223244	-0.0255827476985203	0.0562735138767898	0.0668161622097406	-0.0117697986293586	0.0022192563471122	0.0316503936796083	-0.0485217144119744	0.0186175548125514	0.00283346557571107	0.00096789736003977	0.0363229149395098	0.000557382274443845	0.011643435031796	-0.0163836431719452	-0.0614418193147812	0.0191493022486121	0.00551557190842541	-0.0465486301004674	0.0158571860917119	-0.0846278047838897	0.038312565059593	0.0414011950695523	0.00256848956252801	-0.0339649976991507	0.0649519196946279	0.000776602513221149	-0.021613275533861	0.0413547135195399	0.0325009990198195	0.0271972688705601	-0.0310361798711256	-0.0122323621019206	0.0781571421361105	-0.0799855992270642	0.0164310978916403	-0.00223454747528916	-0.00578647942169103	0.01379493252362	-0.0652638053921847	-0.0259269250577086	-0.0136324075523518	-0.0441770398139088	0.00642571041671666	-0.00250464570363508	-0.0539980083769289	0.00155534564286743	-0.0377832404147256
-9	-0.0294863991904372	0.0550910769934965	-0.0335245390989223	-0.0387919596123909	0.020918805641313	-0.0135612887230873	-0.0218810548187787	0.0119868101610491	0.0233245740044004	-0.0260009430247669	0.0362390395365104	-0.00541963902019676	0.0335969077371824	0.045071300087866	0.0225379050915757	-0.00516110603628389	0.00786812143926887	-0.0208937151295878	0.0981061710903977	-0.0108592896134708	-0.038410123107894	0.00282139073140558	-0.027246368033967	-0.0193389280444652	-0.00575156988470832	0.0146132618137842	-0.0347670824273851	-0.00310667120362301	0.0483498625844476	-0.0369287621863858	-0.0091692433242225	-0.0378949808706673	-0.0331163524428806	0.060789972937098	-0.0166047252173359	-0.0119758798118464	0.0723034969933068	-0.0470857467439201	0.049519740809728	0.0802031154304773	0.00370752225421054	-0.0202234086625093	-0.016233641628512	-0.032866224240729	0.0140201717815536	0.0053871844507345	0.00220930993243113	0.0031715989110197	-0.00571218731270403
-8	-0.0140004912963178	-0.0117328780943147	-0.026427347742411	0.0158049224981491	0.0166672033628276	-0.0215859424820461	0.0148742879898958	0.0251139981005427	-0.0166385772704724	0.00305052335486525	-0.0617275396079141	-0.014232185705236	-0.0248831245971685	-0.0246184538765262	0.00791767058849242	-0.0314291369231408	-0.0406440534647078	-0.0653166817501831	-0.0339889313555913	-0.0108796533654077	-0.0173592848354106	0.0355739962714385	-0.0348624205559833	0.0104248222005762	0.0113406828248158	-0.00228744314564502	0.000679466805220962	-0.00127322647697975	-0.0498272210811814	0.0563049724610708	0.0700464657311952	0.0188158283828401	0.0209388339254933	0.0103710342451409	0.0666657995328118	-0.0245559961749596	-0.0126590838325304	-0.0428271892464523	0.0211692941102447	-0.0122623264489449	0.00378072735464743	-0.0567814783599222	0.039114185840959	-0.0288572993691086	-0.0202517060965769	0.0238513282852113	-0.00786785944690442	-0.016998691532059	0.0204287937697915
-7	0.0298647883813648	-0.0541859341997095	0.0121717973270807	-0.0288910757480445	0.0120360179161045	-0.00369831849373897	0.0272761566320873	0.0104194457071864	0.0439117328188718	-0.011237092868872	-0.000141623274251747	0.0117404897601026	0.0343202575257734	0.00178659647906614	-0.00155403873798777	-0.0803334400746846	0.0170207340723162	-0.0270440712111126	0.0164218274807651	0.0675026683935554	0.0199641113013682	-0.063444539326998	-0.0141943387886909	0.0219116789386435	-0.0203416194869914	-0.020028684638223	0.00917083190779625	0.0221679996090201	0.00635938677379535	-0.0114395830861211	0.00675054375766271	-0.020634575385723	-0.0041098777895097	-0.0109889904138998	-0.0704919999902244	-0.0119922012901285	0.0215577889889691	0.0116089549937422	0.00653523077634074	-0.0131108696127469	-0.00747646986091404	0.00798382648915064	0.0121058677730072	-0.0511770580185889	-0.0375257862693982	0.0108273380241084	0.00492073565305285	0.0226746360445992	-0.0267928686161515
-6	-0.0335857509925745	-0.0141086178683188	0.0355343370021202	0.0098106562818954	-0.00919897650412448	-0.0232097082257393	0.0600356510993582	-0.0203990347863992	-0.0118978509297059	0.00378004171505628	0.00323698042140167	0.0304445023709152	-0.0155815834021325	0.0345960649608872	-0.0200740430562843	0.0296576748186659	0.0485980905574822	-0.00195155780632277	-0.0106610921016522	0.0352160132178805	0.0323326876376818	0.0487595766258053	-0.00133843995320599	-0.00909471208674208	0.0273778499919461	0.000108356817331429	-0.00877553368953728	-0.00934261532713372	-0.0257412828585147	0.00853979880861713	-0.0182243144103761	-0.0140627831896427	0.00145728172500322	0.0235774399536011	0.00922800614803682	0.0461527688104736	-0.0162776909043947	0.0217127809989542	-0.00501205803892005	-0.0725417099179078	-0.0156229328650863	-0.000766281153360521	0.0233627275481062	0.0258885745340483	-0.030113780809569	0.000448559612513753	-0.000435762975731137	-0.00380707841650229	-0.0442355643851756
-5	0.0214519906498289	0.0129288026657853	0.0554048555120957	-0.00241750548118978	0.0101678507620613	0.0290344014044247	-0.0450301855320432	-0.0205260885107032	0.0216679330489692	-0.0164792079820161	-0.0112467328157618	-0.0718711869406073	-0.0223113091609082	-0.0384563882417141	-0.00571228025378392	-0.00881926316670622	-0.0251027586448307	0.0031216284661541	-0.0216688641766644	0.0237296631791654	0.0380368764332619	-0.0251666853425304	-0.0349805401069238	-0.0225382378961307	-0.0302358665835381	0.0155226390612619	0.0302064840984163	0.0154667737772688	-0.0301973253856271	0.0125985278232135	-0.0643309140121496	-0.00260608559835492	0.000326706953967334	-0.0435299069831322	-0.0156129499357687	0.0284825141162247	-0.0209035067109592	0.035501448653302	-0.0038231051173277	0.0134619342601806	-0.0118354705598365	0.00964052136538841	0.017304301417071	0.0627954660323928	0.0310857586151721	0.0230499582741722	0.00293264202427283	-0.00125815990964705	0.00545211940992618
-4	-0.0084940504768643	-0.0193672786676478	-0.0245747380203412	0.00196602469774874	-0.0115273950937133	0.0043656937186988	-0.0213161341477595	0.00500439028530541	0.0462990041323924	0.0167324285647426	0.0188202362708932	-0.0107077537802828	-0.01135940650764	-0.00876140403955334	-0.0159603347117659	0.0122047123441969	0.0297108647551035	0.0407631472401773	-0.0126095798500398	0.000963514954984632	0.0252296897879496	0.00226738442106181	0.0116608396956702	-0.0282174641199772	-0.0271822170141532	-0.010527225537744	-0.0029910203767483	-0.0167718605314579	0.0649226083754599	0.0117022500770715	-0.00841751520934941	-0.0118954278836221	-0.000868080945401192	-0.0248407453219411	-0.00821661413009987	0.0757755112967329	-0.0388185031833292	-0.0502469111218741	0.0322653855516353	0.00165267057996151	0.00514503995526324	0.00139595792493125	0.017048403242023	0.0148254494887979	-0.0272486954455469	-0.0661559287238542	0.0160125609679988	-0.0261371700553133	0.0507703910646463
-3	-0.00494923787418275	0.0133737532269611	0.0265512478879256	0.0290655012815296	-0.019586814446897	0.0251718662693773	0.0413183208016865	0.00149235547736177	0.00461748285054649	-0.0123759598046676	-0.0114792492493305	-0.0268014874656031	-0.026714119057049	0.0114093718907789	-0.0145499791067957	-0.0365558704256264	0.0654129123298712	0.0400865031179401	-0.0296341020118199	-0.00617704792871481	-0.0068704133632409	0.0452500719349349	0.0330848048237286	0.00152910778993063	0.0253486405239669	-0.000815054324368428	-0.0101831149376294	0.00162799064270891	-0.036321411695403	0.0215566354112656	-0.0468881125696107	0.0302280206288396	-0.0013888280239406	0.0197441291707249	0.00544829392383382	-0.000035495516736703	0.00996636620853267	0.031278841645266	-0.0423723236571516	0.0283853382556658	0.0255622765371342	0.0240494941408705	0.000973707625471614	0.0142585011692002	0.0135539020230658	0.0216054217503668	0.00660928135169356	0.00690551986502818	0.0433507758553031
-2	0.0140796214267816	0.0446233278191643	-0.0335557823598384	-0.0158809516105855	-0.0554757369478141	0.0376405922909517	-0.052945431169345	-0.0378889253221602	-0.0346911240265372	0.00129722331844955	0.0269541773972686	0.00782140145049995	-0.0130630823848708	-0.0286318292261241	-0.0322460989386416	0.0821482629435397	0.0137932473727176	-0.0266304421620723	0.0169664393780309	-0.0191124160986233	-0.0174650294390196	0.025909418991091	0.0417204043462919	0.00866939205066456	0.0290604355172396	0.0302308829759646	-0.0312972495982371	-0.0316379595764494	-0.0218661223902332	-0.0355114120597977	-0.0346911303154447	-0.00503959052980845	0.0114997854440265	-0.065084951464477	-0.0247378337819616	-0.000181224254837751	-0.0226901361061102	0.0579430280458389	-0.0577472910452258	0.00316946706885659	0.0485920337756059	0.0374798075789414	-0.0586606670410592	-0.015091331144112	-0.00759131916627913	-0.00535470368982342	0.0261696934003164	-0.0294148219776809	-0.00192935518794932
-1	-0.0376553002790576	-0.0347618418876488	0.014002917190811	-0.0269391261839021	-0.0308171168994982	-0.0223874971294821	-0.0045508672022137	-0.00685334479179115	-0.0280714602164903	0.0226154319146574	-0.0034887542545269	0.0780579619703685	0.00967254490730336	0.00704735969087561	0.0479977640933951	0.0546718096919846	-0.0552153391024398	0.0387158869863952	-0.0284474403618515	-0.033834822638902	-0.0513157005064084	0.0126571904776809	-0.0121565064865127	-0.00474685390205201	-0.0121848254511053	0.00714826467678898	-0.0169947014765242	0.0220929665734248	0.0659347812111175	-0.0681771407684737	0.0724232213324756	0.0158923255755788	0.0362967110243673	0.0421943799788057	-0.0238351186854026	-0.0216843979478579	-0.00890982934512519	-0.0156506597495676	0.00525160603236744	-0.0427525521391621	0.0134110788011601	0.0231484857342184	-0.0213824772247152	0.054400961362008	0.057645744950862	-0.0111545122797943	0.0034474074697989	0.0433088214276881	-0.00354886418296104
0	-0.00465259070887147	-0.053376920964106	-0.0211514612787525	-0.000960713755133263	-0.0251873541221387	-0.0193976520787215	-0.0223111026514506	-0.0537548052051527	-0.0212232571966863	-0.00579497673546998	-0.0119524341476704	0.0837239937927064	-0.0132648446858439	0.00350618655634596	-0.0191003878172067	-0.0291655140796725	-0.0220885523078505	0.0232210697483451	-0.0308117767618888	0.0269140682202134	-0.0149469163599774	0.0143487270956942	-0.0133659700076079	-0.0141102529664201	0.0344451487273393	0.00272737011075216	0.00486430331169702	-0.00710002762837326	-0.00817027122628501	-0.0792374990840395	0.0065820092340364	0.00393730411485969	-0.0666756795161452	-0.0149890771444465	-0.0110489395831201	0.0556012987227559	0.0324723859604382	0.0495742760390122	-0.0389379318018897	-0.0149736334445378	0.00402904026456748	0.0134687705095138	-0.0542833751174613	0.029023994756614	0.105040854240384	0.0327294901706394	-0.0315619655240093	0.0402535726867164	-0.0304203890583589
1	-0.0033816746781481	0.0290669967065968	-0.0597776925866403	0.0209773338187105	-0.0414806724764919	0.0216266029994372	-0.0130517955851427	0.0244209548180661	-0.0490255750813833	-0.0608967958263505	0.0141406705832389	0.0546864815569248	0.0165746676362622	-0.00386980968906794	0.0401454150343572	-0.0294889450648831	-0.0227753855833509	0.0109380867065724	-0.0744514372022398	-0.0226586589921085	0.0166527905592083	0.0808901199110607	0.0377027034667909	-0.0145072642606358	0.0371014075475505	-0.0445155918052881	-0.018613004570616	-0.00135887760992058	-0.0520269412566091	-0.00538474729161718	0.0362341014358462	-0.00117174476146829	-0.0382632883007793	-0.0500352257140382	-0.0606220177685407	-0.0104173595601794	0.0127528906315676	-0.0238915399338806	0.00261146636682397	0.0449996659382992	-0.023755096485404	0.0168198641742754	-0.0541051285704898	-0.0356386784849422	-0.0455750031442965	0.0134034186054334	-0.0544173472580703	0.0432780998295621	-0.0273901150701728
2	-0.00366783575572024	-0.00771615045200369	-0.0494453254584242	-0.0314605840065566	-0.0134231833654611	-0.0079035590021912	-0.0227432350952007	0.0187491598130638	0.00672226836057319	-0.0487729930469193	0.0903258539104291	0.0397839499021201	0.0853997536523458	-0.00990213328844034	0.0126211377462296	0.00677170215224235	-0.0331867293210618	0.0264443189381361	0.0210273290848964	0.0348680250512255	-0.0434413537898109	0.05907697166276	-0.0256776517893621	-0.0765658699342113	-0.0106473519814954	-0.0137421256596633	-0.028041546979984	-0.00595781224979749	-0.0367803431850504	-0.0519973484826071	0.021486299603718	-0.0467273745719367	-0.0755788204216001	-0.0278676700756591	-0.026917188890552	-0.0100166228580079	0.0168408968094527	0.0071317190289632	0.0324732469353414	-0.0137987542718115	-0.0183299415102511	0.0126570412555632	-0.0610427411449491	-0.0451709117730278	0.0551367490089583	0.00591313506277839	0.0133585144120949	0.0169003419532605	-0.0393611386922443
3	0.00632726846328528	0.0369764543895652	0.0026517473082763	0.00626265923645246	-0.0541284618165909	-0.0427917419251656	-0.0216677523808675	0.0496968150398997	-0.0533504557607401	-0.047310339893558	-0.0163067318671207	0.0496587768205156	-0.0337238603812466	0.0176267283841942	0.0430484485000027	-0.00346580143623234	0.0317189520739107	-0.0122741617602517	-0.0156723818396237	-0.021089195783848	0.0191378057230548	-0.00149344110418285	0.0577182725808386	-0.0252512227490396	-0.00257907029937192	0.0231323703047662	-0.0339911531620184	0.020465497335811	-0.0161838503208493	-0.00171605493599991	0.0105872485732296	-0.0271543006292181	-0.0295970443396928	0.014122449148747	-0.00138152186822613	0.00555985834918678	-0.0101979010712073	0.0127689979782507	-0.00860801989284245	-0.0456666521473689	-0.00446432381426368	-0.0528668281383546	-0.0782749224768113	-0.055165470356678	0.0089124846296845	-0.0346095918692594	-0.001483359412707	0.0414510152439596	0.0251111384364864
4	0.00975020727485237	-0.00695475976266889	0.00914224583327971	-0.0309785683941651	-0.0296793710009288	0.0445057474825697	0.0196345985689848	0.0689246605190055	-0.0214501538085045	-0.0583456907661517	0.00948297166665773	-0.0218893117645232	0.0104290082191419	-0.000598775316825529	0.0123682061417877	0.0253451660193866	-0.00577826348929284	0.082636449326065	-0.0149935479866191	0.0366371810887399	-0.0567528646973397	0.0248182365963519	-0.00319530528063954	0.0239417905111286	-0.0172540190367649	0.0233518747474789	-0.0210467386508313	-0.0227817810374105	-0.0458554949611786	-0.0157742311285439	0.0226129740901999	-0.0467954831102924	-0.0502886899496432	-0.136702846547849	0.00898379626065473	-0.0114475369907272	0.03245675165108	0.0641248976719361	0.000995677394697441	0.0132800793570695	-0.0314773540804241	0.0801220121477661	-0.0525911265931476	-0.0608501626082663	0.0181495200853652	-0.00250014430988479	0.00860755551511781	0.0561912343755461	0.045765299898474
5	-0.0221457807725865	0.0787697220732895	-0.0322781456977976	0.0254647760167377	-0.0645454478604023	0.00359662270914494	-0.0448620458334581	0.0225651641392951	-0.0358167024287274	-0.0107273538616187	-0.0440495690331067	-0.0168743316440367	-0.0940803358514917	0.00274502281046099	-0.0202302079659443	0.0414484465627483	-0.00681077796794739	0.0194129790101102	-0.0366891641273812	0.0349643751394541	0.0326048903046184	0.150493573412553	0.0499689830042697	-0.032789746131036	-0.0134876097606972	0.000061415125302074	0.00135813632279048	0.0607484547371017	-0.010524908003266	-0.00298466276006119	0.071066492887812	-0.0197371327154427	-0.0798098871915915	-0.0615686204452079	-0.00288409473936817	-0.0212300646171852	0.0026761714828129	0.0228171358709706	0.0297462869823354	-0.0603401972461891	-0.0309533979343878	0.0260056762616746	-0.038274367435238	-0.0859426128941284	0.0592708533174159	-0.052632801656069	-0.0694399048380569	0.0341261532155654	0.0207729416980485
6	-0.00766635042405619	0.0206633881227928	0.045511244638634	0.043625132130759	0.0134945505240248	0.043644888933887	-0.12799865559232	0.00641130987333339	-0.0293540012227934	0.0111766280368239	-0.0450754677861142	0.0376363159396075	0.0127957207516841	0.0309237615884334	0.0819329968832359	0.0498461957631692	-0.0320127191409094	-0.0375262628449044	0.0107807336681156	0.0437955448822088	-0.00234838569533145	0.0637860013076249	0.0349751827198053	-0.0196012825851525	-0.0412531009542744	0.0271219916476841	0.0154149826796085	0.0172202225136632	-0.0841466718098046	-0.00121614018935314	-0.0179381628870723	-0.0506076072956149	-0.0621537337826971	-0.0319114155406883	0.0837323952309098	0.00759157954121585	-0.0581201818720152	0.0858504102479139	-0.0131178321714554	0.00404265973233377	0.0220382145854858	-0.0202814200168977	-0.0079819647470627	-0.0529655937245393	-0.0280436687153394	-0.0414974250332435	0.0318833712938578	0.0653768677073923	0.0206264633263176
7	0.00308117669697831	-0.0362727381794754	0.0277053365265478	-0.0122146378982219	0.0108173601046783	-0.023048501592626	-0.003399386910189	0.0326476403260591	-0.0173808922283069	-0.0668730355784096	0.013140000443594	0.0646376693176866	-0.0655397891503994	0.0222593843928059	0.0565598483258603	0.0132177570017951	0.0343725128263151	0.00879328486740006	-0.0704628207025598	0.0515304149480922	-0.00867835017422621	0.0533409206681357	0.0511523863027558	-0.0664144944057696	0.0167006357308756	-0.0152051647928058	-0.0211507393427942	0.0248987488241282	0.0383823860983929	-0.03329805902687	0.0421228986956464	-0.00527302821458052	0.029411495044598	-0.0421172011965295	0.0711588439549317	-0.0174201988282635	-0.056462324405431	0.0611324396249484	0.021778896006082	0.0639687266898982	0.0521575710255912	-0.0200812277250589	-0.0519626309414275	-0.0420384796271712	0.0123084083747048	-0.0351954875162259	0.0513860945201977	0.0424763041375644	0.00781304132137836
8	0.00313071315770141	-0.0375024245024071	0.0747199983813509	0.0162990579094949	0.0269531628609258	-0.0124255485301752	-0.00265210017584417	0.0119697599204434	-0.0323295712494874	-0.0750080056116252	-0.0806181123737663	0.0688869892488925	-0.041743333353075	0.021643660464823	0.0381277712446146	0.0431764044714719	0.0511099506299727	0.0424511380104682	-0.120497876469805	0.0219373937780884	-0.0441527244150749	0.100948161614094	0.0112368022617306	-0.0082225973949137	-0.0394232499808552	-0.0317530906925958	-0.0230096762935252	0.0314663037162431	0.010040398835061	-0.049919349015442	0.000162873801196139	-0.0676143849414373	-0.000295210133744081	-0.00906327257824228	0.0277278059444544	-0.0103807380805148	-0.0429573978186104	0.00707117826338066	0.0307583021956791	0.0324171669363337	-0.000769255757361836	-0.00866679177421222	-0.0502818477754337	0.00176180523058434	0.0549283041743918	-0.0369746326904747	-0.050789147328843	0.0364525809374745	0.0451560054889831
9	0.0341058249672506	-0.0496829930189827	0.0250759675636363	-0.0347860554920656	0.00682588186982032	-0.00907053166257376	-0.0492383755648623	-0.00739432002953745	0.037018148278051	-0.0618993372952545	-0.0515375893701241	0.0697422578013396	-0.025986091629592	0.0719353383119586	0.073121366994748	-0.00269150572322392	0.0161625652069667	0.0459078538554895	-0.0658771884808229	0.00970417782080751	0.0242759296851433	0.0539966030864945	0.0593839270718278	-0.0413470454987793	-0.00953645799130172	0.00450656603566619	-0.00426966292505597	-0.0362331006528494	0.0102959762531226	0.00726397768972755	0.0101574119268766	-0.00327777643341598	0.02562536788017	-0.0823600392652279	0.0283770112224484	-0.00860124872848458	-0.0489990363907655	0.0140103106796362	0.0428779158201868	0.0214985042760634	0.0351033707716735	0.014592022189763	-0.0618148413544325	-0.00688188940557116	-0.00132497028372606	0.0210856447985028	0.0542482296121187	0.0514057039763232	0.0118451570868824
10	0.0121263503405668	-0.0272326017637255	0.0543682325280657	0.058585631095747	0.0325067019237597	-0.0587585628026495	0.0428449582416765	0.0442656855037077	-0.0316170166022903	-0.0982312782744676	-0.0509189041003197	-0.0086770108246728	0.0348069571956331	-0.00498844415649563	0.0757373201989828	-0.00447316195756652	-0.0203029465465428	-0.0396564304279763	-0.0577815661368603	0.0226798733104075	0.0269282867676122	0.0474394210630344	0.0270530960302527	-0.0782809714885883	-0.0478452995880572	0.0268547549935562	0.00291913691539284	0.0409502012095177	-0.00971716215886984	-0.0359051838672537	-0.0130966562456741	-0.0104478131761482	0.0208904238983554	-0.0333018844892712	0.0305034251492257	-0.034312006718115	-0.0231944407056922	-0.0492181385763206	0.0373860652847128	0.0584441648041016	-0.0228067241427405	0.08238290102133	-0.0707218590830842	-0.0570067983092698	0.00977398699361104	0.00802595306161779	-0.0342591026678462	0.0233230620510834	-0.00582779922548562
11	0.0423118422545381	-0.100571155345866	0.0308148025464827	-0.00564824132251641	0.00618003018673317	-0.0528626027947538	0.0273462969957325	-0.00560931814788693	0.00924189259716981	-0.0593078542499653	-0.0461871336767316	0.0217528610424552	0.0182135219071499	0.0536687018335818	0.0369083115063021	0.0110000328490863	0.0160348603278809	0.0116264162184869	-0.019455315762413	0.0102605222383029	0.0157187629301042	0.0492690622988165	0.0147893320741678	-0.0493552333808675	-0.0276415447529233	0.00267002834507253	0.0280312031147775	0.0420148864143388	0.0750810688244549	-0.0429051647868813	0.0417692343837702	-0.0654773397444178	0.00978895124085636	-0.0463692860159579	0.0758609529876312	-0.0463540449319188	0.0470183577048088	-0.0232056511511438	0.0053624907327842	0.011805488935555	0.03648629454815	0.0605363063800103	-0.0309156859052099	0.0270733047889486	0.0452549830401882	-0.0245913455051101	0.0282979794338414	0.0162931315574256	0.00919515822209796
12	0.0885520738880583	-0.0273634588345976	0.037132412210164	-0.00997350294822678	0.0349519343621886	0.0133934267225623	-0.0639215798693807	0.045826188670374	-0.024191326637309	-0.111273467380885	-0.0189588393215729	-0.0021310428025353	-0.0191230430143809	0.0509912063981016	0.0374021159156657	0.00943639666807583	-0.0106308365691966	0.0336000291937726	-0.013027022188961	-0.0170739245975537	-0.00850358330325783	0.026770062268356	-0.0197473509660335	0.0121729982133363	-0.0293613261835041	-0.0547684771712522	0.0035768290521627	0.0448428911602756	-0.00459657770121995	0.0343621870340135	0.0590534794764281	-0.00919250246228673	-0.00920028959394116	-0.0134199897877658	0.00732963377028122	-0.0789007354266439	-0.0469080375924319	-0.0091707141264281	0.0269508653364723	0.0843667272430075	0.0121596809949987	0.0531217467052259	-0.0430268663401437	0.0210876977657824	0.0365974747006917	-0.0108215653679679	0.0286512603943925	0.0190502512724881	0.0186009136408508
13	0.0458850501191612	-0.00539357976127346	0.0254885816899486	0.0205383325519668	0.057912933242455	0.0327332446553579	-0.0286595233357468	0.0559775938117943	0.0290970447453192	-0.0754568499122142	0.00912803626658086	0.0313388805786854	0.0455342214095774	-0.00309304434961261	0.079724287900976	0.0517872116646938	-0.015106536890107	0.0262944333771425	-0.0546864980561415	0.0260172891728377	0.0456892672700301	0.0775285442782649	0.0579786172263682	-0.0251675916720575	-0.00212937585991123	-0.0573801098433595	-0.0154548326812158	-0.00252514214854371	-0.0455874953597293	0.00137538671314733	-0.0100579961941609	-0.0400836945308643	-0.0647812555818303	-0.0639879059125811	0.0231116733479865	-0.0404052596314837	-0.0751455001947741	-0.0171735749792714	-0.0119542616187606	0.0503270014757974	0.0296315164518569	0.0341787610250149	-0.0529310892316517	0.0434948777170575	0.020995471654747	-0.0374611026477723	0.0623423981426037	0.0507430695776917	-0.0326592207912362
14	0.0594475001350477	-0.0632248082288614	0.0646399390125092	0.0159937215713844	0.0586670687517898	-0.0580624878290631	-0.0174641626803571	0.0469216363728058	0.00335055164386079	-0.0547969092338135	-0.0641481317150377	0.078565992533018	0.0348381958532168	0.0512553336274867	-0.0148050222631207	-0.0319824465875882	0.0188973746261568	0.0392451262123582	0.0186619331826327	0.0691581393681444	-0.0013990074639194	0.0686657364568845	0.0438505928380435	-0.00391007347925546	-0.00977321666478537	-0.0397192573065204	-0.0278588589742581	0.023920918081803	-0.013040210368641	0.0123298387323038	0.0137178318160162	-0.0242178337325504	-0.00833126990185092	0.00758754206327845	0.05080976188533	-0.0370075758873555	-0.0407466694115534	0.0551299008577237	0.0308087224333904	-0.0333440672952192	0.0412483775501903	0.00952429708958478	-0.0330991987954218	-0.0079723043067725	0.0336796108196487	-0.03250786362455	0.0244145636042929	0.0755250768222827	-0.011782090917584
15	0.0684442506719696	-0.0494570671664202	0.000994110312073768	0.026035514340982	0.00816728125707168	0.0227574957845426	-0.0442733816586595	0.0198563625649536	-0.0386182975994267	-0.100612861469685	-0.0857619712443608	0.0636701329266455	0.0462111393465093	0.0106161486833784	0.0229154410972053	-0.0190866741019777	0.00366173435718669	0.0388677778326277	0.0128095872524819	-0.0136971732859045	0.0412774615935541	0.0260017956211258	0.0337390177905945	0.00253500019320957	-0.0123620950837784	-0.0365256119030842	-0.0680755208865219	-0.00105398628135787	-0.0559415427486463	-0.0237058166436937	0.0937325640496499	-0.0512998747960098	-0.0142842194362159	-0.0495663479309842	0.056270248079141	-0.045781368715965	-0.00509924031768866	-0.0379726060117063	0.0246297187532754	0.0154624308665066	0.0354756878845276	0.020939157280212	-0.0430507352318931	0.00531335435919693	0.0238068684531411	-0.0125627401100434	0.0631780035581632	0.0519438056465151	0.000416322206752554
16	0.085468757065324	-0.0363718030064902	0.0626261720726942	-0.000071895860785396	0.0122814317782249	-0.07631626587691	0.0119914054341513	0.0663924270286068	-0.0273259036329311	-0.0603010138904444	-0.0175414284904292	0.0303068741524477	0.0224548609660402	0.0621646435876863	0.0703888576604624	0.00321136356426411	-0.0182297999721067	0.0154646397632485	0.063300303969993	0.0645661778572319	-0.00365493558473799	-0.0128093500508379	-0.00823447964324438	-0.0241185706871804	-0.0515743799784853	-0.0111507665204705	-0.06591466900348	0.0245988234492905	0.0433155790745423	-0.0718564897113702	0.0480945784221076	-0.0371996979133843	-0.0288219645656531	-0.0386732635962241	0.0573770284057314	-0.0409779834602329	-0.038372203768484	-0.0581911551277855	0.0477999309614625	0.0483888328567791	-0.0436587614179402	0.037777614258179	-0.0415163252982557	0.00208270571568738	0.0237751728296697	-0.0406938455737152	0.0929817087209269	0.0609766281718982	-0.00408937142822652
17	0.0101369706678324	-0.0210178448973067	0.0318041285519879	-0.0464784752571424	0.0324626081466651	0.0499492210179651	-0.075648475311206	0.058909629976871	-0.0132474965449408	-0.0539489355477895	-0.0406986286961003	-0.0678559968673349	-0.0187797734298932	0.00466393893924698	0.0541848390524081	0.00301289316850839	0.00622760142984622	0.0821319255532395	-0.00367182612352523	0.0493733509689104	0.0526526745875529	0.0247930063544442	0.0931560497918298	-0.0201332133434537	0.0481847705071164	0.0454574568636969	-0.0211294694406595	0.0382185820177945	0.0570506276885908	-0.0311805304028763	-0.0260611586701436	0.0052275883976917	-0.0377947889614661	-0.0112408853208399	0.0155836740081214	-0.0699662756472847	-0.0298260674795368	0.00912391654946884	-0.0138131863170647	0.0253610416547141	0.0210993546177544	0.0630899034773858	-0.0459740873984856	-0.0585256790161934	0.0366505239198224	0.0624475324524857	0.0527981689401634	0.0403882029331379	-0.0135505065741881
18	0.0112591793967193	0.0286991243183339	0.00538158527412686	-0.0710212469676404	0.0641426193565748	0.0370095142851953	-0.0246735230483644	0.0190471390235419	0.017737979590589	-0.0717227883066314	0.0462438795122525	0.00326065351911896	0.0492544393713317	0.0363737579030092	0.0475548273598115	-0.00295826147523024	-0.0019934741879893	0.000348515399106143	0.0222064419905114	0.0377216861761932	0.0415393577123787	0.0366696330970277	-0.000509470664173561	-0.0532099157473349	0.0193980855143481	-0.00678822558718559	-0.0267905658992084	0.08633038107113	0.0802962253458613	-0.0145113943959389	-0.0405207346056627	-0.0253861252950586	-0.00632032501026749	0.00444694833376552	0.0246631822682067	-0.0461101122523899	0.036127547248484	-0.0350280371169824	0.0311751174655167	-0.00511946380224776	0.0545693590269857	-0.0138439156096571	-0.0683581549107279	0.0602499080718444	0.0234866453369522	-0.0556036823873296	0.0891437261783514	0.016112271266153	0.0315070920709779
19	0.0147290651638851	0.0148162816108791	0.0324382173261117	0.00788786996370679	0.0939933587602625	-0.0327390005493146	-0.00737561326595515	0.0827460862221067	-0.0305145869368125	-0.0500779055248668	-0.0187169570851577	-0.0259833311657145	-0.00250928944666129	0.0341827533077138	0.0831311479862327	0.0432156906203874	0.0072673213477634	-0.00805111653114349	0.0272211652110118	0.0486950578942565	0.0187005101573684	0.0117697458294375	0.0303216248683513	-0.0199878732636009	0.0397990016684144	0.0115590204491829	-0.022812215111294	0.0499475041167345	0.0331185103592109	-0.0873502185269996	0.00393192506219878	0.0100982853862733	-0.0147348377672084	0.0595513629350643	0.0468415324687379	-0.0318809767009913	0.0249430114763656	-0.00403230100601948	-0.0219654363367414	0.0244000390442594	0.0165195252889814	0.0122866831544857	-0.0356852050614886	-0.00687870672811079	0.00889473040614745	-0.0165935668453132	0.030018561986148	0.00889422518172254	0.0109609059399636
20	0.0772267079590412	-0.00761960691477481	0.0291193748676328	-0.0156102743493038	0.0562517557186172	-0.0185628879444472	-0.0405140438683358	-0.0192048315395638	0.0221837626772272	-0.0458186803129762	-0.00526785384932774	-0.0350240660750708	0.0144686996378996	0.0041106597746914	0.0501954626302589	-0.00457151637505387	0.0180340116108342	0.0494426746282669	-0.0530112957667746	0.0383732911067818	0.111168711269656	-0.0107659043954299	-0.0119776839038839	-0.02955504462873	-0.0346275252338065	-0.0062769035004575	-0.00929699861686456	0.00301465664377742	0.0625073500451983	-0.0593267810445716	-0.0480754106764784	-0.00927469926314024	0.0127676756366488	-0.030296831494061	0.030971685642943	0.025127998987419	-0.0381172849941177	0.0113877001443785	-0.0137610830251119	0.0348309696555631	0.0606655839682167	0.0637108209001608	-0.0482977172100092	-0.0142977514005754	-0.00985010021850656	-0.0000370121463197662	-0.00609681560445378	0.00459943522157045	-0.00694132512228872
[truncated: 951 more columns]
