# Supplementary material for: Early warning signal for a tipping point suggested by a millennial Atlantic Multidecadal Variability reconstruction
Source: Nat Commun. 2022 Sep 2;13:5176. doi: 10.1038/s41467-022-32704-3 (PMC9440003; doi:10.1038/s41467-022-32704-3)
Supplement: Supplementary file 3 — Source Data [file 41467_2022_32704_MOESM3_ESM.zip › SourceData/Figure_3/Figure_3b_1.csv]

N_yearEruption	composite_AMV	composite_NASST	confLev_95_low_AMV	confLev_95_up_AMV	confLev_95_low_NASST	confLev_95_up_NASST
-10	0.0159353183246371	-0.0488478444032197	NA	NA	NA	NA
-9	0.216333267225364	-0.0277003253461605	NA	NA	NA	NA
-8	0.120650329772199	0.015273344073753	NA	NA	NA	NA
-7	0.118089024630934	0.00218759646835245	NA	NA	NA	NA
-6	0.152707597619003	0.0359686131247257	NA	NA	NA	NA
-5	-0.0139613577199786	0.0693775278337384	NA	NA	NA	NA
-4	0.0930761259106941	0.0144454939680702	NA	NA	NA	NA
-3	0.035330644338784	-0.0125239763300417	NA	NA	NA	NA
-2	-0.399402215894591	0.00202612966444484	NA	NA	NA	NA
-1	-0.338758734207045	-0.0502065590536631	NA	NA	NA	NA
0	-0.202412034639526	-0.0540923816269871	-0.0701947753621876	0.0708915971470872	-0.0917845155808722	0.0895192947493414
1	-0.469547557565506	-0.139538590121434	-0.0709137304705474	0.0778884386705814	-0.0909837294203445	0.0944186324580089
2	-0.533983542106333	-0.141181765939486	-0.0754490896429403	0.0796032608161156	-0.0944282938358843	0.104442613471838
3	-0.317293688249373	-0.125381288658034	-0.0722583527868894	0.075264594172697	-0.0992105312438167	0.104481055226801
4	-0.405924790676297	-0.146740906299836	-0.0789449150991152	0.0824007279651625	-0.101737113402278	0.106318359967605
5	0.0815309825285554	-0.152921604267128	-0.0830939521501156	0.0741558793911691	-0.108255432787515	0.10553876239998
6	-0.241495396974739	-0.194134012331726	-0.0754398597544464	0.0804472915008004	-0.103348673488664	0.100652078263481
7	-0.319297661554036	-0.204657229291142	-0.0803397577894107	0.0787874706112745	-0.111204035651545	0.117179663188657
8	0.467529995775561	-0.121573038417783	-0.0786411369707778	0.0786093071283181	-0.111471731318531	0.111295382602239
9	-0.346639554771405	-0.141634937847352	-0.0726121845611603	0.0829957718383877	-0.104802278434698	0.112215490467445
10	-0.412683187603646	-0.162712199105908	-0.0795463599758706	0.0830792206799178	-0.118333473515849	0.115918371571114
11	-0.0968961086081113	-0.138601100584585	-0.0881930991870139	0.0779279753216676	-0.119693762986515	0.116835582972665
12	0.0184582900707218	-0.129457681291413	-0.0878211083361637	0.08332927064841	-0.116957091532953	0.115728803187241
13	-0.00408670565955689	-0.123196195830868	-0.0828438636485127	0.0869748974192755	-0.117553748321361	0.119496359547134
14	-0.461179021493144	-0.109486153667484	-0.0823126827342019	0.0805974891993848	-0.119484140146643	0.118621726799745
15	0.0789453063989825	-0.0594905954839169	-0.0894281562651301	0.0768420981135113	-0.121468394586881	0.118114190885477
16	-0.0715298097816547	-0.106758531059478	-0.0860390438936694	0.0833251810429725	-0.118085231863706	0.112153222818315
17	-0.276433330927493	-0.0622736631384434	-0.086699328708699	0.0839618785644709	-0.119468061713119	0.117367666631277
18	-0.332512370433674	-0.106062905654129	-0.0863770787719488	0.0796902260929788	-0.121749423553796	0.119282563046068
19	0.125788282913566	-0.0335283125755843	-0.0878290545193865	0.0793062098911393	-0.131083359491493	0.12285926394758
20	0.176497399440921	-0.0351123439790439	-0.0840702831085889	0.0892181737902222	-0.119566309013064	0.118130594421739
