# Supplementary material for: Early warning signal for a tipping point suggested by a millennial Atlantic Multidecadal Variability reconstruction
Source: Nat Commun. 2022 Sep 2;13:5176. doi: 10.1038/s41467-022-32704-3 (PMC9440003; doi:10.1038/s41467-022-32704-3)
Supplement: Supplementary file 3 — Source Data [file 41467_2022_32704_MOESM3_ESM.zip › SourceData/Figure_3/Figure_3a.csv]

time	rec_AMV	rec_NASST	rec_AMV_smooth	rec_NASST_smooth
850	0.366301463802347	NA	0.0523200754101997	0.0523200754101997
851	0.0210869913360223	-0.608105555818503	0.0431814633378997	0.0431814633378997
852	-0.203232616083137	-0.840275983726485	0.0362243169269206	0.0362243169269206
853	-0.0887933031176338	-0.322976461216159	0.0313820095535116	0.0313820095535116
854	-0.00353554924606654	-0.734056675537095	0.0285879145939218	0.0285879145939218
855	-0.0136509708245271	-0.798462675547728	0.0277754054244004	0.0277754054244004
856	0.149372208978989	-0.43937154361539	0.0288778554211967	0.0288778554211967
857	-0.00853221708406429	-0.581541206838983	0.0318286379605597	0.0318286379605597
858	0.0532686548579668	-0.706144242842244	0.0365120127721289	0.0365120127721289
859	0.00568320198671298	-0.525699768179817	0.0426157849991042	0.0426157849991042
860	-0.0490223196949029	-0.619393489534865	0.0497786461380758	0.0497786461380758
861	0.112207866366842	-0.511960527686026	0.0576392876856337	0.0576392876856337
862	0.101422650928906	-0.389936600272006	0.0658364011383683	0.0658364011383683
863	0.0524895292109113	-0.429538927621336	0.0740086779928694	0.0740086779928694
864	0.385134590375696	-0.147407173679423	0.0817948097457274	0.0817948097457274
865	-0.0979407014474487	-0.711587984947825	0.0888334878935324	0.0888334878935324
866	0.209251133516428	-0.473443407138825	0.0948373389952137	0.0948373389952137
867	0.0278920171873496	-0.438667011820715	0.0998147298590579	0.0998147298590579
868	-0.00850050406557532	-0.53724372797579	0.103847962355691	0.103847962355691
869	0.296307270735739	-0.302735177310086	0.107019338355737	0.107019338355737
870	-0.0596358843923323	-0.598141116226694	0.109411159729824	0.109411159729824
871	0.00568411216609093	-0.675603637777263	0.111105728348577	0.111105728348577
872	0.287065817658173	-0.379652885308187	0.11218534608262	0.11218534608262
873	0.0398727880385458	-0.428440794516872	0.112732314802581	0.112732314802581
874	-0.0133482655346729	-0.603926428762351	0.112804021139367	0.112804021139367
875	0.222523971795456	-0.0231449749184591	0.11235819076502	0.11235819076502
876	0.382871176584719	-0.0802227985691383	0.111327634111861	0.111327634111861
877	-0.0548426165588465	-0.48500078922031	0.109645161612216	0.109645161612216
878	0.0719489568819481	-0.216652177472046	0.107243583698406	0.107243583698406
879	0.164165292835848	-0.294771461505288	0.104055710802756	0.104055710802756
880	-0.071061367622796	-0.437822461806295	0.100014353357588	0.100014353357588
881	0.229278334270428	-0.0561170138791021	0.0950523217952266	0.0950523217952266
882	0.144402106614713	-0.0220319543493945	0.0891573043882975	0.0891573043882975
883	-0.022894500078356	-0.333778093524465	0.0825365007706409	0.0825365007706409
884	0.0828109836958468	-0.435898728904947	0.0754519884163998	0.0754519884163998
885	0.267103892521737	-0.105069010231406	0.0681658447997174	0.0681658447997174
886	0.00191654542549057	-0.567388217042963	0.0609401473947368	0.0609401473947368
887	0.038856430712694	0.113968599368355	0.0540369736756011	0.0540369736756011
888	-0.188537933062947	-0.461047079048561	0.0477184011164535	0.0477184011164535
889	0.0866886210843684	-0.266755678141108	0.0421722979535921	0.0421722979535921
890	-0.0633172573638442	-0.572118614883567	0.0372896954719347	0.0372896954719347
891	0.0344784303864837	-0.362638217590379	0.0328874157185543	0.0328874157185543
892	0.174972465876251	-0.23901601601487	0.0287822807405238	0.0287822807405238
893	0.108594857787911	-0.494234779854435	0.0247911125849161	0.0247911125849161
894	0.0423914672550522	-0.0575257618454508	0.0207307332988041	0.0207307332988041
895	0.0670967715052694	-0.145644091453709	0.0164179649292607	0.0164179649292607
896	-0.0615622626254427	-0.347267350113593	0.0116696295233588	0.0116696295233588
897	0.0294948774533585	-0.299740271609001	0.0064039892200582	0.0064039892200582
898	0.0921834093350235	-0.379751705318134	0.000945066525866585	0.000945066525866585
899	-0.0724700575736734	-0.468292762124563	-0.00428167596082151	-0.00428167596082151
900	-0.130082892408062	-0.838515149729708	-0.00885077564161156	-0.00885077564161156
901	-0.0224512718905354	-0.313836260718147	-0.0123367699181089	-0.0123367699181089
902	0.0595722909366105	-0.782679105667596	-0.0143141961919191	-0.0143141961919191
903	-0.0218735808947891	-0.81342567694956	-0.0143575918646475	-0.0143575918646475
904	0.021302409869445	-0.592663561469116	-0.0120414943378996	-0.0120414943378996
905	-0.123643139314362	-0.860313783709998	-0.0070842916510103	-0.0070842916510103
906	0.00464278771750511	-0.641574438020378	0.000220225605766949	0.000220225605766949
907	-0.0726497016365689	-0.624939722713821	0.0094344162044493	0.0094344162044493
908	0.14192534131385	-0.361398653892671	0.0201206389170539	0.0201206389170539
909	-0.103361581018869	-0.481216888179055	0.0318412525155979	0.0318412525155979
910	0.103609234366839	-0.427339103983858	0.0441586157720983	0.0441586157720983
911	-0.0765069777617516	-0.589074889781251	0.0566350874585722	0.0566350874585722
912	0.323183565093208	-0.315026568335536	0.0688330263470368	0.0688330263470368
913	-0.121718547918782	-0.690050721689963	0.0803543775889605	0.0803543775889605
914	0.193482838736527	-0.477740909883075	0.0909594318536164	0.0909594318536164
915	0.144659658187994	-0.103921540453101	0.100448066189729	0.100448066189729
916	0.106476279083774	-0.355904988691266	0.108620157646023	0.108620157646023
917	0.203126340449275	-0.23809120562591	0.115275583271223	0.115275583271223
918	-0.053024070571018	-0.391349559349738	0.120214220114052	0.120214220114052
919	0.226825520660302	-0.317178587949542	0.123235945223237	0.123235945223237
920	0.143608598425524	-0.203894145540777	0.124140635647501	0.124140635647501
921	0.187371024996004	-0.3145797733569	0.122803258110397	0.122803258110397
922	0.0875837667893871	-0.380161015961585	0.119399138034792	0.119399138034792
923	0.18838030820883	-0.214086614902201	0.114178690518384	0.114178690518384
924	0.0398744191919896	-0.288474287951317	0.107392330658869	0.107392330658869
925	-0.0466565683277788	-0.361077696797838	0.0992904735539419	0.0992904735539419
926	0.324808657832315	0.0223487413476981	0.0901235343012999	0.0901235343012999
927	-0.00293101188838309	-0.475477842220042	0.0801419279986391	0.0801419279986391
928	0.10568872335872	-0.365152294023097	0.0696157066705923	0.0696157066705923
929	-0.125424895383448	-0.267136791607207	0.0588934700495388	0.0588934700495388
930	0.159466948098285	-0.203608900624177	0.0483434547947939	0.0483434547947939
931	0.0316337736323418	-0.358447262794801	0.0383338975656739	0.0383338975656739
932	0.118701382246249	-0.204901899411599	0.0292330350214943	0.0292330350214943
933	-0.046126952581509	-0.472396346992298	0.0214091038215708	0.0214091038215708
934	-0.0104756307592217	-0.300609367946388	0.0152303406252193	0.0152303406252193
935	0.174029781328346	-0.196461158493457	0.0110649820917554	0.0110649820917554
936	-0.0975181064470919	-0.266976663619667	0.00919629721973705	0.00919629721973705
937	0.150358661027043	-0.272271627671188	0.00956768436469097	0.00956768436469097
938	-0.0469622349141205	-0.432115495089723	0.012037574221386	0.012037574221386
939	-0.0694994179146453	-0.584426035952358	0.0164643974845911	0.0164643974845911
940	-0.282420224607382	-0.739071575262107	0.0227065848490751	0.0227065848490751
941	-0.0196721867642574	-0.21530162924858	0.0306225670096068	0.0306225670096068
942	0.0411506209825738	-0.449668820651856	0.0400707746609552	0.0400707746609552
943	0.0370990465692575	-0.374909250279732	0.050909638497889	0.050909638497889
944	0.31134950688083	-0.231126505031105	0.0629220414546724	0.0629220414546724
945	-0.0209968242647066	-0.428526318061153	0.0755886754235499	0.0755886754235499
946	0.0868710183238129	-0.270550511370158	0.0883146845362614	0.0883146845362614
947	0.0490034627009512	-0.350449375159833	0.100505212924547	0.100505212924547
948	0.341534353750176	-0.173637393519451	0.111565404720146	0.111565404720146
949	0.184694159831803	-0.137727367299713	0.120900404054798	0.120900404054798
950	0.160534217869624	-0.24538924550022	0.127915355060243	0.127915355060243
951	0.12173443961958	-0.160252112126606	0.132015401868221	0.132015401868221
952	0.169820151258961	-0.313947364601614	0.132787681672786	0.132787681672786
953	-0.0780949049179258	-0.329232847935845	0.130547303917243	0.130547303917243
954	0.0905512456564708	-0.365363800477575	0.125791371107215	0.125791371107215
955	0.255560900110798	0.0396474610596709	0.11901698574832	0.11901698574832
956	0.20682497844412	-0.045027644624305	0.110721250346181	0.110721250346181
957	0.254825092587767	-0.224542528854898	0.101401267406417	0.101401267406417
958	-0.227907263331114	-0.673147871748202	0.0915541394346488	0.0915541394346488
959	0.108902952148145	-0.271733797982977	0.0816769689364969	0.0816769689364969
960	0.189789369544905	-0.161217340592783	0.0722336842810631	0.0722336842810631
961	-0.0132874521706383	-0.330717509411407	0.063555517291373	0.063555517291373
962	-0.0022127542489748	-0.34994567217005	0.055940525653933	0.055940525653933
963	0.0807150720280552	-0.0649802612352048	0.0496867670552498	0.0496867670552498
964	0.198950033987837	-0.260955135360935	0.04509229918183	0.04509229918183
965	0.0590552255751346	-0.431212966581537	0.0424551797201803	0.0424551797201803
966	-0.154743837548005	-0.238643104009193	0.0420734663568072	0.0420734663568072
967	-0.274945884922904	-0.540317655635413	0.0441269166826742	0.0441269166826742
968	0.309281197802498	0.0527621889590583	0.0483220879065727	0.0483220879065727
969	0.109696574534659	-0.0476838967629366	0.0542472371417506	0.0542472371417506
970	0.0845445234306652	-0.229347633012374	0.0614906215014561	0.0614906215014561
971	-0.106490225240816	-0.243540676433869	0.0696404980989372	0.0696404980989372
972	0.340372270843076	0.0450584413601934	0.0782851240474423	0.0782851240474423
973	0.0624166152888261	-0.275970467804858	0.0870127564602192	0.0870127564602192
974	-0.184620141644299	-0.141726357425118	0.0954116524505162	0.0954116524505162
975	0.167472149971388	-0.0608981624095278	0.103083821542142	0.103083821542142
976	-0.211936512886849	-0.511851242131584	0.109686282901151	0.109686282901151
977	0.262344281278458	-0.16715328614287	0.114889808104157	0.114889808104157
978	0.147531467730945	-0.134206459979269	0.118365168727775	0.118365168727775
979	0.375503220824593	-0.100744546249483	0.119783136348619	0.119783136348619
980	0.261706317712027	-0.180690646583139	0.118814482543304	0.118814482543304
981	0.291012381356041	-0.0441951276050127	0.115129978888444	0.115129978888444
982	0.369009840668288	0.0482622106819073	0.108400396960654	0.108400396960654
983	-0.078662555012569	-0.232632594153021	0.0984377683261993	0.0984377683261993
984	0.0194208179341257	-0.176456170334562	0.085619164509948	0.085619164509948
985	-0.153683296028779	-0.284442622099035	0.0704629170264197	0.0704629170264197
986	-0.0559690478479308	-0.197618908199354	0.0534873573901336	0.0534873573901336
987	-0.0105957240901621	-0.25120879643503	0.0352108171156089	0.0352108171156089
988	-0.0127630269569903	-0.405479248792256	0.0161516277173654	0.0161516277173654
989	-0.0774154481593107	-0.269077569748945	-0.00317187929007792	-0.00317187929007792
990	0.0107322907273095	-0.559045424181782	-0.0222413723922016	-0.0222413723922016
991	-0.0907900532787662	-0.315275667668178	-0.0405428884933792	-0.0405428884933792
992	0.193542268528219	-0.38972601642994	-0.057579938173555	-0.057579938173555
993	0.20685253213166	-0.351129869054961	-0.0728604004315662	-0.0728604004315662
994	-0.170429308235783	-0.574878590002411	-0.0858921542662501	-0.0858921542662501
995	0.0341164678294346	-0.437472524134097	-0.0961830786764432	-0.0961830786764432
996	-0.308414559686807	-0.460072760631404	-0.103241052660983	-0.103241052660983
997	-0.127715492722422	-0.467419822315125	-0.106573955218707	-0.106573955218707
998	-0.30537901711402	-0.192717102945887	-0.105895221527579	-0.105895221527579
999	-0.214612406428153	-0.157219176253875	-0.101740511482072	-0.101740511482072
1000	-0.254859930325735	-0.313690807918408	-0.0948510411557849	-0.0948510411557849
1001	-0.0318823213481791	-0.283920674550265	-0.0859680266223185	-0.0859680266223185
1002	0.0360124174419834	-0.322161523369523	-0.0758326839552728	-0.0758326839552728
1003	-0.18973298363404	-0.437280451162002	-0.065186229228247	-0.065186229228247
1004	-0.0796113284058566	-0.352707644933226	-0.0547698785148415	-0.0547698785148415
1005	0.141724357522505	-0.34382672148325	-0.0453248478886555	-0.0453248478886555
1006	0.274040493463999	-0.170580857391408	-0.0374064504865696	-0.0374064504865696
1007	-0.113111161962332	-0.204962210077793	-0.0308263876985842	-0.0308263876985842
1008	-0.010463468977491	-0.306898555488315	-0.0252104579779804	-0.0252104579779804
1009	0.0537115293879477	-0.351801690088636	-0.020184459778039	-0.020184459778039
1010	-0.0796247466014479	-0.231150564545738	-0.0153741915520409	-0.0153741915520409
1011	-0.11800486395591	-0.458537144139927	-0.0104054517532673	-0.0104054517532673
1012	0.00732253437945483	-0.396701385911766	-0.00490403883499866	-0.00490403883499866
1013	-0.107294995878608	-0.420138684374901	0.00150424874948364	0.00150424874948364
1014	-0.0088519233684938	-0.447007361525191	0.00903381457910696	0.00903381457910696
1015	-0.0205122257725364	-0.384340927960232	0.0172598703616291	0.0172598703616291
1016	-0.00809302723860274	-0.530788567899122	0.0255978298370166	0.0255978298370166
1017	-0.00560421598824939	-0.406400487702872	0.0334631067452351	0.0334631067452351
1018	0.00560687982018138	-0.290968037383039	0.0402711148262513	0.0402711148262513
1019	0.16880033051358	-0.124389201445956	0.0454372678200307	0.0454372678200307
1020	0.265896295945779	-0.11306104193235	0.0483769794665398	0.0483769794665398
1021	-0.0271413458096145	-0.468927872301308	0.0485056635057444	0.0485056635057444
1022	0.159385032143524	-0.313759231893863	0.045467600091905	0.045467600091905
1023	0.155213620919867	-0.182065597009369	0.0398225350364582	0.0398225350364582
1024	-0.174983539289506	-0.409943485949295	0.0323590805651352	0.0323590805651352
1025	0.178050888156926	-0.198854158710726	0.0238658489036666	0.0238658489036666
1026	0.0147444751157419	-0.527578441643057	0.0151314522777838	0.0151314522777838
1027	-0.130398700515875	-0.353617826616862	0.00694450291321723	0.00694450291321723
1028	0.00246794688538643	-0.274538126674196	0.0000936130356983964	0.0000936130356983964
1029	0.0390310976480032	-0.325400725965	-0.00463260512904219	-0.00463260512904219
1030	-0.196096435569753	-0.366746222176248	-0.00660909520014991	-0.00660909520014991
1031	0.0267912669039414	-0.239610994194623	-0.00586502417627689	-0.00586502417627689
1032	-0.0517154641096677	-0.309341158270774	-0.00259311490095177	-0.00259311490095177
1033	0.0494288264480504	-0.127620487957475	0.00301390978229659	0.00301390978229659
1034	0.163130572208469	-0.223907650654766	0.0107633270299399	0.0107633270299399
1035	-0.236256063298035	-0.526854222387969	0.0204624139984489	0.0204624139984489
1036	0.0376263000625505	-0.280542605315159	0.0319184478442956	0.0319184478442956
1037	-0.0000854543684214266	-0.40791511153576	0.0448431979804991	0.0448431979804991
1038	-0.0183581938638168	-0.240710592649438	0.058566402846274	0.058566402846274
1039	0.11775926152339	-0.344222538479799	0.0723222931373822	0.0723222931373822
1040	0.190378537455709	-0.291385864397106	0.0853450995495854	0.0853450995495854
1041	0.00308488587328878	-0.342223068429922	0.0968690527786468	0.0968690527786468
1042	0.167925371708358	-0.272110711650007	0.106128383520328	0.106128383520328
1043	0.247120997159391	-0.265833636557005	0.112357322470392	0.112357322470392
1044	0.237647883607587	-0.148241004914033	0.1147901003246	0.1147901003246
1045	0.257445234678188	-0.0503577677576145	0.112917412991075	0.112917412991075
1046	-0.0729147972214049	-0.402908666677769	0.107255817227384	0.107255817227384
1047	0.224710096418851	-0.130740981533741	0.0985783350034502	0.0985783350034502
1048	0.19718526483088	-0.338030725821133	0.0876579882892008	0.0876579882892008
1049	-0.0992686772281187	-0.364059382416954	0.0752677990545619	0.0752677990545619
1050	-0.0798239604389207	-0.407673297189206	0.0621807892694582	0.0621807892694582
1051	0.063893375208798	-0.365717487535541	0.0491699809038165	0.0491699809038165
1052	-0.087543711296784	-0.387023514895256	0.0370083959275617	0.0370083959275617
1053	0.121853262133895	-0.398577057320352	0.0262832241826119	0.0262832241826119
1054	0.00609546834148552	-0.285319081259522	0.0168383269988497	0.0168383269988497
1055	-0.0243895312562654	-0.279580088925977	0.00833173357815057	0.00833173357815057
1056	-0.0486067636918513	-0.417334321035864	0.000421473122388981	0.000421473122388981
1057	-0.103347249982736	-0.378975512664522	-0.00723442516655996	-0.00723442516655996
1058	0.212722217020311	-0.3340498867834	-0.0149779320868211	-0.0149779320868211
1059	0.0628638688436918	-0.412578437071483	-0.0231510184365201	-0.0231510184365201
1060	-0.130816755581886	-0.483006847350583	-0.0320956550137815	-0.0320956550137815
1061	0.112699792278206	-0.121241284337845	-0.0420051227616214	-0.0420051227616214
1062	0.047404261872685	-0.226216467876744	-0.0524779432026163	-0.0524779432026163
1063	-0.197018605596348	-0.53448138073769	-0.0629639480042344	-0.0629639480042344
1064	-0.193753364533752	-0.356815112778379	-0.0729129688339426	-0.0729129688339426
1065	-0.0437161406365019	-0.466691697654195	-0.081774837359209	-0.081774837359209
1066	-0.1593175471345	-0.286704314653545	-0.0889993852475006	-0.0889993852475006
1067	0.00260822083060103	-0.376898457675353	-0.0940364441662855	-0.0940364441662855
1068	-0.186779262939872	-0.512952985647022	-0.0963358457830307	-0.0963358457830307
1069	-0.135115603250283	-0.551114594722142	-0.0955037088743086	-0.0955037088743086
1070	-0.0102141233364022	-0.445919194950764	-0.0917713006531095	-0.0917713006531095
1071	-0.195925198032611	-0.377493084803739	-0.0855261754415283	-0.0855261754415283
1072	-0.161768372382434	-0.307766712226939	-0.0771558875616598	-0.0771558875616598
1073	-0.0128271949192715	-0.306606495562561	-0.0670479913355993	-0.0670479913355993
1074	-0.0573411271056056	-0.420883675015359	-0.0555900410854411	-0.0555900410854411
1075	0.164696330383568	-0.218355744628552	-0.0431695911332809	-0.0431695911332809
1076	-0.120827729870794	-0.320453287075478	-0.0301739125515818	-0.0301739125515818
1077	-0.25727790054277	-0.395215866845653	-0.0169891434142836	-0.0169891434142836
1078	0.138463462747716	-0.137856404870102	-0.00400113854569558	-0.00400113854569558
1079	-0.0993191462622706	-0.201006576051838	0.00840424722987466	0.00840424722987466
1080	0.187726051928653	-0.11250899282277	0.0198411590881177	0.0198411590881177
1081	0.0561890925931298	-0.157726513354837	0.0299237422047258	0.0299237422047258
1082	0.00508721144550055	-0.240685337212972	0.0382661417553896	0.0382661417553896
1083	0.0858867222648419	-0.255213247686824	0.0444825029158012	0.0444825029158012
1084	0.262754815578526	-0.198127447154819	0.0482886520311811	0.0482886520311811
1085	-0.217151998852851	-0.284345251741238	0.0498071401248688	0.0498071401248688
1086	0.0581537745173051	-0.243362310244964	0.0492621993897331	0.0492621993897331
1087	0.25174208427283	-0.150615616370019	0.0468780620186429	0.0468780620186429
1088	-0.134456765587911	-0.327375338665232	0.0428789602044669	0.0428789602044669
1089	-0.0169632570838135	-0.212063851916205	0.0374891261400742	0.0374891261400742
1090	0.119776770520768	-0.257366328699574	0.0309327920183334	0.0309327920183334
1091	0.151872588599143	-0.22093218232368	0.0234341900321137	0.0234341900321137
1092	0.00360995925418413	-0.340909177556784	0.0152362191485162	0.0152362191485162
1093	-0.00775230227257499	-0.22825386815169	0.0066564454315742	0.0066564454315742
1094	0.0160458206347364	-0.250556697963028	-0.00196889828044739	-0.00196889828044739
1095	0.0468871160268123	-0.344414673664977	-0.0103035791492828	-0.0103035791492828
1096	-0.172692603356704	-0.497120223956862	-0.0180113643366663	-0.0180113643366663
1097	0.0306087772189891	-0.403121842104498	-0.024756021004333	-0.024756021004333
1098	-0.172393610436321	-0.496453202374968	-0.0302013163140168	-0.0302013163140168
1099	-0.139248637439416	-0.542263639470607	-0.0340110174274527	-0.0340110174274527
1100	0.00186617829099147	-0.35082269213235	-0.0359217946933069	-0.0359217946933069
1101	-0.159077135967899	-0.558346179469232	-0.0359619312079741	-0.0359619312079741
1102	0.0492519038395434	-0.380929794648361	-0.0342326132547808	-0.0342326132547808
1103	0.0795327848193758	-0.390189019201308	-0.0308350271170534	-0.0308350271170534
1104	0.164170746870496	-0.420968428462558	-0.0258703590781185	-0.0258703590781185
1105	-0.0661831047141866	-0.461598266196949	-0.0194397954213027	-0.0194397954213027
1106	0.190379300377656	-0.410731171676494	-0.0116445224299323	-0.0116445224299323
1107	-0.136511069220142	-0.575376619168252	-0.00261476786670689	-0.00261476786670689
1108	-0.077021303389846	-0.579990260921392	0.00740307458818402	0.00740307458818402
1109	-0.15827469969661	-0.708104947948192	0.018133569775177	0.018133569775177
1110	-0.0259270037704589	-0.490707203042318	0.0293012825347101	0.0293012825347101
1111	-0.0540079905267579	-0.437969564790632	0.0406307777072197	0.0406307777072197
1112	-0.00393437370975952	-0.228431722399897	0.0518466201331438	0.0518466201331438
1113	0.255717790339355	-0.294226621353622	0.0626733746529189	0.0626733746529189
1114	-0.0411347468656543	-0.471736088790861	0.072835606106983	0.072835606106983
1115	0.21130455607958	-0.323108041601027	0.0820873873028484	0.0820873873028484
1116	0.252095863755097	-0.228737156450455	0.0903008229163292	0.0903008229163292
1117	0.00358445342686293	-0.525795430656237	0.0973775255903157	0.0973775255903157
1118	0.0750329831849355	-0.524229713376081	0.103219107967697	0.103219107967697
1119	0.238213753470377	-0.280624483196538	0.107727182691364	0.107727182691364
1120	0.0608306513417002	-0.577323875603048	0.110803362404206	0.110803362404206
1121	0.293972640547155	-0.543390287919203	0.112349259749112	0.112349259749112
1122	-0.0373768989399448	-0.526865637738296	0.112266487368972	0.112266487368972
1123	0.177483969143614	-0.405603606480636	0.110531757724911	0.110531757724911
1124	0.192466011547705	-0.199584172587102	0.107422182550985	0.107422182550985
1125	-0.0466654701269827	-0.201717307364103	0.103289973399486	0.103289973399486
1126	0.0643585391935292	-0.247693844646578	0.0984873418227057	0.0984873418227057
1127	-0.0270106195639845	-0.460262536114442	0.093366499372935	0.093366499372935
1128	0.0544370303484461	-0.217145546439145	0.0882796576024651	0.0882796576024651
1129	0.104769320316568	-0.33466754570759	0.0835790280635879	0.0835790280635879
1130	0.333584992373884	0.150697933724693	0.0796168223085943	0.0796168223085943
1131	0.048986132920888	-0.225107247384599	0.0766872534579224	0.0766872534579224
1132	-0.0327841160092542	-0.372725186323925	0.0748525409045957	0.0748525409045957
1133	0.022579769982557	-0.325419618514371	0.0741169056097844	0.0741169056097844
1134	0.159139128261808	-0.311378128511285	0.0744845685346585	0.0744845685346585
1135	0.0734615013676955	-0.153024442711562	0.075959750640388	0.075959750640388
1136	0.0241981082441964	-0.458630473262195	0.0785466728881433	0.0785466728881433
1137	0.0685992853227612	-0.45109709802366	0.0822495562390942	0.0822495562390942
1138	0.0067479013701924	-0.448878096590889	0.087072621654411	0.087072621654411
1139	0.133438424154976	-0.438678825643042	0.092951753427957	0.092951753427957
1140	0.0973242057510331	-0.276472315494602	0.0995494891843717	0.0995494891843717
1141	-0.00333154794942514	-0.266222943197988	0.106460029880987	0.106460029880987
1142	0.0992455396082866	-0.298643882413277	0.113277576475136	0.113277576475136
1143	0.112056470338601	-0.236188635452267	0.119596329924151	0.119596329924151
1144	0.293763899660051	-0.232714993096089	0.125010491185364	0.125010491185364
1145	0.256389808159047	-0.269689669201477	0.129114261216107	0.129114261216107
1146	0.334523989705428	-0.117456273063427	0.131637946517034	0.131637946517034
1147	0.130260316122069	-0.0839486329017333	0.132856275762077	0.132856275762077
1148	0.0684868216254778	-0.275310258210821	0.133180083168489	0.133180083168489
1149	0.0395221027379873	-0.290909127201146	0.133020202953523	0.133020202953523
1150	-0.00194310405676634	-0.233127201329343	0.132787469334432	0.132787469334432
1151	-0.0794775314559528	-0.35562983912561	0.132892716528468	0.132892716528468
1152	-0.0771818625403718	-0.248706486961859	0.133746778752885	0.133746778752885
1153	0.480116514264004	-0.0214216328791538	0.135760490224935	0.135760490224935
1154	0.179881100937978	-0.228938447203452	0.139174260084419	0.139174260084419
1155	0.19458972875987	-0.077218983446909	0.143546797161329	0.143546797161329
1156	0.116484460778359	-0.198932584209402	0.148266385208202	0.148266385208202
1157	0.0458613688040668	-0.422575613570039	0.152721307977577	0.152721307977577
1158	0.0826519582078713	-0.578913177215944	0.156299849221994	0.156299849221994
1159	0.199014301392443	-0.368749768455154	0.158390292693991	0.158390292693991
1160	0.35535605717836	-0.208731218263183	0.158380922146107	0.158380922146107
1161	0.176799999024695	-0.430984579959378	0.155660021330881	0.155660021330881
1162	0.134148494021513	-0.182791096925884	0.149791020953991	0.149791020953991
1163	0.156680161107696	-0.373692203125197	0.141037939533678	0.141037939533678
1164	0.124937945960149	-0.321109497723151	0.12983994254132	0.12983994254132
1165	0.0952123652637487	-0.221278360778303	0.116636195448299	0.116636195448299
1166	0.220439102085403	-0.16300290721523	0.101865863725994	0.101865863725994
1167	-0.0470267482396241	-0.285450359512192	0.0859681128457843	0.0859681128457843
1168	0.198125809516291	-0.142130291295399	0.0693821082790498	0.0693821082790498
1169	-0.0318425604935728	-0.181232636751349	0.0525470154971706	0.0525470154971706
1170	-0.0230584732311192	-0.281014055433518	0.0358379787038135	0.0358379787038135
1171	-0.0903783819823018	-0.526570543178684	0.0193740570317936	0.0193740570317936
1172	0.0855966680678975	-0.423023970234038	0.00321028834620963	0.00321028834620963
1173	0.0112119541105759	-0.345836967625421	-0.0125982894878363	-0.0125982894878363
1174	-0.0514586035556717	-0.526190058870317	-0.0279966386052433	-0.0279966386052433
1175	0.0323095007190254	-0.215470967520447	-0.0429297211409094	-0.0429297211409094
1176	0.000497950017060144	-0.293333606026634	-0.0573424992297357	-0.0573424992297357
1177	-0.0461402213955922	-0.485663915727279	-0.0711799350066203	-0.0711799350066203
1178	-0.182075818859623	-0.421637050767746	-0.084351343268961	-0.084351343268961
1179	-0.213169990658157	-0.563916620553273	-0.0966234494641511	-0.0966234494641511
1180	-0.111539613651342	-0.580293881624732	-0.107727331702082	-0.107727331702082
1181	-0.0924892004612491	-0.34665859440985	-0.117394068092647	-0.117394068092647
1182	-0.0195786405446397	-0.453094313862362	-0.125354736745738	-0.125354736745738
1183	-0.0477176632557742	-0.306657367248518	-0.131340415771246	-0.131340415771246
1184	-0.168562006228225	-0.400385870351389	-0.135082183279065	-0.135082183279065
1185	-0.12987398108875	-0.347677699440659	-0.136370955973416	-0.136370955973416
1186	-0.182897473459201	-0.581896358922815	-0.135237004935848	-0.135237004935848
1187	-0.17041897202001	-0.682255731734879	-0.13177043984224	-0.13177043984224
1188	-0.155263778465865	-0.518966515403593	-0.12606137036847	-0.12606137036847
1189	-0.218891232446881	-0.596445985153571	-0.118199906190418	-0.118199906190418
1190	-0.215114752690147	-0.452335795345071	-0.108276156983962	-0.108276156983962
1191	0.00424896369688804	-0.489667425607648	-0.09638023242498	-0.09638023242498
1192	-0.071561082128977	-0.565754892120121	-0.0826022421893522	-0.0826022421893522
1193	-0.0275309185785652	-0.474327849233218	-0.0670766152542591	-0.0670766152542591
1194	-0.0547004956278881	-0.393498421952426	-0.0501150578020826	-0.0501150578020826
1195	-0.066137174273884	-0.585717256216257	-0.0320735953165087	-0.0320735953165087
1196	-0.007831982900494	-0.595230272968752	-0.0133082532812223	-0.0133082532812223
1197	0.0179827706899162	-0.489691916105842	0.00582494282009041	0.00582494282009041
1198	0.111456137805288	-0.437009026143483	0.0249699675037468	0.0249699675037468
1199	0.0739723507055776	-0.464136307711684	0.0437707952860607	0.0437707952860607
1200	0.0235213802842708	-0.608109369351679	0.0618714006833472	0.0618714006833472
1201	-0.0273495256659186	-0.807066253284287	0.0789125516536119	0.0789125516536119
1202	0.0887985670659152	-0.549680381426402	0.0945221899216215	0.0945221899216215
1203	0.183282639585164	-0.608755137487754	0.108325050653837	0.108325050653837
1204	0.133578343472418	-0.717864199292435	0.119945869016714	0.119945869016714
1205	0.0645402601781608	-0.545579978655157	0.129009380176713	0.129009380176713
1206	0.154847806373488	-0.54939344231271	0.135140319300292	0.135140319300292
1207	0.144864038358828	-0.441374710453221	0.137963421553908	0.137963421553908
1208	0.184189890433759	-0.448126885819132	0.137103422104022	0.137103422104022
1209	0.136158242071174	-0.414128489027979	0.132396899789576	0.132396899789576
1210	0.281369106037005	-0.461361448829411	0.124527808139468	0.124527808139468
1211	0.207431716468703	-0.162819107017792	0.114391944355077	0.114391944355077
1212	0.186848056883873	-0.397353435540081	0.102885105637785	0.102885105637785
1213	0.00460558575256622	-0.340737321091672	0.0909030891889738	0.0909030891889738
1214	0.0303222607430253	-0.363217801538806	0.0793416922100243	0.0793416922100243
1215	0.033762701026274	-0.564784956056885	0.0690967119023188	0.0690967119023188
1216	-0.0811231472163501	-0.531858784264187	0.0610639454672375	0.0610639454672375
1217	-0.0274388946583875	-0.472355429077225	0.0558468061489049	0.0558468061489049
1218	-0.0224230548484264	-0.40101694297024	0.052879171362415	0.052879171362415
1219	-0.05805707529171	-0.583529533534471	0.0513025345656042	0.0513025345656042
1220	0.139899405053143	-0.587712720788045	0.0502583892163087	0.0502583892163087
1221	0.0623786904789342	-0.443255650384208	0.048888228772365	0.048888228772365
1222	0.0856485876405228	-0.297928139814479	0.0463335466916095	0.0463335466916095
1223	-0.0310370614967061	-0.337836357137438	0.0417358364318785	0.0417358364318785
1224	0.10918128919024	-0.190754697446579	0.0344680131915147	0.0344680131915147
1225	0.10664237721192	-0.22352482074986	0.0248286791308816	0.0248286791308816
1226	0.167894848451009	-0.360058249805605	0.0133478581508502	0.0133478581508502
1227	0.259806848138903	-0.291911296324205	0.000555574152290739	0.000555574152290739
1228	-0.18905268496916	-0.425017223538237	-0.0130181489639265	-0.0130181489639265
1229	-0.0064880469534034	-0.466201815312744	-0.0268432872969301	-0.0268432872969301
1230	-0.110437736515096	-0.5896020686398	-0.0403898169458517	-0.0403898169458517
1231	-0.136905006544194	-0.458382895352773	-0.05312771400982	-0.05312771400982
1232	-0.0801277268220427	-0.483941835521616	-0.0645938725453113	-0.0645938725453113
1233	-0.147549723599329	-0.607724635151693	-0.0745928584381879	-0.0745928584381879
1234	-0.094974215398662	-0.745204671257438	-0.0829961555316609	-0.0829961555316609
1235	-0.13295427892159	-0.511218669450502	-0.0896752476689392	-0.0896752476689392
1236	-0.0518720823952876	-0.459133042845542	-0.0945016186932324	-0.0945016186932324
1237	-0.0771706512086928	-0.588180941589008	-0.0973467524477502	-0.0973467524477502
1238	-0.0446985242288969	-0.517287565420193	-0.0980821327757023	-0.0980821327757023
1239	-0.141276769210258	-0.58883932016499	-0.0965792435202983	-0.0965792435202983
1240	-0.114016800811969	-0.478024208154562	-0.0927740135568126	-0.0927740135568126
1241	-0.129679119966389	-0.582890462244605	-0.0868601518887783	-0.0868601518887783
1242	-0.0106095942018393	-0.502007629540626	-0.0790958125517935	-0.0790958125517935
1243	-0.0464005721939001	-0.518527145367966	-0.0697391495814552	-0.0697391495814552
1244	-0.152993285998926	-0.615369971861119	-0.0590483170133615	-0.0590483170133615
1245	-0.0968137893314161	-0.455296395906415	-0.0472814688831102	-0.0472814688831102
1246	0.0211366593312148	-0.407964309606333	-0.0346967592262991	-0.0346967592262991
1247	-0.105182323470752	-0.410455448318448	-0.0215523420785267	-0.0215523420785267
1248	0.0140598730915538	-0.468510448311052	-0.00812925010423193	-0.00812925010423193
1249	-0.0680623439163264	-0.242506364940626	0.00519996951677338	0.00519996951677338
1250	0.144861155616005	-0.372537396526281	0.0180398909758354	0.0180398909758354
1251	0.069835601562526	-0.456921774600087	0.0299950884642996	0.0299950884642996
1252	0.0780773405071856	-0.180879613384559	0.0406701361735139	0.0406701361735139
1253	0.145799740221012	-0.22585242751807	0.0496696082948235	0.0496696082948235
1254	-0.0450783405171781	-0.488936963000324	0.0565980790195746	0.0565980790195746
1255	0.0823121390865614	-0.342041082819736	0.0611744864106294	0.0611744864106294
1256	-0.0630565187685702	-0.363529099067742	0.0635752240169124	0.0635752240169124
1257	0.306271905992139	0.271333993347427	0.0640910492588645	0.0640910492588645
1258	0.0103118893122979	-0.194850254901317	0.0630127195569261	0.0630127195569261
1259	0.0183824410585185	-0.270387446700987	0.0606309923315376	0.0606309923315376
1260	0.0282460000738361	-0.250185796296852	0.05723662500314	0.05723662500314
1261	0.0287352426847971	-0.401011233278334	0.0531203749921733	0.0531203749921733
1262	0.115224597210461	-0.411047045528423	0.0485729997190782	0.0485729997190782
1263	0.040292324700107	-0.629375158618654	0.0438462967742429	0.0438462967742429
1264	0.034113632143809	-0.473494155228437	0.0390362244278457	0.0390362244278457
1265	0.0963795462758392	-0.390329793813909	0.0341997811200128	0.0341997811200128
1266	0.0187175095524047	-0.452785928711809	0.0293939652908694	0.0293939652908694
1267	-0.145190880644425	-0.505664553608608	0.0246757753805417	0.0246757753805417
1268	0.0418459341884677	-0.456141932440495	0.0201022098291556	0.0201022098291556
1269	0.0315234543497125	-0.335426768972053	0.0157302670768373	0.0157302670768373
1270	-0.109388946059256	-0.484255649319225	0.011616945563712	0.011616945563712
1271	0.106063476927248	-0.374033805468235	0.00778856806378749	0.00778856806378749
1272	-0.00471585791324195	-0.448416672013919	0.00414875468659752	0.00414875468659752
1273	0.0726053717667371	-0.606436407583899	0.000570449875557313	0.000570449875557313
1274	0.0899195100292925	-0.37709365378939	-0.00307340192591761	-0.00307340192591761
1275	-0.151912195748067	-0.58167354640914	-0.00690985627441242	-0.00690985627441242
1276	0.0481461423442005	-0.238217700865834	-0.0110659687265116	-0.0110659687265116
1277	0.0291045852383242	-0.48384100843646	-0.0156687948388	-0.0156687948388
1278	-0.179023701113069	-0.639928196637937	-0.0208453901678618	-0.0208453901678618
1279	0.140617962120641	-0.171686731848972	-0.0266556320827879	-0.0266556320827879
1280	0.00698703242626624	-0.585716268688987	-0.032890685202689	-0.032890685202689
1281	-0.0530689360378259	-0.503421904883408	-0.0392745359591818	-0.0392745359591818
1282	-0.0360112084691177	-0.471981075999948	-0.0455311707838825	-0.0455311707838825
1283	-0.102193600971118	-0.434011278916603	-0.0513845761084083	-0.0513845761084083
1284	-0.136347437488246	-0.654245488865441	-0.0565587383643754	-0.0565587383643754
1285	0.0146585453218549	-0.570004478871246	-0.0607776439834004	-0.0607776439834004
1286	-0.158631246751243	-0.530728217146616	-0.0637652793970998	-0.0637652793970998
1287	-0.0914661233985942	-0.640602084214055	-0.0653170421796732	-0.0653170421796732
1288	-0.0887949140601439	-0.666722841591895	-0.0655139744756532	-0.0655139744756532
1289	-0.0366962518410335	-0.566642649349672	-0.0645085295721552	-0.0645085295721552
1290	-0.0846296144318204	-0.70010213092883	-0.0624531607562948	-0.0624531607562948
1291	-0.0691744358995608	-0.646295269487488	-0.0595003213151875	-0.0595003213151875
1292	0.0995059051201898	-0.564011870404016	-0.0558024645359486	-0.0558024645359486
1293	-0.00701148703667348	-0.439162843644364	-0.0515120437056938	-0.0515120437056938
1294	-0.0594330976594384	-0.509486221562273	-0.0467761769583498	-0.0467761769583498
1295	-0.0227908585601043	-0.334859803747619	-0.041720641815088	-0.041720641815088
1296	-0.0389527167506709	-0.70043988732444	-0.0364658806438916	-0.0364658806438916
1297	-0.137106410296947	-0.647195992546147	-0.0311323358127424	-0.0311323358127424
1298	-0.00927251178661958	-0.49506375707972	-0.0258404496896237	-0.0258404496896237
1299	-0.163016967456807	-0.698760561468421	-0.020710664642518	-0.020710664642518
1300	-0.102994609391088	-0.571726890698632	-0.0158634230394083	-0.0158634230394083
1301	-0.0753712961066419	-0.52258645901719	-0.0114191672482768	-0.0114191672482768
1302	0.016569060582577	-0.531494827575223	-0.00748506495809346	-0.00748506495809346
1303	0.1410944066448	-0.438191511015765	-0.00411518514177596	-0.00411518514177596
1304	0.157040672514008	-0.429713958366847	-0.00135032209322905	-0.00135032209322905
1305	-0.0409247432644085	-0.655489097374887	0.000768729893642452	0.000768729893642452
1306	0.02942562884533	-0.518208731435924	0.00220117652493408	0.00220117652493408
1307	0.174846705892839	-0.397661772911831	0.00290622350674096	0.00290622350674096
1308	0.00275447839837235	-0.26382400524705	0.00284307654515837	0.00284307654515837
1309	0.0427294344381074	-0.635902297628649	0.00197094134628168	0.00197094134628168
1310	-0.0654725514408742	-0.629360288412189	0.000268188335586137	0.000268188335586137
1311	-0.121419408546171	-0.528816501505645	-0.00221015318393255	-0.00221015318393255
1312	-0.272367406619501	-0.703350528652123	-0.0053898891898986	-0.0053898891898986
1313	0.0377564739855733	-0.312740783649292	-0.00919682565993626	-0.00919682565993626
1314	-0.0236043527873535	-0.308087173176953	-0.0135567685716695	-0.0135567685716695
1315	0.102830031512184	-0.124534817691716	-0.018395523902723	-0.018395523902723
1316	0.0483644430312076	-0.37023661281436	-0.0236388976307208	-0.0236388976307208
1317	0.000759131600650325	-0.551645447109092	-0.0292126957332872	-0.0292126957332872
1318	-0.0946949716805737	-0.664688076818346	-0.0350192725209167	-0.0350192725209167
1319	0.0183575557302338	-0.454328878500045	-0.0408671756355878	-0.0408671756355878
1320	-0.000179892823493281	-0.434925850050839	-0.0465415010521487	-0.0465415010521487
1321	-0.114380756332529	-0.421458839399423	-0.0518273447454477	-0.0518273447454477
1322	-0.0319856900127622	-0.493680175316017	-0.0565098026903334	-0.0565098026903334
1323	-0.0624653154875159	-0.313617453327917	-0.0603739708616541	-0.0603739708616541
1324	-0.0427698276015144	-0.340514228007921	-0.0632049452342587	-0.0632049452342587
1325	-0.0938186052375655	-0.300492228657568	-0.0647878217829953	-0.0647878217829953
1326	-0.111626998883044	-0.339037206392473	-0.0649823439878537	-0.0649823439878537
1327	-0.143403432838341	-0.277886262603722	-0.063946845349388	-0.063946845349388
1328	-0.180848378603653	-0.469805289573126	-0.0619143068732932	-0.0619143068732932
1329	0.00171405500801286	-0.272228593225934	-0.0591177095652645	-0.0591177095652645
1330	-0.0665289056202777	-0.587146109329565	-0.0557900344309972	-0.0557900344309972
1331	0.124031368454544	-0.304719021592902	-0.0521642624761864	-0.0521642624761864
1332	-0.0632511969912346	-0.662850269942433	-0.0484733747065276	-0.0484733747065276
1333	-0.0152214121734055	-0.51022158669028	-0.0449403161338547	-0.0449403161338547
1334	-0.0979821237630117	-0.671090336791196	-0.0417478877945592	-0.0417478877945592
1335	-0.028993612976331	-0.682606650460028	-0.0390688547311714	-0.0390688547311714
1336	-0.137810837643028	-0.902982364113509	-0.0370759819862221	-0.0370759819862221
1337	0.0061070563334285	-0.534680754597333	-0.0359420346022412	-0.0359420346022412
1338	0.0457149465411765	-0.762606441361908	-0.0358397776217595	-0.0358397776217595
1339	-0.13427705055998	-0.58529469121445	-0.0369419760873073	-0.0369419760873073
1340	-0.0885395195781734	-0.419801956536344	-0.0394213950414152	-0.0394213950414152
1341	0.0446384628088532	-0.445030370370033	-0.0433578488550747	-0.0433578488550747
1342	0.17167368498999	-0.38977655010787	-0.0484593492131242	-0.0484593492131242
1343	-0.017285638139734	-0.57650253272833	-0.0543409571288627	-0.0543409571288627
1344	-0.152925181357207	-0.67110827251672	-0.0606177336155895	-0.0606177336155895
1345	-0.153265872126013	-0.662003353262821	-0.0669047396866034	-0.0669047396866034
1346	-0.172174915470792	-0.671804646685208	-0.0728170363552045	-0.0728170363552045
1347	0.0406655078761283	-0.681971603905218	-0.0779696846346918	-0.0779696846346918
1348	-0.141475670205719	-0.777532154307292	-0.0819777455383643	-0.0819777455383643
1349	0.0383001503245189	-0.655259241058028	-0.0845277887356305	-0.0845277887356305
1350	-0.184463559428351	-0.822938701011454	-0.0855924185203346	-0.0855924185203346
1351	-0.0136464354198747	-0.579894522284932	-0.0852157478424303	-0.0852157478424303
1352	-0.210447010359361	-0.639251485687055	-0.0834418896518707	-0.0834418896518707
1353	-0.0804460358221751	-0.696013658208377	-0.0803149568986094	-0.0803149568986094
1354	-0.160431445903388	-0.658855659376433	-0.0758790625326	-0.0758790625326
1355	-0.0657512948640602	-0.633625388319674	-0.0701783195037954	-0.0701783195037954
1356	-0.119792107321799	-0.734973648132128	-0.0632568407621491	-0.0632568407621491
1357	-0.102882594873326	-0.839513120961756	-0.0552468461116772	-0.0552468461116772
1358	-0.0195902831006265	-0.701087361591398	-0.0466329827726454	-0.0466329827726454
1359	0.0390946988061099	-0.643668304669894	-0.0379880048193828	-0.0379880048193828
1360	0.0432931806362032	-0.668577637730168	-0.0298846663262167	-0.0298846663262167
1361	0.0640978835780875	-0.608160463994377	-0.0228957213674759	-0.0228957213674759
1362	-0.0132015725305329	-0.546592106140635	-0.017593924017489	-0.017593924017489
1363	-0.118354078865275	-0.495432840199144	-0.0145520283505843	-0.0145520283505843
1364	0.121861901073132	-0.476311208510113	-0.0141669734933227	-0.0141669734933227
1365	0.00706056168479737	-0.561738177183573	-0.0161324387811968	-0.0161324387811968
1366	-0.103894852167109	-0.40184931796719	-0.0199662886019314	-0.0199662886019314
1367	-0.152245919797578	-0.581272515409907	-0.0251863873432517	-0.0251863873432517
1368	0.124225388439768	-0.36000246994542	-0.0313105993928823	-0.0313105993928823
1369	0.025807257075591	-0.41121688824574	-0.0378567891385489	-0.0378567891385489
1370	0.002951936072991	-0.542693460743388	-0.0443428209679763	-0.0443428209679763
1371	-0.0447944004951452	-0.401119240669758	-0.0502865592688895	-0.0502865592688895
1372	-0.0980974708854489	-0.331955082250921	-0.0552812558930186	-0.0552812558930186
1373	-0.147490547748978	-0.593548320272736	-0.0592217125481157	-0.0592217125481157
1374	-0.156249192750766	-0.342128574733431	-0.0620781184059377	-0.0620781184059377
1375	-0.0974993092197386	-0.526395033494596	-0.0638206626382414	-0.0638206626382414
1376	-0.0277400263976002	-0.371388299232804	-0.0644195344167839	-0.0644195344167839
1377	-0.0217146024235352	-0.452571093957355	-0.0638449229133222	-0.0638449229133222
1378	-0.0790903727360688	-0.480103244570976	-0.0620670172996131	-0.0620670172996131
1379	-0.102127827589049	-0.41861278265539	-0.0590560067474138	-0.0590560067474138
1380	-0.103093375384743	-0.403534148279667	-0.0548435456629739	-0.0548435456629739
1381	-0.0486609711239566	-0.296567182420604	-0.049707149390514	-0.049707149390514
1382	-0.00220684212232135	-0.418986780678146	-0.0439857985087466	-0.0439857985087466
1383	-0.151387951167787	-0.411137663754133	-0.0380184735963849	-0.0380184735963849
1384	0.055551124414334	-0.509673776487634	-0.032144155232142	-0.032144155232142
1385	0.0772292541515028	-0.34985897175034	-0.0267018239947312	-0.0267018239947312
1386	0.0722312687469961	-0.406046727096612	-0.022030460462865	-0.022030460462865
1387	0.0128219033142637	-0.500079788961765	-0.0184690452152566	-0.0184690452152566
1388	-0.0304238495861546	-0.321087186859087	-0.0162657909783052	-0.0162657909783052
1389	-0.0647455807614522	-0.376491588152206	-0.0153058390691542	-0.0153058390691542
1390	-0.122266840694958	-0.454931849154338	-0.0153835629526331	-0.0153835629526331
1391	-0.0426680256605011	-0.243819232098285	-0.0162933360935714	-0.0162933360935714
1392	0.00787754940480929	-0.29347665422023	-0.0178295319567985	-0.0178295319567985
1393	0.0549388014344387	-0.309043601768255	-0.0197865240071441	-0.0197865240071441
1394	-0.011712152437128	-0.346615666051064	-0.0219586857094375	-0.0219586857094375
1395	-0.114318261528286	-0.538552921493391	-0.0241403905285084	-0.0241403905285084
1396	0.0251613647485198	-0.404000473164764	-0.0261550836019233	-0.0261550836019233
1397	0.0006835133005363	-0.329545035101902	-0.0279424967581973	-0.0279424967581973
1398	0.0215057441396658	-0.349054116787386	-0.0294714334985823	-0.0294714334985823
1399	-0.180424304845835	-0.813347925486857	-0.0307106973243304	-0.0307106973243304
1400	0.0458365863434913	-0.291678404003879	-0.0316290917366938	-0.0316290917366938
1401	-0.023663262150829	-0.360797875556573	-0.0321954202369245	-0.0321954202369245
1402	-0.0920128575058373	-0.411809754690409	-0.0323784863262745	-0.0323784863262745
1403	-0.0152754043339388	-0.30427837791031	-0.032158197828192	-0.032158197828192
1404	0.0774767734528553	-0.352625288590055	-0.0315588798549081	-0.0315588798549081
1405	-0.146613336324748	-0.48341931794024	-0.0306159618408503	-0.0306159618408503
1406	0.0628860245312452	-0.191798910626759	-0.0293648732204458	-0.0293648732204458
1407	-0.101582367204643	-0.323658791339999	-0.027841043428122	-0.027841043428122
1408	0.00679244985086926	-0.41954032023986	-0.0260799018983062	-0.0260799018983062
1409	-0.0925167247432231	-0.428416072550487	-0.0241168780654255	-0.0241168780654255
1410	-0.0958529222853788	-0.460972028315148	-0.0219874013639073	-0.0219874013639073
1411	-0.0695048063840873	-0.42541929503706	-0.0197092048364887	-0.0197092048364887
1412	0.161534967381909	-0.26897615035131	-0.0172292359591461	-0.0172292359591461
1413	0.0213563464601698	-0.386052149607448	-0.0144767458161654	-0.0144767458161654
1414	-0.0265019892261173	-0.443836706063324	-0.0113809854918328	-0.0113809854918328
1415	0.0697954829897293	-0.171981348942509	-0.00787120607043425	-0.00787120607043425
1416	-0.110123581044731	-0.433428255814926	-0.00387665863625597	-0.00387665863625597
1417	0.0600893609268861	-0.592542929477768	0.000673405726415679	0.000673405726415679
1418	0.00432801191075782	-0.412424720250413	0.0058497359332952	0.0058497359332952
1419	-0.0582692860449974	-0.408281026929108	0.0116790326223559	0.0116790326223559
1420	-0.0537252607079762	-0.2793670518374	0.0180118033206131	0.0180118033206131
1421	0.0907725968541071	-0.400403329787771	0.0246545072773408	0.0246545072773408
1422	-0.034297369187668	-0.419313640074588	0.0314136037418137	0.0314136037418137
1423	0.00709293410970369	-0.370710114809313	0.0380955519633062	0.0380955519633062
1424	0.139862109595395	-0.192327859181109	0.0445068111910929	0.0445068111910929
1425	0.0847045468193288	-0.233201959613572	0.0504538406744484	0.0504538406744484
1426	-0.0438733083074359	-0.300718796905105	0.0557430996626471	0.0557430996626471
1427	0.00746527754087411	-0.375938469523382	0.0601861873447395	0.0601861873447395
1428	0.0842762043380844	-0.242270960973573	0.0636152626688799	0.0636152626688799
1429	0.0124841498225428	-0.255966807349591	0.0658676245229995	0.0658676245229995
1430	0.080767336006378	-0.242278308919416	0.0667805717950283	0.0667805717950283
1431	0.277068257051933	-0.106512857783146	0.0661914033728968	0.0661914033728968
1432	0.0590586047188957	-0.166724135441741	0.0639374181445354	0.0639374181445354
1433	0.135524988632021	-0.0963944614251208	0.0598559149978747	0.0598559149978747
1434	0.21057097382528	-0.185532538112594	0.053784192820845	0.053784192820845
1435	-0.0317021847612689	-0.332896351120586	0.0456653811731866	0.0456653811731866
1436	-0.057059856139491	-0.25377079781367	0.0358659323018789	0.0358659323018789
1437	-0.0200393109292518	-0.336496047441479	0.0248581291257125	0.0248581291257125
1438	-0.10212441053028	-0.478161439080039	0.0131142545634738	0.0131142545634738
1439	0.0258286481012835	-0.348747352237856	0.00110659153395302	0.00110659153395302
1440	-0.00325185572559431	-0.148224517656496	-0.0106925770440605	-0.0106925770440605
1441	-0.0421061520252274	-0.544516082600452	-0.0218109682517776	-0.0218109682517776
1442	-0.0856430165431789	-0.626851597561786	-0.0318728143764173	-0.0318728143764173
1443	-0.0648206274902236	-0.425550426982217	-0.04088840852923	-0.04088840852923
1444	0.0259052867061238	-0.406806005397316	-0.0489645590274745	-0.0489645590274745
1445	0.0747783626356986	-0.394879300182791	-0.0562080741884094	-0.0562080741884094
1446	-0.101949162842966	-0.482836918150837	-0.0627257623292925	-0.0627257623292925
1447	-0.086220238906754	-0.334061891112763	-0.0686244317673842	-0.0686244317673842
1448	-0.0790506163810251	-0.646577972909788	-0.0740108908199422	-0.0740108908199422
1449	-0.0855603642219128	-0.496741784115212	-0.078991947804225	-0.078991947804225
1450	-0.138642916902005	-0.569740681577205	-0.083622899149664	-0.083622899149664
1451	-0.0197330279463213	-0.46113019874401	-0.0877529937343803	-0.0877529937343803
1452	0.00808320610441058	-0.458679924579939	-0.0911799685486678	-0.0911799685486678
1453	-0.130147475840238	-0.558294136560074	-0.0937015605828203	-0.0937015605828203
1454	-0.138304201417528	-0.741772882858434	-0.0951155068271314	-0.0951155068271314
1455	-0.15607480418735	-0.659960161561036	-0.0952195442718953	-0.0952195442718953
1456	-0.159378959776581	-0.860990101683669	-0.0938114099074056	-0.0938114099074056
1457	-0.151482047848008	-0.696591901855156	-0.0906888407239561	-0.0906888407239561
1458	-0.122019329203444	-0.859350617414796	-0.0857379647610522	-0.0857379647610522
1459	-0.112239431190713	-0.943137396663996	-0.0791984742550463	-0.0791984742550463
1460	0.0366720094525854	-0.705588595621326	-0.0713984524915022	-0.0713984524915022
1461	0.00631271302609708	-0.735976431066335	-0.0626659827559839	-0.0626659827559839
1462	-0.0515993281986863	-0.744745493539735	-0.0533291483340554	-0.0533291483340554
1463	0.0568802121906307	-0.726758742092482	-0.0437160325112806	-0.0437160325112806
1464	-0.0834232361287054	-0.829557682612705	-0.0341547185732247	-0.0341547185732247
1465	0.0027039943874556	-0.687407640619134	-0.024973289805449	-0.024973289805449
1466	-0.158865564129581	-0.925810268364902	-0.0164691170439374	-0.0164691170439374
1467	-0.00357442506566018	-0.539014788952874	-0.00881672132634603	-0.00881672132634603
1468	-0.0168359316676817	-0.780978682504766	-0.00215991124074988	-0.00215991124074988
1469	0.00166992319895878	-0.578381408557997	0.00335750462477626	0.00335750462477626
1470	0.0227599489355582	-0.583411318176732	0.00759171768215756	0.00759171768215756
1471	0.12446264822947	-0.603253673296476	0.0103989193433192	0.0103989193433192
1472	0.004821386366688	-0.767431494634573	0.0116353010201863	0.0116353010201863
1473	0.0568146929919524	-0.64686898633112	0.0111570541246842	0.0111570541246842
1474	-0.121007586645015	-0.871708528127943	0.00889148964427756	0.00889148964427756
1475	0.0526115703661652	-0.706590219583556	0.00505039686858953	0.00505039686858953
1476	-0.0521021179058784	-0.73047202838368	-0.0000833153372171529	-0.0000833153372171529
1477	0.00936162803452103	-0.581903084698782	-0.00622673810797972	-0.00622673810797972
1478	0.143031142589258	-0.348051079796752	-0.0130969625785354	-0.0130969625785354
1479	0.0812691781886968	-0.600159339377084	-0.0204110798837214	-0.0204110798837214
1480	-0.0325444560038931	-0.681488535497475	-0.0278861811583751	-0.0278861811583751
1481	-0.120486230886098	-0.5474034112725	-0.0352491822622223	-0.0352491822622223
1482	-0.00814016323241316	-0.486159957259975	-0.0422662979545431	-0.0422662979545431
1483	-0.187213053039297	-0.650810485508846	-0.0487135677195091	-0.0487135677195091
1484	-0.0686251473117001	-0.319187033867321	-0.054367031041289	-0.054367031041289
1485	-0.104941509837974	-0.491359866409215	-0.0590027274040525	-0.0590027274040525
1486	-0.122122505374602	-0.612517644599966	-0.0623966962919693	-0.0623966962919693
1487	-0.0292395583845293	-0.500124250432699	-0.0643249771892091	-0.0643249771892091
1488	-0.0828616138482675	-0.578648945379161	-0.0645636095799415	-0.0645636095799415
1489	-0.0975008486500183	-0.346942431402463	-0.0629784019770998	-0.0629784019770998
1490	0.0468785919351948	-0.354811952809891	-0.059794239008671	-0.059794239008671
1491	-0.0365572318690148	-0.659580364269502	-0.0553257743314063	-0.0553257743314063
1492	-0.180187098167626	-0.776016644284117	-0.0498876616020553	-0.0498876616020553
1493	0.0373196431848317	-0.461220526972177	-0.0437945544773689	-0.0437945544773689
1494	0.0262131211014375	-0.52588169717917	-0.0373611066140979	-0.0373611066140979
1495	-0.079630276334158	-0.545791212863023	-0.0309019716689928	-0.0309019716689928
1496	0.0349597065064158	-0.411677425851918	-0.0247318032988041	-0.0247318032988041
1497	-0.0328625633836023	-0.432402255492375	-0.0191038441858583	-0.0191038441858583
1498	-0.106406423192206	-0.629102871351714	-0.014025693114785	-0.014025693114785
1499	0.0649876152851168	-0.330944363953735	-0.00944353789578971	-0.00944353789578971
1500	0.022573980926689	-0.464724468476314	-0.00530356633907828	-0.00530356633907828
1501	0.00886026798023385	-0.467517440579495	-0.00155196625485515	-0.00155196625485515
1502	-0.00519298536227706	-0.328521862877033	0.00186507454667371	0.00186507454667371
1503	-0.0895521536530385	-0.423360587424194	0.00500136825530286	0.00500136825530286
1504	-0.0419908957781323	-0.346810242877142	0.00791072706082686	0.00791072706082686
1505	0.0760964508790135	-0.481860047619345	0.0106223218511634	0.0106223218511634
1506	0.0274730314863563	-0.502122072540869	0.0130667583067225	0.0130667583067225
1507	0.122898157603621	-0.337063672122735	0.0151500008060374	0.0151500008060374
1508	-0.00239622272415855	-0.526297357296532	0.0167780137276412	0.0167780137276412
1509	-0.0646322791849365	-0.325134538700045	0.0178567614500671	0.0178567614500671
1510	0.00263748206869992	-0.358344821610884	0.0182922083518485	0.0182922083518485
1511	0.0181832044549028	-0.500000912601113	0.0179903188115185	0.0179903188115185
1512	0.0614289595409952	-0.268693446448832	0.0168738035796692	0.0168738035796692
1513	-0.00352403091273641	-0.383639678890804	0.0149323588951293	0.0149323588951293
1514	0.0264849416703652	-0.462107295077849	0.0121724273687862	0.0121724273687862
1515	-0.0158632316488336	-0.444721210533996	0.00860045161152779	0.00860045161152779
1516	-0.0259305901142497	-0.358346949039237	0.00422287423424151	0.00422287423424151
1517	0.0544076483028949	-0.231320661265019	-0.000953862152184297	-0.000953862152184297
1518	-0.0192161389136115	-0.514009981071199	-0.0069233149368633	-0.0069233149368633
1519	0.0519232538559075	-0.467498552513729	-0.0136790415089073	-0.0136790415089073
1520	0.11762935905328	-0.4666006537032	-0.0211700067221026	-0.0211700067221026
1521	-0.091862660125517	-0.588776117408102	-0.0291668052889308	-0.0291668052889308
1522	-0.0326905222473384	-0.44189929801253	-0.0373954393865478	-0.0373954393865478
1523	-0.0910104370186604	-0.520720797744974	-0.0455819111921091	-0.0455819111921091
1524	-0.150647939812877	-0.55031281601782	-0.0534522228827703	-0.0534522228827703
1525	-0.151999224827341	-0.538712827406371	-0.0607323766356872	-0.0607323766356872
1526	-0.117852449148901	-0.450202749906207	-0.0671483746280147	-0.0671483746280147
1527	0.0934861878564383	-0.195929354690885	-0.0724262190369099	-0.0724262190369099
1528	-0.115209918538528	-0.27116797832721	-0.0763800877864147	-0.0763800877864147
1529	-0.120532457590853	-0.512530913285106	-0.0791768617881189	-0.0791768617881189
1530	-0.0346732886047422	-0.196360788750958	-0.0810715977004995	-0.0810715977004995
1531	-0.0485695271389731	-0.257183771781257	-0.0823193521820333	-0.0823193521820333
1532	-0.148904000018819	-0.435029467979026	-0.0831751818911972	-0.0831751818911972
1533	-0.0292907711388723	-0.507808393736913	-0.0838941434864681	-0.0838941434864681
1534	-0.135766121678697	-0.523343900793534	-0.0847312936263229	-0.0847312936263229
1535	-0.0503902419481516	-0.35225865540507	-0.0859416889692381	-0.0859416889692381
1536	-0.110317173570493	-0.445388294381335	-0.0877108022405492	-0.0877108022405492
1537	-0.0523475434612178	-0.456012637627138	-0.089945770433024	-0.089945770433024
1538	-0.0681318093126067	-0.456994609023644	-0.0924841466062886	-0.0924841466062886
1539	-0.0567526711610384	-0.277296714634261	-0.0951634838199689	-0.0951634838199689
1540	-0.173172529457862	-0.489921734613558	-0.0978213351336913	-0.0978213351336913
1541	-0.0796900484468408	-0.566035541582695	-0.100295253607082	-0.100295253607082
1542	-0.102633268226384	-0.497449953022438	-0.102422792299766	-0.102422792299766
1543	-0.0474804808809817	-0.47441971156442	-0.104041504271371	-0.104041504271371
1544	-0.133932173104935	-0.480852736743699	-0.105031812748951	-0.105031812748951
1545	-0.0740463070080278	-0.232358713815267	-0.105445621629279	-0.105445621629279
1546	-0.187101407876474	-0.468486425729877	-0.105377704976553	-0.105377704976553
1547	-0.137878197874751	-0.635556229151052	-0.104922836854975	-0.104922836854975
1548	-0.0924509300085506	-0.458427466669516	-0.104175791328745	-0.104175791328745
1549	-0.199342703150138	-0.640991909094203	-0.103231342462064	-0.103231342462064
1550	-0.0694700078329578	-0.309545369404571	-0.102184264319131	-0.102184264319131
1551	-0.0878728768173277	-0.403651130709167	-0.101102391438173	-0.101102391438173
1552	-0.00182662653591419	-0.250060301299011	-0.0999458002535116	-0.0999458002535116
1553	-0.043716767928115	-0.399087166901353	-0.098647627673495	-0.098647627673495
1554	-0.148973062307331	-0.439269487037984	-0.0971410106064705	-0.0971410106064705
1555	-0.0139431740660708	-0.349580954569357	-0.095359085960786	-0.095359085960786
1556	-0.0779842145880704	-0.310337625431611	-0.0932349906447891	-0.0932349906447891
1557	-0.192082696314463	-0.372117755344343	-0.0907018615668275	-0.0907018615668275
1558	-0.104669054819957	-0.426277144392202	-0.0876928356352487	-0.0876928356352487
1559	-0.180011196786389	-0.407057127297178	-0.0842020627335905	-0.0842020627335905
1560	-0.124781381554699	-0.254922591239998	-0.0804677446461509	-0.0804677446461509
1561	-0.145111980648232	-0.393798466843901	-0.0767890961324181	-0.0767890961324181
1562	-0.00936181860576531	-0.169438571590724	-0.0734653319518805	-0.0734653319518805
1563	0.0679805762511941	-0.153528888485907	-0.0707956668640254	-0.0707956668640254
1564	0.0145439271696071	-0.174803072038774	-0.0690793156283414	-0.0690793156283414
1565	-0.0796005766274985	-0.307051899011504	-0.0686154930043166	-0.0686154930043166
1566	-0.119900277992516	-0.359917837497014	-0.069703413751439	-0.069703413751439
1567	-0.011568531747814	-0.186291131747147	-0.0725107286827977	-0.0725107286827977
1568	-0.151463722142561	-0.368187809136233	-0.0766788328258847	-0.0766788328258847
1569	0.0704016060576398	-0.378189443083438	-0.0817175572617929	-0.0817175572617929
1570	-0.0494601927673682	-0.358282714221181	-0.0871367330716152	-0.0871367330716152
1571	-0.144386408758179	-0.469494890536382	-0.092446191336444	-0.092446191336444
1572	-0.170377276513731	-0.660870895193377	-0.0971557631373734	-0.0971557631373734
1573	-0.201933848270745	-0.716629226566392	-0.100775279555496	-0.100775279555496
1574	-0.108071774785092	-0.379820774148737	-0.102814571671904	-0.102814571671904
1575	-0.0671323567260144	-0.310311671888036	-0.102865963312291	-0.102865963312291
1576	-0.117178760294699	-0.405193093584754	-0.100851749280754	-0.100851749280754
1577	0.0659107033378819	-0.255188166351804	-0.0967767171259869	-0.0967767171259869
1578	-0.114934769566091	-0.616988360010108	-0.0906456543966871	-0.0906456543966871
1579	-0.147683266391289	-0.597384510219597	-0.0824633486415503	-0.0824633486415503
1580	-0.151385478732794	-0.507796654431785	-0.0722345874092741	-0.0722345874092741
1581	-0.1545039726678	-0.527512736122297	-0.0599641582485518	-0.0599641582485518
1582	-0.179369328801873	-0.566255551213684	-0.0456568487080809	-0.0456568487080809
1583	-0.0972765353691541	-0.41366166633231	-0.0294943917145906	-0.0294943917145906
1584	-0.0990833219730489	-0.413845730943676	-0.0123663017069435	-0.0123663017069435
1585	0.163917660719724	-0.375052984222528	0.00466096149796487	0.00466096149796487
1586	0.154973457618936	-0.415879179694649	0.0205209380832386	0.0205209380832386
1587	0.0891171706587801	-0.386349015115269	0.034147168231982	0.034147168231982
1588	0.118588704739854	-0.287330254316917	0.0444731921272994	0.0444731921272994
1589	0.0640101915755392	-0.362114796694146	0.0504325499522945	0.0504325499522945
1590	0.225115743664816	-0.103594453106245	0.0512760007831059	0.0512760007831059
1591	-0.00995433113162562	-0.455924075605491	0.0475231792680002	0.0475231792680002
1592	0.117135035101497	-0.304084018303269	0.0400109389482777	0.0400109389482777
1593	-0.118429795309317	-0.468878148120132	0.0295761333652387	0.0295761333652387
1594	0.118270588001643	-0.260717852102603	0.0170556160601836	0.0170556160601836
1595	0.00597605118961233	-0.239014165503648	0.00328624057441267	0.00328624057441267
1596	-0.0843406732700993	-0.292065881031648	-0.0108951395507738	-0.0108951395507738
1597	-0.0954405808133588	-0.201493024509086	-0.0246516707740754	-0.0246516707740754
1598	-0.0841503096133027	-0.271604696113821	-0.0372863882459205	-0.0372863882459205
1599	-0.0319499092841597	-0.352225581510258	-0.0486618818836618	-0.0486618818836618
1600	-0.0451685784835643	-0.432188449607094	-0.0587806302963774	-0.0587806302963774
1601	-0.100650388120455	-0.616371962090646	-0.0676451120931472	-0.0676451120931472
1602	-0.0693924769763359	-0.595577708254148	-0.0752578058830507	-0.0752578058830507
1603	-0.110632052934587	-0.487406189378267	-0.0816211902751679	-0.0816211902751679
1604	0.0584622535583178	-0.453524679807945	-0.0867377438785783	-0.0867377438785783
1605	-0.284439557050149	-0.745382061862172	-0.0906099453023618	-0.0906099453023618
1606	0.0351450650868818	-0.48342999140579	-0.0932574422288277	-0.0932574422288277
1607	-0.135734222601978	-0.560368743027112	-0.0947685586332038	-0.0947685586332038
1608	-0.112110037354092	-0.578692601613923	-0.0952487875639482	-0.0952487875639482
1609	-0.0130024708907711	-0.401224723316142	-0.094803622069518	-0.094803622069518
1610	-0.185004460936322	-0.541523915254256	-0.093538555198371	-0.093538555198371
1611	-0.166195504548464	-0.588815916611651	-0.0915590799989648	-0.0915590799989648
1612	-0.0867952424807138	-0.475556718326791	-0.0889706895197568	-0.0889706895197568
1613	-0.084153192591541	-0.540034483660897	-0.0858788768092048	-0.0858788768092048
1614	-0.0276769403927958	-0.210449691751192	-0.082393770842391	-0.082393770842391
1615	-0.014107101224679	-0.474490375270398	-0.0786440443008977	-0.0786440443008977
1616	-0.0918593334213608	-0.414640010744703	-0.074763005792932	-0.074763005792932
1617	-0.111450457497735	-0.314554212027057	-0.0708839639266998	-0.0708839639266998
1618	-0.0908137125314443	-0.607088275501868	-0.0671402273104085	-0.0671402273104085
1619	-0.0513101906382219	-0.381146672380397	-0.0636651045522648	-0.0636651045522648
1620	0.0184165167630738	-0.338852186412575	-0.0605919042604757	-0.0605919042604757
1621	-0.0122789586615453	-0.420080764649465	-0.058048927929831	-0.058048927929831
1622	-0.0824157102345057	-0.581084776197299	-0.0561444486014526	-0.0561444486014526
1623	-0.0608245049956754	-0.292140074936464	-0.0549817322030453	-0.0549817322030453
1624	-0.157461459175281	-0.654087624386772	-0.0546640446623142	-0.0546640446623142
1625	-0.0879288445853114	-0.501065696640812	-0.0552946519069639	-0.0552946519069639
1626	-0.0523318867662379	-0.599615114194605	-0.0569768198646995	-0.0569768198646995
1627	-0.00386449160813067	-0.448306172424919	-0.0598138144632258	-0.0598138144632258
1628	-0.0324534500373244	-0.340072763285907	-0.0639089016302479	-0.0639089016302479
1629	-0.0528219962691603	-0.31745414410893	-0.0692936093969166	-0.0692936093969166
1630	-0.046378696219973	-0.443756583395316	-0.0757125142081664	-0.0757125142081664
1631	-0.100269972793617	-0.424848749284835	-0.082838454612378	-0.082838454612378
1632	-0.049547039879613	-0.33775275570129	-0.0903442691579321	-0.0903442691579321
1633	-0.0676582640870158	-0.308856038381282	-0.0979027963932091	-0.0979027963932091
1634	-0.0707279984934552	-0.322189348141329	-0.105186874866589	-0.105186874866589
1635	-0.111544284674554	-0.418714501359409	-0.111869343126454	-0.111869343126454
1636	-0.167903882136801	-0.245658238725491	-0.117623039721184	-0.117623039721184
1637	-0.202139296224573	-0.386049695364202	-0.122177913757597	-0.122177913757597
1638	-0.115907591424047	-0.207223590565293	-0.125492356576266	-0.125492356576266
1639	-0.15057528384426	-0.416762325078059	-0.127581870076202	-0.127581870076202
1640	-0.164800097516427	-0.367525748874073	-0.128461956156414	-0.128461956156414
1641	-0.0673852460561689	-0.683033443104086	-0.128148116715912	-0.128148116715912
1642	-0.167439639507527	-0.758177971122659	-0.126655853653708	-0.126655853653708
1643	-0.205798673629271	-0.655734890856426	-0.124000668868812	-0.124000668868812
1644	-0.0897686531914921	-0.723728319069538	-0.120198064260233	-0.120198064260233
1645	-0.127505587522025	-0.697648344679663	-0.115289979480727	-0.115289979480727
1646	-0.110020334651545	-0.774073100222459	-0.109424105198024	-0.109424105198024
1647	-0.0467612992697989	-0.649470226104418	-0.1027745698336	-0.1027745698336
1648	-0.0249483389365589	-0.578335735661969	-0.0955155018089309	-0.0955155018089309
1649	-0.0328665104722183	-0.413564058260442	-0.0878210295454915	-0.0878210295454915
1650	-0.147300288046637	-0.572686051870753	-0.0798652814647575	-0.0798652814647575
1651	-0.117464349979388	-0.47022669015318	-0.0718223859882041	-0.0718223859882041
1652	-0.127773567056542	-0.584076581305758	-0.063866471537308	-0.063866471537308
1653	-0.0316862452775462	-0.671892971824426	-0.0561732786826872	-0.0561732786826872
1654	-0.0938540146608963	-0.571973688569957	-0.0489249965915426	-0.0489249965915426
1655	-0.0935270017248686	-0.349567749221947	-0.0423054265802187	-0.0423054265802187
1656	0.0921440117705017	-0.25280479760356	-0.0364983699650602	-0.0364983699650602
1657	-0.0366664439398782	-0.267698633769886	-0.0316876280624115	-0.0316876280624115
1658	0.0482230056221193	-0.420703086196455	-0.0280570021886173	-0.0280570021886173
1659	-0.0824220632437383	-0.309029833971184	-0.0257902936600222	-0.0257902936600222
1660	0.16104802967149	-0.138438212761953	-0.025007387178488	-0.025007387178488
1661	-0.00839857569275559	-0.16004957782287	-0.0255725009879455	-0.0255725009879455
1662	-0.153896596511491	-0.289949775403644	-0.0272859367178429	-0.0272859367178429
1663	-0.144589871541534	-0.531059943909901	-0.0299479959976284	-0.0299479959976284
1664	-0.0530477009117078	-0.364742705061794	-0.0333589804567502	-0.0333589804567502
1665	0.0589031616243748	-0.222819720487746	-0.0373191917246564	-0.0373191917246564
1666	-0.100858029359656	-0.499037149098879	-0.0416289314307952	-0.0416289314307952
1667	-0.00659430607394809	-0.409143704455043	-0.0460885012046147	-0.0460885012046147
1668	0.0404998134007197	-0.209528834719506	-0.0505287037926391	-0.0505287037926391
1669	-0.146434144530034	-0.322799024112236	-0.0549023464096974	-0.0549023464096974
1670	-0.160856964828044	-0.53256706782713	-0.0591927373876938	-0.0591927373876938
1671	-0.0943289635570364	-0.453155362729664	-0.0633831850585344	-0.0633831850585344
1672	0.0107106615248008	-0.422630203590057	-0.0674569977541237	-0.0674569977541237
1673	0.0636893517952973	-0.517364812179983	-0.0713974838063665	-0.0713974838063665
1674	-0.0315593504680588	-0.532291186345636	-0.0751879515471677	-0.0751879515471677
1675	-0.0112437764421929	-0.480322783170393	-0.0788117093084323	-0.0788117093084323
1676	-0.135283179596527	-0.479132455209189	-0.082228707549333	-0.082228707549333
1677	-0.206541393573304	-0.796935357582592	-0.0853054652381135	-0.0853054652381135
1678	-0.112445369827017	-0.53394939319964	-0.0878851434702856	-0.0878851434702856
1679	-0.165476476858524	-0.634062995009277	-0.0898109033413604	-0.0898109033413604
1680	-0.0958399341435711	-0.687454995533715	-0.0909259059468502	-0.0909259059468502
1681	-0.00622150765414018	-0.603759145209253	-0.0910733123822661	-0.0910733123822661
1682	-0.014025365897839	-0.44943995804738	-0.0900962837431198	-0.0900962837431198
1683	-0.204347888051647	-0.566650365752156	-0.0878379811249228	-0.0878379811249228
1684	-0.120087342732999	-0.474728113719944	-0.0842139359976642	-0.0842139359976642
1685	-0.102673485174441	-0.523400413015164	-0.0794291613292436	-0.0794291613292436
1686	-0.0915793668002872	-0.416748764082573	-0.0737610404620382	-0.0737610404620382
1687	-0.0534830625766351	-0.506510299257117	-0.0674869567384248	-0.0674869567384248
1688	-0.0699540952596096	-0.345843173176271	-0.0608842935007817	-0.0608842935007817
1689	0.0168600966923405	-0.188673453547586	-0.0542304340914841	-0.0542304340914841
1690	-0.0199201134444478	-0.139014268408435	-0.04780276185291	-0.04780276185291
1691	-0.0102171717096488	-0.228630940825375	-0.0418786601274365	-0.0418786601274365
1692	0.166063650110971	-0.348807994752187	-0.0367275357019426	-0.0367275357019426
1693	-0.160587237414945	-0.335570898731867	-0.0325868891413156	-0.0325868891413156
1694	-0.149547345098832	-0.430894145982205	-0.0296862444549445	-0.0296862444549445
1695	-0.100198433515338	-0.395117656544358	-0.0282551256522185	-0.0282551256522185
1696	-0.104891982556812	-0.355757479916551	-0.0285230567425267	-0.0285230567425267
1697	-0.0694183194474392	-0.367739736928328	-0.0307195617352579	-0.0307195617352579
1698	0.0760509024651263	-0.400707576443413	-0.0350741646398016	-0.0350741646398016
1699	0.120169699426119	-0.515227309689465	-0.0416596984122503	-0.0416596984122503
1700	0.024590779969095	-0.59901042249579	-0.0499222317955108	-0.0499222317955108
1701	-0.0336664778237434	-0.482280939367982	-0.059151142479193	-0.059151142479193
1702	-0.113496564424271	-0.685849029711772	-0.0686358081529072	-0.0686358081529072
1703	0.128286050498538	-0.669261410514176	-0.0776656065062635	-0.0776656065062635
1704	-0.113084033314787	-0.609895485762761	-0.0855299152288719	-0.0855299152288719
1705	-0.193837396940273	-0.726462102454505	-0.0915181120103421	-0.0915181120103421
1706	-0.246932510880725	-0.724578103182314	-0.0949195745402856	-0.0949195745402856
1707	-0.116177102396077	-0.589219769588171	-0.0951960885999258	-0.0951960885999258
1708	-0.185519909441912	-0.526282723010388	-0.0924990723369427	-0.0924990723369427
1709	-0.160973367984286	-0.425013794213366	-0.0871523519906303	-0.0871523519906303
1710	-0.0529971825288674	-0.461919629497059	-0.0794797538002828	-0.0794797538002828
1711	-0.115943719818572	-0.626069694099338	-0.0698051040051942	-0.0698051040051942
1712	-0.0500463336479192	-0.558704190665635	-0.0584522288446586	-0.0584522288446586
1713	-0.00368238611424794	-0.398164579376214	-0.0457449545579699	-0.0457449545579699
1714	0.0423818632958064	-0.429649899295193	-0.0320071073844242	-0.0320071073844242
1715	0.0225650516805333	-0.164423003031647	-0.0175873571723979	-0.0175873571723979
1716	-0.0971036452734156	-0.386758176479569	-0.0029337482066176	-0.0029337482066176
1717	-0.0998434714040795	-0.226278507434511	0.011480831619106	0.011480831619106
1718	0.0583849583516775	-0.156532546827719	0.0251834944109622	0.0251834944109622
1719	0.0912775034978749	-0.230649599953306	0.03770135227514	0.03770135227514
1720	0.125838612594354	-0.342608201961528	0.0485615173178288	0.0485615173178288
1721	0.141375725172902	-0.279419050551426	0.0572911016452177	0.0572911016452177
1722	0.119970026934049	-0.24863745759552	0.0634172173634959	0.0634172173634959
1723	0.072892316467873	-0.407185586691769	0.0666113528760598	0.0666113528760598
1724	0.121875569762664	-0.246220852977926	0.0671225017751366	0.0671225017751366
1725	0.0358840881806948	-0.366335724023036	0.0653440339501595	0.0653440339501595
1726	-0.0755738636440765	-0.533069384228284	0.0616693192905623	0.0616693192905623
1727	0.0803034202118093	-0.328568020257878	0.0564917276857789	0.0564917276857789
1728	-0.0120436966534354	-0.454472490657333	0.050204629025243	0.050204629025243
1729	0.111385859366712	-0.195541629618277	0.0432013931983884	0.0432013931983884
1730	0.0312847605145931	-0.402962193690491	0.035875390094649	0.035875390094649
1731	0.0567091259928028	-0.463842443752538	0.0285422066249823	0.0285422066249823
1732	0.0279939730271288	-0.502077516811267	0.0212062977864419	0.0212062977864419
1733	0.00550335642635801	-0.493513140962889	0.0137943355976026	0.0137943355976026
1734	-0.0465308211782852	-0.334199688633	0.00623299207704158	0.00623299207704158
1735	0.0899058479958955	-0.352200844187448	-0.00155106075666459	-0.00155106075666459
1736	-0.10201614934044	-0.672265516645182	-0.00963115088493948	-0.00963115088493948
1737	-0.0956848054869706	-0.553014660946281	-0.0180806062892066	-0.0180806062892066
1738	0.049163683839298	-0.48266855101573	-0.026898713217531	-0.026898713217531
1739	-0.0650333913826954	-0.379076321577965	-0.0357885909845438	-0.0357885909845438
1740	-0.0319923739963988	-0.361187261433926	-0.0443793171715174	-0.0443793171715174
1741	0.176465721632255	-0.315777356388138	-0.0522999693597235	-0.0522999693597235
1742	-0.135854479830051	-0.500667703716469	-0.0591796251304365	-0.0591796251304365
1743	-0.0283784463658233	-0.289109415345939	-0.0646473620649281	-0.0646473620649281
1744	-0.105808274115195	-0.43093303065128	-0.0683322577444708	-0.0683322577444708
1745	-0.127000576348632	-0.441702896728487	-0.069863389750337	-0.069863389750337
1746	-0.298755125395084	-0.55230503502915	-0.0689874003812911	-0.0689874003812911
1747	0.0982267890445362	-0.268481511166416	-0.0659211908060646	-0.0659211908060646
1748	-0.053633532276308	-0.496068212709652	-0.0609992269108807	-0.0609992269108807
1749	-0.169126496557309	-0.648957427273286	-0.0545559745819627	-0.0545559745819627
1750	-0.0597311122662484	-0.596342519005871	-0.0469258997055349	-0.0469258997055349
1751	0.00647355307301838	-0.604885184455042	-0.0384434681678185	-0.0384434681678185
1752	-0.0214042399779412	-0.648538924493264	-0.0294431458550378	-0.0294431458550378
1753	-0.051583274064815	-0.595022035068212	-0.020259398653416	-0.020259398653416
1754	-0.0534034754948583	-0.535304261486897	-0.0111781182637563	-0.0111781182637563
1755	-0.0588401954133178	-0.62056781573919	-0.00229089964518234	-0.00229089964518234
1756	0.192344995716525	-0.248883885929244	0.0063592364286025	0.0063592364286025
1757	0.0530381405601418	-0.352806955267821	0.0147292691838947	0.0147292691838947
1758	0.0289800305917769	-0.526926731872371	0.0227761778469907	0.0227761778469907
1759	0.152512997848396	-0.372220172305867	0.0304569416441862	0.0304569416441862
1760	-0.0128610197582815	-0.324271727978964	0.0377285398017795	0.0377285398017795
1761	0.0553104408797081	-0.444134939450686	0.0445479515460662	0.0445479515460662
1762	-0.00420086234387402	-0.474204310928404	0.0508556116450651	0.0508556116450651
1763	-0.115430869299166	-0.383949097704712	0.0565257770336848	0.0565257770336848
1764	0.081551376540439	-0.418761378506839	0.0614161601885561	0.0614161601885561
1765	0.0243955233993022	-0.351617981651188	0.0653844735863099	0.0653844735863099
1766	0.202921768223758	-0.343641139693241	0.0682884297035771	0.0682884297035771
1767	0.0364208792350882	-0.366784792198325	0.0699857410169886	0.0699857410169886
1768	-0.0128214233809425	-0.645384681866897	0.0703341200031753	0.0703341200031753
1769	0.110269856537706	-0.508980810901417	0.0692079357308984	0.0692079357308984
1770	0.0559348132769333	-0.508036062447075	0.0665481836374386	0.0665481836374386
1771	0.0114329262534607	-0.465862776004255	0.0623125157522074	0.0623125157522074
1772	0.19887110955193	-0.25019836583296	0.0564585841046159	0.0564585841046159
1773	0.0628114625585559	-0.297230153180274	0.0489440407240754	0.0489440407240754
1774	0.273343540365631	-0.241669591312608	0.0397265376399969	0.0397265376399969
1775	-0.0664516672536231	-0.491274289545005	0.0287637268817919	0.0287637268817919
1776	-0.0205466393305706	-0.366348927326511	0.0160132604788715	0.0160132604788715
1777	0.0936418245911078	-0.259114462373172	0.00160173521875588	0.00160173521875588
1778	-0.069271774823998	-0.358770775333041	-0.0136684730786118	-0.0136684730786118
1779	0.0976944420992466	-0.3922540692352	-0.0288260438351757	-0.0288260438351757
1780	-0.174908903127838	-0.460011232865886	-0.042899656472882	-0.042899656472882
1781	-0.120247282253789	-0.343887169408477	-0.0549179904136766	-0.0549179904136766
1782	-0.0377847700103189	-0.3239051683852	-0.0639097250795056	-0.0639097250795056
1783	-0.153680839130267	-0.496828630242133	-0.0689035398923149	-0.0689035398923149
1784	-0.141176496021527	-0.523162414248565	-0.0689281142740504	-0.0689281142740504
1785	-0.13457366657939	-0.453008616202302	-0.0633387084351013	-0.0633387084351013
1786	-0.093959231531525	-0.352607918065685	-0.05279690573963	-0.05279690573963
1787	-0.090807343113157	-0.370238918799506	-0.0382908703402377	-0.0382908703402377
1788	-0.0410317847687893	-0.305264418357464	-0.0208087663895292	-0.0208087663895292
1789	0.0721613461291294	-0.41251031768298	-0.00133875804010838	-0.00133875804010838
1790	-0.0349598299728552	-0.469866873837427	0.0191309905554208	0.0191309905554208
1791	0.0681402924799384	-0.299773341884467	0.0396123152444545	0.0396123152444545
1792	0.038282651015612	-0.313794496676041	0.0591170518743888	0.0591170518743888
1793	0.169974478451085	-0.284677212805245	0.0767818798397354	0.0767818798397354
1794	0.0512807622833106	-0.28021989059077	0.0922428527234676	0.0922428527234676
1795	0.202516213790674	-0.16683720286538	0.105260867655673	0.105260867655673
1796	0.198872358854365	-0.100858045398227	0.115596821766444	0.115596821766444
1797	0.10282631805424	-0.190796324197341	0.123011612185867	0.123011612185867
1798	0.222904128819517	-0.12794060419028	0.127266136044031	0.127266136044031
1799	0.134727993353177	-0.222256839210648	0.128121290471026	0.128121290471026
1800	0.0719322108899767	-0.463195739084914	0.12533797259694	0.12533797259694
1801	0.184930256039666	-0.185202430959766	0.118866471019291	0.118866471019291
1802	-0.036598329717158	-0.405894982906677	0.109414640205308	0.109414640205308
1803	0.122376803965672	-0.321786222579859	0.0978797260896516	0.0978797260896516
1804	0.247459785733581	-0.0437564609945655	0.0851589746069817	0.0851589746069817
1805	0.159045014608538	-0.212117061670412	0.0721496316919541	0.0721496316919541
1806	-0.0480674728459232	-0.319518580439969	0.0597489432792293	0.0597489432792293
1807	0.194635082319555	-0.17996756038366	0.0488541553034662	0.0488541553034662
1808	-0.023990970889927	-0.147566786611226	0.0401882270210453	0.0401882270210453
1809	-0.0965652272893761	-0.520974976301725	0.0337769709752337	0.0337769709752337
1810	-0.131200688410917	-0.503130528732202	0.0294719130310199	0.0294719130310199
1811	-0.0847965196929607	-0.40210626163121	0.0271245790533926	0.0271245790533926
1812	-0.0660212929057839	-0.491636984214806	0.0265864949073403	0.0265864949073403
1813	0.00411438706942309	-0.536767321510912	0.0277091864578513	0.0277091864578513
1814	0.174306576856955	-0.475104351192482	0.0303441795699147	0.0303441795699147
1815	0.0804961105368436	-0.609832296367664	0.0343430001085188	0.0343430001085188
1816	0.180342580514791	-0.518482166195942	0.0394720063287433	0.0394720063287433
1817	0.0243164452729017	-0.548745060476488	0.0451568860460309	0.0451568860460309
1818	-0.0155001155283392	-0.519403864503857	0.0507381594659154	0.0507381594659154
1819	0.0257474315432128	-0.597658908829961	0.0555563467939305	0.0555563467939305
1820	0.0470654593731967	-0.619570720399697	0.05895196823561	0.05895196823561
1821	0.0121206947555881	-0.527864720578758	0.0602655439964877	0.0602655439964877
1822	-0.0364311081968633	-0.575537603718315	0.0588375942820975	0.0588375942820975
1823	0.237526606056703	-0.327885331981976	0.0540086392979731	0.0540086392979731
1824	0.149817364506308	-0.438257391571872	0.0453594276169143	0.0453594276169143
1825	0.0734329881386319	-0.546527914923324	0.0334316212807866	0.0334316212807866
1826	0.0468289581698727	-0.466738240809297	0.0190071106987213	0.0190071106987213
1827	0.0444249335483247	-0.571990986188915	0.00286778627985015	0.00286778627985015
1828	0.0737779605432994	-0.403004910175665	-0.0142044615666954	-0.0142044615666954
1829	-0.0829029605061603	-0.550948424407608	-0.0314277424317838	-0.0314277424317838
1830	-0.0200867037179955	-0.394837543720665	-0.0480201659062836	-0.0480201659062836
1831	-0.114271969277161	-0.518672434257395	-0.0631998415810612	-0.0631998415810612
1832	-0.15930437156219	-0.57604729174125	-0.0763309110985076	-0.0763309110985076
1833	-0.242083973252775	-0.61581331114775	-0.0873616443070811	-0.0873616443070811
1834	0.0492718182964707	-0.457063435977782	-0.0963863431067607	-0.0963863431067607
1835	-0.202709214870025	-0.701078712698137	-0.103499309397525	-0.103499309397525
1836	-0.199350778438302	-0.727019598243834	-0.108794845079353	-0.108794845079353
1837	-0.130269109067095	-0.608106810538542	-0.112367252052224	-0.112367252052224
1838	-0.179390559963084	-0.642664359985969	-0.114310832216117	-0.114310832216117
1839	-0.165239572520333	-0.741092367656069	-0.11471988747101	-0.11471988747101
1840	0.0275583126177453	-0.637611505381014	-0.113715498263775	-0.113715498263775
1841	-0.151953198224684	-0.574843156441296	-0.111525859228853	-0.111525859228853
1842	-0.0199622732569169	-0.517371504338166	-0.10840594354758	-0.10840594354758
1843	-0.039612427994181	-0.631490781351024	-0.104610724401289	-0.104610724401289
1844	-0.0375684812765119	-0.584952786256895	-0.100395174971316	-0.100395174971316
1845	-0.0647515105220315	-0.56693683679548	-0.0960142684389937	-0.0960142684389937
1846	-0.0590651653718476	-0.440210750092383	-0.0917229779856575	-0.0917229779856575
1847	-0.228027033750983	-0.631039129397939	-0.0877408622028268	-0.0877408622028268
1848	-0.127989085262585	-0.492981583786726	-0.0841458213227619	-0.0841458213227619
1849	-0.0508974612138927	-0.563583053887347	-0.0809803409879085	-0.0809803409879085
1850	-0.0721359921657496	-0.510466383080296	-0.0782869068407114	-0.0782869068407114
1851	-0.127069004833466	-0.629850081665252	-0.0761080045236164	-0.0761080045236164
1852	-0.0746564163538673	-0.332517956264327	-0.0744861196790688	-0.0744861196790688
1853	-0.0860915028767243	-0.569933719603242	-0.0734637379495141	-0.0734637379495141
1854	-0.0852141946739476	-0.478482659926201	-0.0730833449773978	-0.0730833449773978
1855	-0.0577055915659597	-0.604487726173905	-0.0733279367863106	-0.0733279367863106
1856	0.0470033513530115	-0.415485294132823	-0.0739425509244255	-0.0739425509244255
1857	0.000192830362934522	-0.481594419689362	-0.0746127353210608	-0.0746127353210608
1858	-0.157719538539555	-0.517067738337199	-0.0750240379055347	-0.0750240379055347
1859	-0.0448045480006832	-0.42972493371535	-0.0748620066071656	-0.0748620066071656
1860	-0.0387501487237249	-0.56453135437123	-0.0738121893552719	-0.0738121893552719
1861	-0.0271478969227152	-0.428187743620797	-0.0715601340791717	-0.0715601340791717
1862	-0.133093332294743	-0.388250478043029	-0.0677913887081834	-0.0677913887081834
1863	-0.160653978846135	-0.539773581264447	-0.0623107018824065	-0.0623107018824065
1864	-0.10514584641103	-0.618795312587776	-0.0553996250850658	-0.0553996250850658
1865	-0.141818116640363	-0.763140819656972	-0.047458910510167	-0.047458910510167
1866	-0.0829693854410281	-0.543452257548805	-0.038889310351716	-0.038889310351716
1867	-0.063222477090606	-0.595090085289093	-0.0300915768037199	-0.0300915768037199
1868	0.0960664616465682	-0.573265139115515	-0.0214664620601823	-0.0214664620601823
1869	0.0516169063252159	-0.481397691350485	-0.0134147183151102	-0.0134147183151102
1870	0.0383598837670675	-0.227812221102044	-0.00633709776250951	-0.00633709776250951
1871	-0.0056837712180674	-0.266241110472886	-0.000553094991991507	-0.000553094991991507
1872	0.0250727068229532	-0.296855281141149	0.0039428258244107	0.0039428258244107
1873	-0.0193182254638108	-0.18916155374761	0.0072374581190586	0.0072374581190586
1874	0.00861628888698403	-0.305294128972115	0.00941759532431366	0.00941759532431366
1875	0.0899961098297768	-0.230073725068603	0.0105700308725374	0.0105700308725374
1876	-0.030315314836211	-0.162794711843869	0.0107815581960912	0.0107815581960912
1877	-0.00726538180258681	-0.133478578331582	0.0101389707273368	0.0101389707273368
1878	0.181380996075813	-0.0267117577022607	0.00875337517062973	0.00875337517062973
1879	-0.0236914503484461	-0.134241675399317	0.00683313131830306	0.00683313131830306
1880	-0.0183429628690989	-0.201383421549102	0.00461091223468409	0.00461091223468409
1881	-0.0684568444050994	-0.169807063754045	0.00231939098410014	0.00231939098410014
1882	-0.0517844811311767	-0.171749886805655	0.000191240630878524	0.000191240630878524
1883	-0.0756215847599664	-0.171188779040671	-0.00154086576065345	-0.00154086576065345
1884	-0.0351740652727955	-0.188216307484037	-0.00264425512616847	-0.00264425512616847
1885	-0.0749054520390263	-0.158556058813557	-0.00288625440133925	-0.00288625440133925
1886	0.0713222982223923	-0.112559124636552	-0.00211421478198381	-0.00211421478198381
1887	0.0722250224903061	-0.179130026598581	-0.000495584504500897	-0.000495584504500897
1888	0.0288206784925396	-0.167106853472502	0.0017221639345654	0.0017221639345654
1889	0.065413090862304	-0.159979480765411	0.00429155803867099	0.00429155803867099
1890	-0.0125462409244521	-0.201013310367709	0.00696512531127179	0.00696512531127179
1891	-0.0091119618882069	-0.204810952353479	0.00949539325582372	0.00949539325582372
1892	-0.0264530258575443	-0.168504027245082	0.0116348893757827	0.0116348893757827
1893	0.047155348394866	-0.180427794699561	0.0131361411746045	0.0131361411746045
1894	-0.0554818830814768	-0.184322040603484	0.013811128891485	0.013811128891485
1895	-0.086159583739649	-0.231466029459856	0.013709643708578	0.013709643708578
1896	0.0528897981954733	-0.182489174417199	0.012940929543777	0.012940929543777
1897	0.00485710918886166	-0.204942223033529	0.0116142303149756	0.0116142303149756
1898	0.133007515441081	-0.178123872073752	0.00983878994006731	0.00983878994006731
1899	0.119329709577403	-0.199201539323268	0.0077238523369457	0.0077238523369457
1900	0.072590891817504	-0.103344178895187	0.00537866142350431	0.00537866142350431
1901	0.0485713271078047	-0.175215245605716	0.00291246111763672	0.00291246111763672
1902	-0.0923016148422644	-0.269467292555676	0.000400694998644013	0.000400694998644013
1903	-0.160554563879489	-0.338823703284506	-0.00221639470854478	-0.00221639470854478
1904	-0.0813938849155176	-0.282523703940579	-0.00503236611759247	-0.00503236611759247
1905	-0.0900863264166877	-0.324467473099765	-0.00814077734216217	-0.00814077734216217
1906	0.044495517777289	-0.291696872670307	-0.011635186495917	-0.011635186495917
1907	-0.0123639279900739	-0.310740761291161	-0.0156091516925202	-0.0156091516925202
1908	0.0976514117520726	-0.23271969328661	-0.0201562310456347	-0.0201562310456347
1909	0.010800444853719	-0.276142784459738	-0.0253699826689237	-0.0253699826689237
1910	0.00912652984188657	-0.309379033727952	-0.0312550286897303	-0.0312550286897303
1911	0.0502569108419741	-0.311151282954851	-0.0374602472901161	-0.0374602472901161
1912	-0.099227741228638	-0.413097496263358	-0.0435455806658253	-0.0435455806658253
1913	-0.110192300994445	-0.418260251531144	-0.0490709710125994	-0.0490709710125994
1914	-0.0926925660680179	-0.359427492314391	-0.0535963605261807	-0.0535963605261807
1915	0.0343894910771542	-0.342253971585438	-0.0566816914023119	-0.0566816914023119
1916	0.0226268714623854	-0.289482073616342	-0.0578869058367352	-0.0578869058367352
1917	-0.139414983626033	-0.390207836130227	-0.0568660772951648	-0.0568660772951648
1918	-0.140299718163428	-0.382605261272894	-0.0536498043232022	-0.0536498043232022
1919	-0.105849842949004	-0.264394077912117	-0.0483628167364206	-0.0483628167364206
1920	-0.107989661556824	-0.256447115409873	-0.0411298443503941	-0.0411298443503941
1921	0.0395399698764684	-0.198342368283176	-0.0320756169806943	-0.0320756169806943
1922	-0.0750244969222992	-0.185962001470958	-0.021324864442895	-0.021324864442895
1923	-0.0619042478645215	-0.151984504978338	-0.00900231655256952	-0.00900231655256952
1924	-0.0160203201827339	-0.16451078370356	0.00476729687470897	0.00476729687470897
1925	0.0549356967649332	-0.189632970744763	0.0197777860063281	0.0197777860063281
1926	0.0589280855014025	-0.131678001303249	0.0354971209415189	0.0354971209415189
1927	0.116764352400491	-0.071330075227788	0.0513118117624733	0.0513118117624733
1928	0.0558128270545659	-0.0922836898481117	0.0666083685513832	0.0666083685513832
1929	0.0422825493667698	-0.0536791294970573	0.0807733013904388	0.0807733013904388
1930	0.105533837778138	-0.0295208038313324	0.0931931203618355	0.0931931203618355
1931	0.106626966757093	0.052831121382718	0.103254335547764	0.103254335547764
1932	0.210017077476607	0.152833900766683	0.110343457030415	0.110343457030415
1933	0.161684121693747	0.036226011033066	0.114055318976616	0.114055318976616
1934	0.13339519152112	0.033415338422294	0.114818051891739	0.114818051891739
1935	0.0937277346088122	0.0795981939040148	0.113268110365788	0.113268110365788
1936	0.0715028704768339	0.0265655950232462	0.110041948988769	0.110041948988769
1937	0.215799121179408	0.0846328817198011	0.105776022350688	0.105776022350688
1938	0.217372329690669	0.128998466143286	0.101106785041552	0.101106785041552
1939	0.121887960704658	0.0703964701480407	0.0966706916513639	0.0966706916513639
1940	-0.104656560804658	0.0908134507886361	0.0931041967701312	0.0931041967701312
1941	-0.0517784353058403	0.0723476587139236	0.0909184112940121	0.0909184112940121
1942	0.0667921964884941	0.221035653906467	0.0901230713437748	0.0901230713437748
1943	0.0710318427734261	0.17702822598101	0.0906025693463406	0.0906025693463406
1944	0.21944726459087	0.0907959048349779	0.0922412977286306	0.0922412977286306
1945	0.211466997761793	0.228275102531063	0.0949236489175658	0.0949236489175658
1946	-0.0566706727402826	0.0353585211577023	0.0985340153400672	0.0985340153400672
1947	-0.0760711994825748	0.0384053270198504	0.102956789423055	0.102956789423055
1948	0.0372605340731458	0.130221527780879	0.108076363593453	0.108076363593453
1949	0.170857412698489	0.123778433669503	0.113688881042359	0.113688881042359
1950	0.0580228309499582	0.121711233673189	0.119237488017594	0.119237488017594
1951	0.212012647114644	0.159425712891298	0.124077081531156	0.124077081531156
1952	0.261034573436317	0.103688244304234	0.127562558595043	0.127562558595043
1953	0.277342109244132	0.292236051778756	0.129048816221255	0.129048816221255
1954	0.116224973705692	0.178543278009202	0.12789075142179	0.12789075142179
1955	0.182584473019023	0.142790165829406	0.123443261208647	0.123443261208647
1956	-0.0229878742679609	0.0579020061945932	0.115253821548035	0.115253821548035
1957	0.0760439857188601	0.145382886958899	0.103640224222996	0.103640224222996
1958	0.0940868692333475	0.127508528120777	0.0891128399707849	0.0891128399707849
1959	0.0964437810530066	0.185177413867901	0.0721820395286554	0.0721820395286554
1960	0.176832955689961	0.0871108980374845	0.0533581936338612	0.0533581936338612
1961	0.104596933986727	0.172458862474189	0.033151673023656	0.033151673023656
1962	-0.00783492882842547	0.0657328810213822	0.0120728484352936	0.0120728484352936
1963	-0.100233888624608	0.0888324521744654	-0.00936790939397253	-0.00936790939397253
1964	-0.0952374119706795	0.0328413107447786	-0.0306939249620724	-0.0306939249620724
1965	-0.0880026446815243	-0.0348149506214047	-0.051563303707669	-0.051563303707669
1966	-0.0656519045421995	0.00314654478541237	-0.0716678463046172	-0.0716678463046172
1967	-0.0109159710579198	-0.0350859138987572	-0.0906993534267638	-0.0906993534267638
1968	-0.12419445609099	-0.0578042062023252	-0.108349625747958	-0.108349625747958
1969	-0.10874141860718	-0.0398934326453526	-0.12431046394205	-0.12431046394205
1970	-0.187142225301763	-0.104997232586413	-0.138273668682889	-0.138273668682889
1971	-0.170106895209874	-0.131911783085744	-0.149931040644324	-0.149931040644324
1972	-0.252426798410909	-0.211983660555747	-0.159091150429836	-0.159091150429836
1973	-0.135916647013774	-0.0836719691699259	-0.166029648361426	-0.166029648361426
1974	-0.257441828935412	-0.0853127280142961	-0.171138954690728	-0.171138954690728
1975	-0.104309704202629	NA	-0.174811489669377	-0.174811489669377
1976	-0.203449031253162	NA	-0.177439673549004	-0.177439673549004
1977	-0.157157842992129	NA	-0.179415926581243	-0.179415926581243
1978	-0.179644797269655	NA	-0.181132669017727	-0.181132669017727
1979	-0.19595748942394	NA	-0.18298232111009	-0.18298232111009
1980	-0.141103146626448	NA	-0.185276721839108	-0.185276721839108
1981	-0.0896474323579788	NA	-0.188005385102141	-0.188005385102141
1982	-0.227500684730427	NA	-0.191077243525688	-0.191077243525688
1983	-0.129205518279114	NA	-0.194401229736253	-0.194401229736253
1984	-0.213995090771791	NA	-0.197886276360338	-0.197886276360338
1985	-0.274306016284438	NA	-0.201441316024444	-0.201441316024444
1986	-0.280564330028215	NA	-0.204975281355074	-0.204975281355074
1987	-0.134079218496354	NA	-0.20839710497873	-0.20839710497873
