# Supplementary material for: Early warning signal for a tipping point suggested by a millennial Atlantic Multidecadal Variability reconstruction
Source: Nat Commun. 2022 Sep 2;13:5176. doi: 10.1038/s41467-022-32704-3 (PMC9440003; doi:10.1038/s41467-022-32704-3)
Supplement: Supplementary file 3 — Source Data [file 41467_2022_32704_MOESM3_ESM.zip › SourceData/Figure_4/Figure_4.csv]

time	rec	rec_10y_smooth
850	0.371943086384222	0.018670958559709
851	0.0267286139178972	0.0381485118455883
852	-0.197590993501262	0.0330186235521161
853	-0.0831516805357589	0.0358954739840856
854	0.00210607333580831	0.0334384090425358
855	-0.00800934824265224	0.0264548539374845
856	0.155013831560864	0.00335543598880226
857	-0.00289059450218944	0.0106586777699735
858	0.0589102774398417	0.0339061455239779
859	0.0113248245685878	0.076990499477917
860	-0.043380697113028	0.0684082129141549
861	0.117849488948717	0.0886720405815145
862	0.107064273510781	0.0776283867822746
863	0.0581311517927862	0.0776312697839554
864	0.390776212957571	0.0997256894092074
865	-0.0922990788655738	0.093787590647476
866	0.214892756098303	0.0987609026348391
867	0.0335336397692245	0.11465708002496
868	-0.00285888148370047	0.109061637944018
869	0.301948893317614	0.103076383876238
870	-0.0539942618104574	0.0882936003689433
871	0.0113257347479658	0.13200377109914
872	0.292707440240048	0.107995248365025
873	0.0455144106204207	0.112000424700897
874	-0.00770664295279804	0.127697315328299
875	0.228165594377331	0.0943001663866143
876	0.388512799166594	0.120565095355956
877	-0.0492009939769716	0.133175822124013
878	0.077590579463823	0.104997611420692
879	0.169806915417723	0.108901083753174
880	-0.0654197450409211	0.134396734485575
881	0.234919956852303	0.114341513906487
882	0.150043729196588	0.0830674460999391
883	-0.0172528774964811	0.0709133264177482
884	0.0884526062777217	0.0722532958906955
885	0.272745515103612	0.0515730640543598
886	0.00755816800736542	0.0611675911461125
887	0.0444980532945689	0.0562306940193692
888	-0.182896310481072	0.052975489580569
889	0.0923302436662432	0.0589105775199697
890	-0.0576756347819694	0.0574820127753718
891	0.0401200529683585	0.0276032713983554
892	0.180614088458126	0.030110392491798
893	0.114236480369786	0.0349582996392825
894	0.048033089836927	0.0455099246837619
895	0.0727383940871442	0.0258034234571773
896	-0.0559206400435678	0.0295185130456599
897	0.0351365000352334	0.0317997730956715
898	0.0978250319168984	0.0139046779346678
899	-0.0668284349917986	0.0059690008511709
900	-0.124441269826187	-0.00912505429150312
901	-0.0168096493086605	-0.0148026891812999
902	0.0652139135184854	-0.0158106381823113
903	-0.0162319583129142	-0.00558968692226666
904	0.0269440324513199	-0.023366504227166
905	-0.118001516732487	-0.00735929586893758
906	0.01028441029938	-0.00248875817381845
907	-0.0670080790546941	0.0289325906428855
908	0.147566963895725	0.0124516052923953
909	-0.0977199584369941	0.0320294616225149
910	0.109250856948714	0.0432437569242012
911	-0.0708653551798767	0.0641637040513045
912	0.328825187675083	0.0822076633905563
913	-0.116076925336907	0.0839918116692427
914	0.199124461318402	0.0917100097916475
915	0.150301280769869	0.114161844286592
916	0.112117901665649	0.121776552525607
917	0.20876796303115	0.136693892939347
918	-0.0473824479891432	0.124439051404404
919	0.232467143242177	0.139129321141747
920	0.149250221007399	0.117298465954082
921	0.193012647577879	0.13367564773993
922	0.093225389371262	0.123729530378825
923	0.194021930790705	0.114871565188774
924	0.0455160417738645	0.108289672024008
925	-0.0410149457459039	0.102166165427461
926	0.33045028041419	0.0919866359008078
927	0.00271061069349176	0.0857439411053755
928	0.111330345940595	0.0735884211625668
929	-0.119783272801573	0.0555106085291076
930	0.16510857068016	0.0677065505415036
931	0.0372753962142167	0.0630827743488388
932	0.124343004828124	0.0472236837301777
933	-0.0404853299996341	0.0432208452732925
934	-0.00483400817734685	0.0272946506120774
935	0.179671403910221	0.0130223479553562
936	-0.091876483865217	-0.00326302794123859
937	0.156000283608918	-0.00239786000030841
938	-0.0413206123322456	-0.00981625415276219
939	-0.0638577953327704	0.0226816057983595
940	-0.276778602025507	0.0217251336614973
941	-0.0140305641823825	0.0138016097519943
942	0.0467922435644487	0.0271217524018164
943	0.0427406691511324	0.0445013608311921
944	0.316991129462705	0.0655610330808215
945	-0.0153552016828317	0.0864731817884823
946	0.0925126409056878	0.123214514900024
947	0.0546450852828261	0.140441091083953
948	0.347175976332051	0.129600588729362
949	0.190335782413678	0.134459879555473
950	0.166175840451499	0.129388188030924
951	0.127376062201455	0.150099261004454
952	0.175461773840836	0.165367813210268
953	-0.0724532823360509	0.140194110843717
954	0.0961928682383456	0.119045801607168
955	0.261202522692673	0.119509002490178
956	0.212466601025995	0.103707032486517
957	0.260466715169642	0.0924391057711943
958	-0.222265640749239	0.0843386440229301
959	0.11454457473002	0.109524547559818
960	0.19543099212678	0.106661273006969
961	-0.00764582958876345	0.0693608423107141
962	0.00342886833290005	0.0255634910955301
963	0.08635669460993	0.0305140461150511
964	0.204591656569712	0.0612053041028486
965	0.0646968481570095	0.0589909014921687
966	-0.14910221496613	0.0320563928752849
967	-0.269304262341029	0.0642072767856226
968	0.314922820384373	0.0700826740163318
969	0.115338197116534	0.0459612909552087
970	0.09018614601254	0.0430996651355315
971	-0.100848602658941	0.0184640525480784
972	0.346013893424951	0.0563811542595751
973	0.0680582378707009	0.0947881863190159
974	-0.178978519062424	0.100808370230115
975	0.173113772553263	0.114627437791694
976	-0.206294890304974	0.133397243057638
977	0.267985903860333	0.176624521776647
978	0.15317309031282	0.138530446698861
979	0.381144843406468	0.134621737848434
980	0.267347940293902	0.137434178358936
981	0.296654003937916	0.117121342193543
982	0.374651463250163	0.135425050265969
983	-0.0730209324306941	0.110415294971837
984	0.0250624405160006	0.0899655753454505
985	-0.148041673446904	0.056804581700243
986	-0.050327425266056	0.0247594570647163
987	-0.00495410150828725	0.0158985377167325
988	-0.00712140437511545	0.00115696421340269
989	-0.0717738255774358	-0.00718546789779859
990	0.0163739133091844	-0.00584949972549777
991	-0.0851484306968913	-0.019915978239864
992	0.199183891110094	-0.0264383823193632
993	0.212494154713535	-0.0532368635033502
994	-0.164787685653908	-0.0715868070916378
995	0.0397580904113095	-0.0877181236522218
996	-0.302772937104932	-0.091592179295448
997	-0.122073870140547	-0.0800646819571981
998	-0.299737394532145	-0.114907886699222
999	-0.208970783846278	-0.140950055838996
1000	-0.24921830774386	-0.11257244986097
1001	-0.0262406987663042	-0.090761174803282
1002	0.0416540400238583	-0.0730063204646933
1003	-0.184091361052165	-0.0623470455787905
1004	-0.0739697058239817	-0.029702450442248
1005	0.14736598010438	-0.0174308450034566
1006	0.279682116045874	-0.00498947533347255
1007	-0.107469539380457	-0.00142539754005129
1008	-0.00482184639561615	-0.0144533442055596
1009	0.0593531519698226	0.00199038854585369
1010	-0.073983124019573	0.00736303423979189
1011	-0.112363241374035	-0.0062567280112179
1012	0.0129641569613297	-0.0316789743250587
1013	-0.101653373296733	-0.0208864250721029
1014	-0.00321030078661895	-0.00458971602746008
1015	-0.0148706031906615	0.01469980820507
1016	-0.00245140465672788	0.0194710264588731
1017	0.0000374065936254641	0.0446882897406398
1018	0.0112485024020562	0.0581329339715864
1019	0.174441953095455	0.0519794300251411
1020	0.271537918527654	0.0689705947092702
1021	-0.0214997232277396	0.0721757493354773
1022	0.165026654725399	0.0610570517648162
1023	0.160855243501742	0.0617908847533285
1024	-0.169341916707631	0.0648294500104032
1025	0.183692510738801	0.0316570167301002
1026	0.0203860976976168	0.00992019590811499
1027	-0.124757077934	0.0076861851535647
1028	0.00810956946726128	-0.00230983354602381
1029	0.0446727202298781	-0.00159011070160545
1030	-0.190454812987878	-0.00716034015692627
1031	0.0324328894858163	-0.0199262118018695
1032	-0.0460738415277928	-0.0212743872095207
1033	0.0550704490299253	-0.0110888866047881
1034	0.168772194790344	-0.000607858001333275
1035	-0.23061444071616	0.0131510001630036
1036	0.0432679226444254	0.031258393021462
1037	0.00555616821345343	0.0440887661854998
1038	-0.0127165712819419	0.0712557172099597
1039	0.123400884105265	0.0883665405880994
1040	0.196020160037584	0.0969406008126193
1041	0.00872650845516364	0.111789806819586
1042	0.173566994290233	0.128797424670158
1043	0.252762619741266	0.14673112641555
1044	0.243289506189462	0.139375627927886
1045	0.263086857260063	0.121413516840403
1046	-0.06727317463953	0.109914865727047
1047	0.230351719000726	0.10167590234795
1048	0.202826887412755	0.0974875287502714
1049	-0.0936270546462439	0.0755761170395527
1050	-0.0741823378570459	0.0517545338701116
1051	0.0695349977906728	0.0239316249273807
1052	-0.0819020887149091	0.0211650383127143
1053	0.12749488471577	0.0200752310946652
1054	0.0117370909233604	0.00786419509582988
1055	-0.0187479086743905	0.00499618797276012
1056	-0.0429651411099764	0.0224983473106807
1057	-0.0977056274008612	0.0209993370073977
1058	0.218363839602186	0.0110470738892556
1059	0.0685054914255667	-0.0176444376259851
1060	-0.125175133000011	-0.022172765714893
1061	0.118341414860081	-0.0344389489765507
1062	0.0530458844545598	-0.0297830412926914
1063	-0.191376983014473	-0.0373677697433401
1064	-0.188111741951877	-0.0689893897679396
1065	-0.038074518054627	-0.0756328436024936
1066	-0.153675924552625	-0.0815517929161959
1067	0.00824984341247588	-0.106503444248981
1068	-0.181137640357997	-0.111979031230068
1069	-0.129473980668408	-0.0992810786400008
1070	-0.00457250075452735	-0.0666947427384263
1071	-0.190283575450736	-0.073704887214271
1072	-0.156126749800559	-0.0826103738877501
1073	-0.00718557233739664	-0.0702598973498305
1074	-0.0516995045237307	-0.0623089776518668
1075	0.170337952965443	-0.0329597362719635
1076	-0.115186107288919	-0.0269230802783697
1077	-0.251636277960895	-0.00864922487126862
1078	0.144105085329591	0.0138648746421201
1079	-0.0936775236803958	0.0389177846873744
1080	0.193367674510528	0.024389523619443
1081	0.0618307151750047	0.01470383672251
1082	0.0107288340273754	0.0485738198264758
1083	0.0915283448467167	0.0597393775496448
1084	0.268396438160401	0.0456096757467785
1085	-0.211510376270976	0.0655274863634184
1086	0.06379539709918	0.0622680806061902
1087	0.257383706854705	0.0574881593935588
1088	-0.128815143006036	0.0563209308737337
1089	-0.0113216345019386	0.0499717579982696
1090	0.125418393102643	0.0303474216753865
1091	0.157514211181018	0.034389184902309
1092	0.00925158183605898	0.0318850942388257
1093	-0.00211067969070014	-0.00667269618927892
1094	0.0216874432166113	-0.0071083209030521
1095	0.0525287386086872	-0.0053965540507971
1096	-0.167050980774829	-0.0307469091861305
1097	0.036250399800864	-0.0400760623460941
1098	-0.166751987854446	-0.033173987294713
1099	-0.133607014857541	-0.0175446191907975
1100	0.00750780087286632	-0.0250199760406996
1101	-0.153435513386024	-0.0119752320088047
1102	0.0548935264214183	-0.00868600163275358
1103	0.0851744074012507	-0.018470554415375
1104	0.169812369452371	-0.0171870170754012
1105	-0.0605414821323118	-0.00688505037822331
1106	0.196020922959531	-0.011964520270746
1107	-0.130869446638267	0.0021393672072667
1108	-0.0713796808079711	0.0209089932527041
1109	-0.152633077114735	0.0099392176449741
1110	-0.020285381188584	0.0142241093912545
1111	-0.048366367944883	0.0431585610702803
1112	0.00170724887211533	0.0261772113474809
1113	0.26135941292123	0.0454084888388516
1114	-0.0354931242837794	0.07406622128069
1115	0.216946178661455	0.0939848895569
1116	0.257737486336972	0.123066675403956
1117	0.00922607600873778	0.124578592820939
1118	0.0806746057668103	0.141071169443973
1119	0.243855376052252	0.135321007735641
1120	0.0664722739235751	0.134818214711884
1121	0.29961426312903	0.121459485904061
1122	-0.0317352763580699	0.09608616923869
1123	0.183125591725489	0.100709130777016
1124	0.19810763412958	0.103412434152619
1125	-0.0410238475451078	0.11208254678021
1126	0.0700001617754041	0.111005772378318
1127	-0.0213689969821096	0.081300612691372
1128	0.060078652930321	0.0867512189570539
1129	0.110410942898443	0.085083506149617
1130	0.339226614955759	0.0742649143150707
1131	0.0546277555027629	0.0807070578033597
1132	-0.0271424934273793	0.0810925801787445
1133	0.0282213925644319	0.084161536627306
1134	0.164780750843683	0.0913434815188087
1135	0.0791031239495704	0.0906666529219419
1136	0.0298397308260713	0.0600378765289138
1137	0.0742409079046361	0.0646069135004955
1138	0.0123895239520673	0.0777742395321187
1139	0.139080046736851	0.102427342230073
1140	0.102965828332908	0.111268313129822
1141	0.00231007463244971	0.13500126661507
1142	0.104887162190161	0.144643285513058
1143	0.117698092920476	0.144633061540578
1144	0.299405522241926	0.147612534392196
1145	0.262031430740922	0.135305122736583
1146	0.340165612287303	0.119232237535948
1147	0.135901938703944	0.112518572573135
1148	0.0741284442073527	0.147143206632745
1149	0.0451637253198622	0.15330908214178
1150	0.00369851852510851	0.144293248423581
1151	-0.0738359088740779	0.131574580479882
1152	-0.071540239958497	0.105332524034304
1153	0.485758136845879	0.10100449149665
1154	0.185522723519853	0.112870626020919
1155	0.200231351341745	0.141582803697317
1156	0.122126083360234	0.157832176704722
1157	0.0515029913859417	0.177252724475401
1158	0.0882935807897462	0.198512908443407
1159	0.204655923974318	0.166223947688511
1160	0.360997679760235	0.158526789899945
1161	0.18244162160657	0.160876732929539
1162	0.139790116603388	0.146012077564268
1163	0.162321783689571	0.159854299447197
1164	0.130579568542024	0.149445706837975
1165	0.100853987845624	0.129257272781288
1166	0.226080724667278	0.0887359601303183
1167	-0.0413851256577492	0.0804447482251549
1168	0.203767432098166	0.0692686991423424
1169	-0.0262009379116979	0.0503469932638544
1170	-0.0174168506492443	0.0419262255146614
1171	-0.084736759400427	0.0333158241285988
1172	0.0912382906497723	0.00908134017578105
1173	0.0168535766924508	-0.00319584806240067
1174	-0.0458169809737968	-0.0405863753509869
1175	0.0379511233009003	-0.0478315620016931
1176	0.006139572598935	-0.0541434462953413
1177	-0.0404985988137173	-0.0477071061646448
1178	-0.176434196277748	-0.0598265908304331
1179	-0.207528368076282	-0.0761696781339605
1180	-0.105897991069467	-0.0832983488187857
1181	-0.0868475778793742	-0.102862619198625
1182	-0.0139370179627648	-0.118400521201995
1183	-0.0420760406738993	-0.128320844572019
1184	-0.16292038364635	-0.131667700352679
1185	-0.124232358506875	-0.131844496901042
1186	-0.177255850877326	-0.121318262596657
1187	-0.164777349438135	-0.119415706384633
1188	-0.14962215588399	-0.120138640751353
1189	-0.213249609865006	-0.120773443694273
1190	-0.209473130108272	-0.111462095334787
1191	0.00989058627876289	-0.100367368226764
1192	-0.0659194595471021	-0.0821055278495712
1193	-0.0218892959966903	-0.0564805178654532
1194	-0.0490588730460132	-0.0356408697589585
1195	-0.0604955516920092	-0.0136033595106719
1196	-0.00219036031861915	0.00346620658243974
1197	0.0236243932717911	0.0111525341614422
1198	0.117097760387163	0.0343201452263641
1199	0.0796139732874525	0.0489664417764535
1200	0.0291630028661457	0.0598065104860943
1201	-0.0217079030840437	0.0798960541813099
1202	0.0944401896477901	0.0937775106594301
1203	0.188924262167039	0.108887248817961
1204	0.139219966054293	0.111132894660315
1205	0.0701818827600356	0.12998714514499
1206	0.160489428955363	0.146706266616302
1207	0.150505660940703	0.166178774120828
1208	0.189831513015634	0.158524866728706
1209	0.141799864653049	0.144619377743057
1210	0.28701072861888	0.135545228429771
1211	0.213073339050578	0.122303100484815
1212	0.192489679465748	0.10573158220919
1213	0.0102472083344411	0.0905236646448944
1214	0.0359638833249002	0.0685012132153064
1215	0.0394043236081489	0.0688413189409399
1216	-0.0754815246344752	0.0489330993447516
1217	-0.0217972720765126	0.0378619058149171
1218	-0.0167814322665515	0.018054167780319
1219	-0.0524154527098352	0.0275610499110166
1220	0.145541027635018	0.0344992423172798
1221	0.0680203130608091	0.0466930739013466
1222	0.0912902102223977	0.0776867098427332
1223	-0.0253954389148312	0.0629945470872084
1224	0.114822911772115	0.0644431841685742
1225	0.112283999793795	0.0596813058755391
1226	0.173536471032884	0.0345172684575993
1227	0.265448470720778	0.021562139612056
1228	-0.183411062387285	0.000362293135705841
1229	-0.000846424371528546	-0.0054501754008356
1230	-0.104796113933221	-0.0274624997746383
1231	-0.131263383962319	-0.0418729051934754
1232	-0.0744861042401678	-0.064151586980721
1233	-0.141908101017454	-0.0918338935596119
1234	-0.0893325928167872	-0.0874906284906208
1235	-0.127312656339715	-0.0972659697504904
1236	-0.0462304598134127	-0.0990151864278807
1237	-0.071529028626818	-0.0875337853058484
1238	-0.039056901647022	-0.0844676803396537
1239	-0.135635146628383	-0.0849625496487079
1240	-0.108375178230094	-0.0851297836425947
1241	-0.124037497384514	-0.0711215165287033
1242	-0.00496797161996445	-0.0759679020810183
1243	-0.0407589496120252	-0.0676742180537231
1244	-0.147351663417051	-0.0697982016616713
1245	-0.0911721667495412	-0.0437856630411019
1246	0.0267782819130897	-0.0270718082797842
1247	-0.0995407008888771	-0.00818485732764102
1248	0.0197014956734287	0.00603417307443637
1249	-0.0624207213344515	0.00615437595413836
1250	0.15050277819788	0.0275457782346372
1251	0.0754772241444008	0.0306146210130777
1252	0.0837189630890604	0.0565360070731618
1253	0.151441362802887	0.0670354809625299
1254	-0.0394367179353032	0.0674284416867995
1255	0.0879537616684363	0.0761837456859051
1256	-0.0574148961866953	0.0656268445103408
1257	0.311913528574014	0.0697531168419712
1258	0.0159535118941728	0.0663181154049641
1259	0.0240240636403934	0.0561648328524911
1260	0.033887622655711	0.0690246407427654
1261	0.034376865266672	0.0632433107851148
1262	0.120866219792336	0.0557765506145825
1263	0.0459339472819819	0.0317378259051579
1264	0.0397552547256839	0.0336661499994683
1265	0.102021168857714	0.0220505693523979
1266	0.0243591321342796	0.0291248854299808
1267	-0.13954925806255	0.0260838762847045
1268	0.0474875567703426	0.022209401244366
1269	0.0371650769315874	0.0267209635470192
1270	-0.103747323477381	0.00980952464775774
1271	0.111705099509123	0.0054246697448815
1272	0.000925764668632904	0.00636894935269236
1273	0.078246994348612	0.00329323840099745
1274	0.0955611326111673	0.0122725136675587
1275	-0.146270573166192	0.0100419298563363
1276	0.0537877649260754	0.0151619307673754
1277	0.0347462078201991	0.00224605027679667
1278	-0.173382078531194	-0.00661556272846479
1279	0.146259584702516	-0.025611272660736
1280	0.0126286550081411	-0.0324531785432303
1281	-0.047427313455951	-0.0330640013617008
1282	-0.0303695858872428	-0.0457560255201367
1283	-0.0965519783892431	-0.0564741618199975
1284	-0.130705814906371	-0.043535302795267
1285	0.0203001679037298	-0.0640123552091271
1286	-0.152989624169368	-0.0709361250569295
1287	-0.0858245008167193	-0.0570656849516554
1288	-0.0831532914782691	-0.054429346639615
1289	-0.0310546292591586	-0.050542028156735
1290	-0.0789879918499456	-0.0402187027996313
1291	-0.0635328133176859	-0.0450924538971336
1292	0.105147527702065	-0.0431356505831067
1293	-0.00136986445479863	-0.0356635040729272
1294	-0.0537914750775635	-0.0424109634726238
1295	-0.0171492359782294	-0.0484380868862651
1296	-0.033311094168796	-0.0475964215839762
1297	-0.131464787715072	-0.0398015582674182
1298	-0.00363088920474472	-0.0360207854015445
1299	-0.157375344874932	-0.021106952715119
1300	-0.0973529868092131	-0.0194243750428435
1301	-0.069729673524767	-0.0146774216423495
1302	0.0222106831644519	0.0047588895070605
1303	0.146736029226675	0.0174735157520895
1304	0.162682295095883	0.0222009654088829
1305	-0.0352831206825336	0.0310686395921495
1306	0.0350672514272049	0.0293936578507783
1307	0.180488328474714	0.0114849205314275
1308	0.0083961009802472	0.013411049022609
1309	0.0483710570199823	-0.00156156547122317
1310	-0.0598309288589993	-0.00648980556229807
1311	-0.115777785964296	0.00162739319184885
1312	-0.266725784037626	-0.000978652012212938
1313	0.0433980965674482	-0.0254824408825232
1314	-0.0179627302054786	-0.0240639793068994
1315	0.108471654094059	-0.0279648272397722
1316	0.0540060656130825	-0.0324110276844681
1317	0.00640075418252518	-0.0242806896359764
1318	-0.0890533490986988	-0.00519868135125047
1319	0.0239991783121087	-0.0125192542228039
1320	0.00546172975838157	-0.0189023680819141
1321	-0.108739133750654	-0.0383984617542075
1322	-0.0263440674308873	-0.0558319050150756
1323	-0.0568236929056411	-0.0723416786700123
1324	-0.0371282050196395	-0.0635772216983226
1325	-0.0881769826556906	-0.0712941727301872
1326	-0.105985376301169	-0.0600022398867293
1327	-0.137761810256466	-0.0553540981284298
1328	-0.175206756021778	-0.0538300728703065
1329	0.00735567758988771	-0.0570588736226243
1330	-0.0608872830384029	-0.0558064904748804
1331	0.129672991036419	-0.0598057843299224
1332	-0.0576095744093598	-0.0491026884011522
1333	-0.00957978959153065	-0.0319101084575596
1334	-0.0923405011811368	-0.0276763513626803
1335	-0.0233519903944561	-0.0358812217796063
1336	-0.132169215061153	-0.0257750973769581
1337	0.0117486789153034	-0.0214439776919175
1338	0.0513565691230514	-0.0172652905235993
1339	-0.128635427978105	-0.029783814994854
1340	-0.0828978969962985	-0.0348096103005813
1341	0.0502800853907281	-0.0478260923455323
1342	0.177315307571865	-0.031600970025609
1343	-0.0116440155578591	-0.0450175815291679
1344	-0.147283558775332	-0.0456916539125004
1345	-0.147624249544138	-0.050254063809625
1346	-0.166533292888917	-0.0434456016134161
1347	0.0463071304580032	-0.0666351900832537
1348	-0.135834047623844	-0.0895551647025414
1349	0.0439417729063938	-0.102568419953783
1350	-0.178821936846476	-0.0946435211816785
1351	-0.00800481283799984	-0.0916004516540227
1352	-0.204805387777486	-0.0853011497815258
1353	-0.0748044132403003	-0.0907789489612307
1354	-0.154789823321513	-0.0743634608692463
1355	-0.0601096722821853	-0.0739095490227295
1356	-0.114150484739924	-0.0513130542039624
1357	-0.0972409722914511	-0.0512726121231131
1358	-0.0139486605187516	-0.0429005274418326
1359	0.0447363213879848	-0.0245088968149865
1360	0.0489348032180781	-0.00928235067060602
1361	0.0697395061599624	-0.012749946789065
1362	-0.00755994994865805	-0.0157002933777722
1363	-0.1127124562834	0.00494588692341818
1364	0.127503523655007	0.00907293603034704
1365	0.0127021842666722	0.00578723032733623
1366	-0.0982532295852342	-0.00222073159369544
1367	-0.146604297215703	-0.0169657638176533
1368	0.129867011021643	-0.0291738524738756
1369	0.0314488796574659	-0.032618862827102
1370	0.00859355865486585	-0.0525607910355448
1371	-0.0391527779132703	-0.0557244808612173
1372	-0.092455848303574	-0.048253549066347
1373	-0.141848925167103	-0.041603044788028
1374	-0.150607570168891	-0.0621806098815568
1375	-0.0918576866378637	-0.0738988491961326
1376	-0.0220984038157253	-0.0785909316685824
1377	-0.0160729798416603	-0.0747193354528711
1378	-0.0734487501541939	-0.0795639245694473
1379	-0.0964862050071741	-0.0611055907364189
1380	-0.0974517528028681	-0.0398802773816672
1381	-0.0430193485420817	-0.0244502248392368
1382	0.0034347804595535	-0.0207627766836128
1383	-0.145746328585912	-0.0215545264256691
1384	0.0611927469962089	-0.0202504544279767
1385	0.0828708767333776	-0.0220812738012412
1386	0.077872891328871	-0.0165880601899464
1387	0.0184635258961386	-0.0114481946873314
1388	-0.0247822270042797	-0.00625313618217135
1389	-0.0591039581795774	0.00644466370243401
1390	-0.116625218113083	-0.00899800774689508
1391	-0.0370264030786262	-0.0137314522380754
1392	0.0135191719866841	-0.020235793642299
1393	0.0605804240163136	-0.0194463535672624
1394	-0.00607052985525315	-0.0330827585908697
1395	-0.108676638946411	-0.0230298343086021
1396	0.0308029873303947	-0.0140658726227722
1397	0.00632513588241115	-0.0185517664268937
1398	0.0271473667215407	-0.0206565804031435
1399	-0.17478268226396	-0.0186076738560147
1400	0.0514782089253662	-0.0308714178457984
1401	-0.0180216395689541	-0.0147619372949319
1402	-0.0863712349239625	-0.0262840947452194
1403	-0.00963378175206395	-0.0257287368770073
1404	0.0831183960347301	-0.0360944158663609
1405	-0.140971713742873	-0.0284061083608649
1406	0.0685276471131201	-0.0388916895179175
1407	-0.0959407446227682	-0.0220554868331231
1408	0.0124340724327441	-0.0117491955634861
1409	-0.0868751021613482	-0.0127697941900478
1410	-0.0902112997035039	-0.0134680933230592
1411	-0.0638631838022125	-0.0101508428430577
1412	0.167176589963784	-0.0104050849889085
1413	0.0269979690420447	-0.000776868705690255
1414	-0.0208603666442424	-0.00669157196895086
1415	0.0754371055716042	-0.00316507523847387
1416	-0.104481958462856	0.0138008810469339
1417	0.065730983508761	0.0170015571556993
1418	0.00996963449263268	0.00296137231277157
1419	-0.0526276634631225	0.013734623506883
1420	-0.0480836381261013	0.0238443086019235
1421	0.096414219435982	0.013510782120363
1422	-0.0286557466057931	0.024200678355418
1423	0.0127345566915785	0.0263994823018906
1424	0.14550373217727	0.0271409493847802
1425	0.0903461694012037	0.0397806422985416
1426	-0.0382316857255611	0.0698527802767151
1427	0.013106900122749	0.066969690082605
1428	0.0899178269199593	0.0824080862480313
1429	0.0181257724044177	0.100906089858538
1430	0.0864089585882529	0.0853093358261142
1431	0.282709879633808	0.0724216628298579
1432	0.0647002273007706	0.0745883898642382
1433	0.141166611213896	0.0646256909486788
1434	0.216212596407155	0.0593122767453332
1435	-0.0260605621793941	0.0578817307864117
1436	-0.0514182335576161	0.0467114136926294
1437	-0.0143976883473769	0.0137376615476192
1438	-0.0964827879484051	0.002475913164972
1439	0.0314702706831584	-0.00748951428283683
1440	0.00238976685628054	-0.0198342971182533
1441	-0.0364645294433525	-0.0262203860347712
1442	-0.080001393961304	-0.0288713299227042
1443	-0.0591790049083488	-0.0342359940546836
1444	0.0315469092879987	-0.0327301716630139
1445	0.0804199852175735	-0.0476821321178583
1446	-0.0963075402610911	-0.0491804205015607
1447	-0.0805786163248791	-0.0446177515806846
1448	-0.0734089937991503	-0.0486636115167808
1449	-0.0799187416400379	-0.0553439364192631
1450	-0.13300129432013	-0.0718875810459425
1451	-0.0140914053644464	-0.0931746103561497
1452	0.0137248286862854	-0.0976775999020627
1453	-0.124505853258363	-0.100932062656307
1454	-0.132662578835653	-0.103949227639006
1455	-0.150433181605475	-0.0928371936685972
1456	-0.153737337194706	-0.0796594091296788
1457	-0.145840425266133	-0.0825563455162574
1458	-0.116377706621569	-0.0781202540538738
1459	-0.106597808608838	-0.0738725958982799
1460	0.0423136320344603	-0.0610536690069178
1461	0.0119543356079719	-0.0613073744562115
1462	-0.0459577056168115	-0.0471433258461278
1463	0.0625218347725056	-0.0349027698297345
1464	-0.0777816135468306	-0.023658292338607
1465	0.00834561696933045	-0.0113856214180369
1466	-0.153223941547706	-0.00340465425650189
1467	0.00206719751621467	-0.00354022940735727
1468	-0.0111943090858068	0.00631559070088262
1469	0.00731154578083363	-0.00985602737508517
1470	0.0284015715174331	0.00251077321535761
1471	0.130104270811345	-0.00247160062949094
1472	0.0104630089485629	0.0128217804763365
1473	0.0624563155738273	0.0261495593540564
1474	-0.11536596406314	0.0350682057046362
1475	0.0582531929480401	0.031957807595286
1476	-0.0464604953240036	0.0189354276114991
1477	0.0150032506163959	0.00688062656950974
1478	0.148672765171133	-0.0105770497401253
1479	0.0869108007705717	-0.0219806715859118
1480	-0.0269028334220182	-0.0205201191489081
1481	-0.114844608304223	-0.0364050351253415
1482	-0.00249854065053831	-0.0343266206234007
1483	-0.181571430457422	-0.0427105517036542
1484	-0.0629835247298252	-0.0645770963617702
1485	-0.0992998872560991	-0.0677035132939068
1486	-0.116480882792727	-0.0680683110998269
1487	-0.0235979358026544	-0.0734956626708749
1488	-0.0772199912663926	-0.0693629529965799
1489	-0.0918592260681435	-0.0499605735292404
1490	0.0525202145170697	-0.0509610398040093
1491	-0.0309156092871399	-0.0382427474090648
1492	-0.174545475585751	-0.0301282072280648
1493	0.0429612657667066	-0.0371433767560354
1494	0.0318547436833124	-0.0237025377439096
1495	-0.0739886537522832	-0.0127866441460271
1496	0.0406013290882907	-0.0162428554146599
1497	-0.0272209408017274	-0.0133915602776838
1498	-0.100764800610331	-0.00515201986726671
1499	0.0706292378669917	-0.0123620688638998
1500	0.0282156035085639	-0.00782722070230198
1501	0.0145018905621087	0.0019094436450175
1502	0.000448637219597795	0.00990384829021797
1503	-0.0839105310711636	0.0126735156228947
1504	-0.0363492731962574	0.016471165078101
1505	0.0817380734608883	0.0108029711493358
1506	0.0331146540682312	0.0104038096519007
1507	0.128539780185496	0.0151827816119699
1508	0.0032453998577163	0.0153345047437464
1509	-0.0589906566030616	0.0258833315913285
1510	0.00827910465057477	0.0282585737849011
1511	0.0238248270367777	0.018983388240059
1512	0.0670705821228701	0.0214319897688352
1513	0.00211759166913844	0.00851250826726865
1514	0.0321265642522401	0.0134506425018201
1515	-0.0102216090669587	0.030019882341658
1516	-0.0202889675323748	0.0214289603240019
1517	0.0600492708847698	0.0168040760783436
1518	-0.0135745163317366	0.00294594911837491
1519	0.0575648764377824	-0.0104289516907288
1520	0.123270981635155	-0.0266547850087021
1521	-0.0862210375436421	-0.0359265320541627
1522	-0.0270488996654635	-0.0250704613295547
1523	-0.0853688144367856	-0.0404902401333205
1524	-0.145006317231002	-0.0497008145585242
1525	-0.146357602245466	-0.0575732275094924
1526	-0.112210826567026	-0.0726822171633336
1527	0.0991278104383131	-0.0778677935172701
1528	-0.109568295956653	-0.0775587252346823
1529	-0.114890835008978	-0.0816274238401402
1530	-0.0290316660228673	-0.0725130876706197
1531	-0.0429279045570982	-0.0687238102836335
1532	-0.143262377436944	-0.0627688188574805
1533	-0.0236491485569974	-0.0774613640546664
1534	-0.130124499096822	-0.072147068838531
1535	-0.0447486193662767	-0.07693252991735
1536	-0.104675550988618	-0.081024962630268
1537	-0.046705920879343	-0.085939848183669
1538	-0.0624901867307319	-0.0767195282620474
1539	-0.0511110485791635	-0.086232382986235
1540	-0.167530906875987	-0.0806214907434469
1541	-0.0740484258649659	-0.0930497785551125
1542	-0.0969916456445091	-0.095555326219136
1543	-0.0418388582991069	-0.0992010886325299
1544	-0.12829055052306	-0.111129351708669
1545	-0.068404684426153	-0.112285473224298
1546	-0.181459785294599	-0.104530959347886
1547	-0.132236575292876	-0.0974524664468926
1548	-0.0868093074266758	-0.0920964209652318
1549	-0.193701080568263	-0.101323019276718
1550	-0.0638283852510829	-0.0904149284550031
1551	-0.0822312542354528	-0.0907729200531888
1552	0.00381499604596066	-0.0912257644566424
1553	-0.0380751453462401	-0.0882067514516611
1554	-0.143331439725456	-0.0961667757041919
1555	-0.00830155148419595	-0.0893884737409701
1556	-0.0723425920061955	-0.0962650167241769
1557	-0.186441073732588	-0.089127647795853
1558	-0.0990274322380821	-0.0827815384515704
1559	-0.174369574204514	-0.0774851116245048
1560	-0.119139758972824	-0.0711785220172473
1561	-0.139470358066357	-0.0808109860105605
1562	-0.00372019602389046	-0.0747731966614463
1563	0.0736221988330689	-0.0710805626458188
1564	0.020185549751482	-0.0551650480205828
1565	-0.0739589540456237	-0.0432967749279445
1566	-0.114258655410641	-0.0450790501282609
1567	-0.00592690916593915	-0.0473758952069426
1568	-0.145822099560686	-0.0648824433583044
1569	0.0760432286395147	-0.0808872025434213
1570	-0.0438185701854933	-0.0883123192612051
1571	-0.138744786176304	-0.0917285177764051
1572	-0.164735653931856	-0.0748366103827326
1573	-0.19629222568887	-0.084233541093485
1574	-0.102430152203217	-0.0838898632979149
1575	-0.0614907341441396	-0.104052325551591
1576	-0.111537137712824	-0.113601760087994
1577	0.0715523259197568	-0.116782025546511
1578	-0.109293146984216	-0.110136503624277
1579	-0.142041643809414	-0.100786455779032
1580	-0.145743856150919	-0.0760601434604122
1581	-0.148862350085925	-0.0558687057926894
1582	-0.173727706219998	-0.0371145302514641
1583	-0.0916349127872792	-0.0323256210331029
1584	-0.093441699391174	-0.0160578972929548
1585	0.169559283301599	0.0178329218030548
1586	0.160615080200811	0.0306902988577065
1587	0.0947587932406549	0.0553847541094607
1588	0.124230327321729	0.0609247116996931
1589	0.069651814157414	0.0805199047334019
1590	0.230757366246691	0.0900707568390984
1591	-0.00431270854975077	0.0675018173854781
1592	0.122776657683372	0.044736904800724
1593	-0.112788172727442	0.0289853156850801
1594	0.123912210583518	0.0152999871374425
1595	0.0116176737714872	0.00537464440479676
1596	-0.0786990506882244	-0.0242404584847733
1597	-0.0897989582314839	-0.0296439262888379
1598	-0.0785086870314279	-0.0503500252012092
1599	-0.0263082867022848	-0.034268929849606
1600	-0.0395269559016894	-0.0708789430361326
1601	-0.0950087655385801	-0.0682272145000172
1602	-0.063750854394461	-0.0728993553483698
1603	-0.104990430352712	-0.0744147604884364
1604	0.0641038761401927	-0.0679467751500245
1605	-0.278797934468274	-0.081860825300221
1606	0.0407866876687566	-0.0928632731243028
1607	-0.130092600020103	-0.0916037144297809
1608	-0.106468414772217	-0.0929455976675268
1609	-0.00736084830889625	-0.0854042238000912
1610	-0.179362838354447	-0.0920014378712728
1611	-0.160553881966589	-0.0744941448141102
1612	-0.0811536198988389	-0.0878210105036208
1613	-0.0785115700096661	-0.0837373277699359
1614	-0.0220353178109209	-0.0782100689775841
1615	-0.00846547864280415	-0.0753537973726891
1616	-0.0862177108394859	-0.0596514789840731
1617	-0.10580883491586	-0.0520351340464405
1618	-0.0851720899495694	-0.049674157911437
1619	-0.045668568056347	-0.0563385457826861
1620	0.0240581393449487	-0.0618159916183693
1621	-0.00663733607967045	-0.0652909721221474
1622	-0.0767740876526308	-0.0572914410482174
1623	-0.0551828824138005	-0.0501098949154528
1624	-0.151819836593406	-0.0466561025279724
1625	-0.0822872220034365	-0.0462077848535862
1626	-0.046690264184363	-0.0569974657223762
1627	0.00177713097374418	-0.0603854731058369
1628	-0.0268118274554495	-0.0590438870924288
1629	-0.0471803736872854	-0.059944204683136
1630	-0.0407370736380981	-0.0557699160921608
1631	-0.0946283502117422	-0.0630403740513872
1632	-0.0439054172977381	-0.0766592294566904
1633	-0.0620166415051409	-0.0868449658035918
1634	-0.0650863759115803	-0.0975833143314951
1635	-0.105902662092679	-0.10776314171761
1636	-0.162262259554926	-0.109672828066355
1637	-0.196497673642698	-0.115779161403983
1638	-0.110265968842172	-0.129983855381225
1639	-0.144933661262385	-0.131993890754359
1640	-0.159158474934552	-0.137155489756957
1641	-0.061743623474294	-0.137016948845774
1642	-0.161798016925652	-0.126003986766956
1643	-0.200157051047396	-0.109895717922591
1644	-0.0841270306096173	-0.102346528745152
1645	-0.12186396494015	-0.102048801854459
1646	-0.10437871206967	-0.0977455520783642
1647	-0.041119676687924	-0.103235399442035
1648	-0.019306716354684	-0.0908941817847636
1649	-0.0272248878903434	-0.0807173946058204
1650	-0.141658665464762	-0.0810590626543092
1651	-0.111822727397513	-0.0610909172640795
1652	-0.122131944474667	-0.054422381744837
1653	-0.0260446226956714	-0.0457874449364808
1654	-0.0882123920790214	-0.0510123289644062
1655	-0.0878853791429937	-0.0333837344058873
1656	0.0977856343523766	-0.0207563060100799
1657	-0.0310248213580034	-0.0240683284220892
1658	0.0538646282039942	-0.0255970833752703
1659	-0.0767804406618634	-0.0275390338874668
1660	0.166689652253365	-0.0136520178615331
1661	-0.00275695311088073	-0.0143184749192411
1662	-0.148254973929616	-0.0232946856323729
1663	-0.138948248959659	-0.0162795713286821
1664	-0.0474060783298329	-0.0339756758879688
1665	0.0645447842062497	-0.0411061214865421
1666	-0.0952164067777811	-0.0643222117800444
1667	-0.000952683492073236	-0.0625850083966302
1668	0.0461414359825946	-0.0428044676414677
1669	-0.140792521948159	-0.0325289657256972
1670	-0.155215342246169	-0.0287286089557413
1671	-0.0886873409751616	-0.046381912703096
1672	0.0163522841066757	-0.0559894912679731
1673	0.0693309743771722	-0.0656123152455248
1674	-0.0259177278861839	-0.0843374325418197
1675	-0.00560215386031805	-0.0797379588703231
1676	-0.129641557014652	-0.0656801900363318
1677	-0.200899770991429	-0.0583798629764048
1678	-0.106803747245142	-0.0779306402106273
1679	-0.159834854276649	-0.0946376124404724
1680	-0.0901983115616962	-0.101102533777416
1681	-0.000579885072265325	-0.108405769264516
1682	-0.00838374331596415	-0.10096939498998
1683	-0.198706265469772	-0.0885523678705533
1684	-0.114445720151124	-0.0767973254597027
1685	-0.0970318625925661	-0.0635649287856957
1686	-0.0859377442184124	-0.0557810412917028
1687	-0.0478414399947602	-0.0401187542221472
1688	-0.0643124726777348	-0.0534425607237023
1689	0.0225017192742154	-0.0484606931825373
1690	-0.0142784908625729	-0.0466526105263863
1691	-0.00457554912777395	-0.0468542921066019
1692	0.171705272692846	-0.0448396514381611
1693	-0.15494561483307	-0.0330638364343647
1694	-0.143905722516957	-0.0157798550992984
1695	-0.0945568109334631	-0.0150770657105026
1696	-0.0992503599749371	-0.0163267351995294
1697	-0.0637766968655644	-0.0257157709008587
1698	0.0816925250470012	-0.0291500981383526
1699	0.125811322007994	-0.0248316250383383
1700	0.0302324025509699	-0.0288579933875602
1701	-0.0280248552418685	-0.0421974549662317
1702	-0.107854941842396	-0.0432233749516194
1703	0.133927673080413	-0.053778064951117
1704	-0.107442410732912	-0.0753257259010635
1705	-0.188195774358398	-0.0910681697151532
1706	-0.24129088829885	-0.103844033332214
1707	-0.110535479814202	-0.105333111134412
1708	-0.179878286860037	-0.0953500040153187
1709	-0.155331745402411	-0.103159475579203
1710	-0.0473555599469925	-0.0908277405796288
1711	-0.110302097236697	-0.082033763155369
1712	-0.0444047110660444	-0.0686620322938558
1713	0.00195923646762691	-0.0527927540440599
1714	0.0480234858776813	-0.0276293528677156
1715	0.0282066742624082	-0.00155553645147565
1716	-0.0914620226915407	0.0161147278850488
1717	-0.0942018488222046	0.0375614321352871
1718	0.0640265809335524	0.0487376730549046
1719	0.0969191260797498	0.0601520326800784
1720	0.131480235176229	0.0595613258514319
1721	0.147017347754777	0.0506396062764674
1722	0.125611649515924	0.0667675213205787
1723	0.0785339390497479	0.0747493190251827
1724	0.127517192344539	0.0795675827538222
1725	0.0415257107625697	0.0741136970280693
1726	-0.0699322410622017	0.0678291982461101
1727	0.0859450427936842	0.057521766232858
1728	-0.00640207407156055	0.0471157052776134
1729	0.117027481948587	0.0362590564006899
1730	0.036926383096468	0.0333527180582564
1731	0.0623507485746777	0.0208163328290623
1732	0.0336355956090037	0.0189880653887992
1733	0.0111449790082329	0.0161571802640255
1734	-0.0408891985964103	0.0113399352886382
1735	0.0955474705777704	-0.00169444956255368
1736	-0.0963745267585651	0.011503819629961
1737	-0.0900431829050957	-0.00600196271757112
1738	0.0548053064211729	-0.0111267281169304
1739	-0.0593917688008205	-0.0212459672570716
1740	-0.0263507514145239	-0.0285613995452849
1741	0.18210734421413	-0.0638942153081012
1742	-0.130212857248176	-0.045690311818558
1743	-0.0227368237839484	-0.0418674687994068
1744	-0.10016665153332	-0.0617120306536438
1745	-0.121358953766757	-0.0612300052794213
1746	-0.293113502813209	-0.0577331028185652
1747	0.103868411626411	-0.0757212811467649
1748	-0.0479919096944331	-0.0680602624408344
1749	-0.163484873975434	-0.0703352650889284
1750	-0.0540894896843735	-0.0660654397523941
1751	0.0121151756548932	-0.0370340241101071
1752	-0.0157626173960663	-0.00505281811417754
1753	-0.0459416514829401	-0.0113479779735193
1754	-0.0477618529129834	0.00739261567418107
1755	-0.0531985728314429	0.0215985681104563
1756	0.1979866182984	0.0320568911237251
1757	0.0586797631420167	0.0310864897221894
1758	0.0346216531736518	0.0225386143293508
1759	0.158154620430271	0.0346417643843739
1760	-0.00721939717640665	0.0417144006474794
1761	0.060952063461583	0.0655109427963044
1762	0.00144076023800083	0.0513360231161738
1763	-0.109789246717291	0.0453487900306207
1764	0.0871929991223138	0.0527387742075234
1765	0.0300371459811771	0.0439589392464813
1766	0.208563390805633	0.0461674797930033
1767	0.0420625018169631	0.0592184496722962
1768	-0.00717980079906765	0.0653104792088808
1769	0.115911479119581	0.100653607360226
1770	0.0615764358588082	0.0871987851971294
1771	0.0170745488353356	0.0831131340398682
1772	0.204512732133805	0.0731785937096273
1773	0.0684530851404307	0.0635701706133467
1774	0.278985162947506	0.0736170674751821
1775	-0.0608100446717482	0.0476917256874054
1776	-0.0149050167486957	0.0316751715482488
1777	0.0992834471729827	0.0272008355242688
1778	-0.0636301522421232	-0.00484934162865818
1779	0.103336064681121	-0.0233937014995748
1780	-0.169267280545963	-0.0604770839491222
1781	-0.114605659671914	-0.0629777716107496
1782	-0.032143147428444	-0.0693651083182575
1783	-0.148039216548392	-0.0816081637146117
1784	-0.135534873439652	-0.0687506072643274
1785	-0.128932043997515	-0.0808100865436094
1786	-0.0883176089496501	-0.0587147051247206
1787	-0.0851657205312821	-0.0443028930093206
1788	-0.0353901621869144	-0.0254156886037384
1789	0.0778029687110043	-0.0067828157479586
1790	-0.0293182073909803	0.0244619760531506
1791	0.0737819150618133	0.0547752510925828
1792	0.0439242735974869	0.0726648465094706
1793	0.17561610103296	0.101184071230623
1794	0.0569223848651855	0.117162232878074
1795	0.208157836372549	0.117141402401788
1796	0.20451398143624	0.137131410221108
1797	0.108467940636115	0.127609717294099
1798	0.228545751401392	0.135254640289559
1799	0.140369615935052	0.142298759133422
1800	0.0775738334718516	0.152095509344807
1801	0.190571878621541	0.129315174196025
1802	-0.0309567071352831	0.128929967238315
1803	0.128018426547547	0.117401122788845
1804	0.253101408315456	0.0883584540516732
1805	0.164686637190413	0.0641831193458465
1806	-0.0424258502640483	0.0499350529292158
1807	0.20027670490143	0.0271212757523567
1808	-0.0183493483080521	0.0308224318238641
1809	-0.0909236047075012	0.0355433202685261
1810	-0.125559065829042	0.02036480434155
1811	-0.0791548971110859	0.0223009466966639
1812	-0.060379670323909	0.0288813028892844
1813	0.00975600965129795	0.00977810308493035
1814	0.17994819943883	0.0142997760333976
1815	0.0861377331187184	0.0273571111845406
1816	0.185984203096666	0.0403863278360411
1817	0.0299580678547766	0.0447831834265953
1818	-0.00985849294646435	0.0723784469686396
1819	0.0313890541250877	0.0856241721901746
1820	0.0527070819550716	0.0764538459430543
1821	0.017762317337463	0.0733931957278752
1822	-0.0307894856149884	0.0610370460036509
1823	0.243168228638578	0.0655335473918689
1824	0.155458987088183	0.0594060160302488
1825	0.0790746107205068	0.0552392764610481
1826	0.0524705807517476	0.0405722374928337
1827	0.0500665561301996	0.0249881405548539
1828	0.0794195831251742	0.00629242554977103
1829	-0.0772613379242855	-0.0108216460647955
1830	-0.0144450811361206	-0.0428695169171895
1831	-0.108630346695286	-0.0676680411514562
1832	-0.153662748980315	-0.083767865445726
1833	-0.2364423506709	-0.104114728492218
1834	0.0549134408783455	-0.125843595134366
1835	-0.19706759228815	-0.115801661214011
1836	-0.193709155856427	-0.127789524350983
1837	-0.12462748648522	-0.11921591562187
1838	-0.173748937381209	-0.10833482984296
1839	-0.159597949938458	-0.0897425123905721
1840	0.0331999351996202	-0.100108269555891
1841	-0.146311575642809	-0.0870497196015107
1842	-0.014320650675042	-0.0896566519026636
1843	-0.0339708054123061	-0.0894493770113445
1844	-0.031926858694637	-0.0777681862159634
1845	-0.0591098879401566	-0.0693042243655468
1846	-0.0534235427899727	-0.0833612532247478
1847	-0.222385411169108	-0.0763342730546736
1848	-0.12234746268071	-0.0823460212019288
1849	-0.0452558386320178	-0.0864916363546348
1850	-0.0664943695838748	-0.0883222827445846
1851	-0.121427382251591	-0.0781627498468535
1852	-0.0690147937719924	-0.0727756593255096
1853	-0.0804498802948495	-0.0663840688517434
1854	-0.0795725720920727	-0.0588218381915705
1855	-0.0520639689840849	-0.0577175370561007
1856	0.0526449739348864	-0.0536277102158249
1857	0.00583445294480938	-0.0541753763486683
1858	-0.15207791595768	-0.061993336575238
1859	-0.0391629254188084	-0.0637255496238113
1860	-0.03310852614185	-0.0688713607116672
1861	-0.0215062743408403	-0.0711680692457644
1862	-0.127451709712868	-0.081188599104275
1863	-0.15501235626426	-0.0724728144421265
1864	-0.0995042238291552	-0.0534422285453292
1865	-0.136176494058488	-0.0458818256573518
1866	-0.0773277628591532	-0.0428757913386557
1867	-0.0575808545087311	-0.0381284637254131
1868	0.101708084228443	-0.0277852721953284
1869	0.0572585289070908	-0.0123970660377721
1870	0.0440015063489423	0.00534311180230125
1871	-0.0000421486361925454	0.0154797301481332
1872	0.0307143294048281	0.0223619122970825
1873	-0.0136766028819359	0.0445985916758478
1874	0.0142579114688589	0.0337115087672102
1875	0.0956377324116516	0.0273515206586361
1876	-0.0246736922543361	0.0176409090066209
1877	-0.00162375922071196	0.0134499353781564
1878	0.187022618657688	0.00429590887061829
1879	-0.0180498277665712	0.00285446888798331
1880	-0.012701340287224	-0.0047384166507449
1881	-0.0628152218232245	-0.00643603588777986
1882	-0.0461428585493018	0.00288581296008534
1883	-0.0699799621780915	0.00616636389600592
1884	-0.0295324426909206	-0.00437617294158581
1885	-0.0692638294571514	-0.00336297208485908
1886	0.0769639208042672	-0.00252379017750526
1887	0.077866645072181	0.00129473878136339
1888	0.0344623010744145	0.0102892687382764
1889	0.0710547134441789	0.0121201507090481
1890	-0.00690461834257725	0.00748510357569782
1891	-0.00347033930633205	0.019102853597016
1892	-0.0208114032756694	0.0130605636848768
1893	0.0527969709767409	0.01858624486222
1894	-0.0498402604996019	0.0268143385972076
1895	-0.0805179611577742	0.0274668659567712
1896	0.0585314207773482	0.0330230085051582
1897	0.0104987317707365	0.025460312782062
1898	0.138649138022956	0.0132692638709762
1899	0.124971332159278	0.00158296993366857
1900	0.0782325143993789	-0.00156288855135061
1901	0.0542129496896796	0.0103148479501892
1902	-0.0866599922603895	0.00438269102423038
1903	-0.154912941297614	0.012818536711795
1904	-0.0757522623336428	0.00170880302203483
1905	-0.0844447038348129	-0.00830966786301212
1906	0.0501371403591639	-0.0103400297698785
1907	-0.00672230540819905	-0.0237763087095551
1908	0.103293034333947	-0.0254027347233897
1909	0.0164420674355939	-0.0192334621950741
1910	0.0147681524237614	-0.00870770074119488
1911	0.055898533423849	0.00153895361144813
1912	-0.0935861186467632	-0.015180182879763
1913	-0.10455067841257	-0.0268107092591588
1914	-0.087050943486143	-0.045310823322893
1915	0.0400311136590291	-0.0561099239056697
1916	0.0282684940442603	-0.0533450657207077
1917	-0.133773361044158	-0.0647342846083689
1918	-0.134658095581553	-0.0613412397570856
1919	-0.100208220367129	-0.0527801505923846
1920	-0.102348038974949	-0.0393593994257526
1921	0.0451815924583433	-0.0371286181144573
1922	-0.0693828743404244	-0.0285706653019023
1923	-0.0562626252826466	-0.0108226825127569
1924	-0.010378697600859	0.00577570544453378
1925	0.0605773193468081	0.0249924036924558
1926	0.0645697080832774	0.0445030062664482
1927	0.122405974982366	0.0600009251391881
1928	0.0614544496364408	0.0815198904679196
1929	0.0479241719486447	0.0992743849575234
1930	0.111175460360013	0.109251480847664
1931	0.112268589338968	0.110757587548746
1932	0.215658700058482	0.125018590792201
1933	0.167325744275622	0.134164770545853
1934	0.139036814102995	0.14017160087768
1935	0.0993693571906871	0.126813499953005
1936	0.0771444930587088	0.112512384218098
1937	0.221440743761283	0.108891041466407
1938	0.223013952272544	0.096256020129754
1939	0.127529583286533	0.101507214938583
1940	-0.0990149382227831	0.108604651869554
1941	-0.0461368127239654	0.0949320693832723
1942	0.072433819070369	0.0815162448415078
1943	0.076673465355301	0.065285464195484
1944	0.225088887172745	0.0610568353780131
1945	0.217108620343668	0.0552509144912222
1946	-0.0510290501584077	0.0840390243020678
1947	-0.0704295769007	0.112476570551355
1948	0.0429021566550207	0.131617471710958
1949	0.176499035280364	0.135725938159346
1950	0.0636644535318331	0.132374775289178
1951	0.217654269696519	0.111060696013746
1952	0.266676196018192	0.123125664964577
1953	0.282983731826007	0.138594580302388
1954	0.121866596287567	0.143974875482376
1955	0.188226095600898	0.144518106663419
1956	-0.017346251686086	0.148752116030398
1957	0.081685608300735	0.128765972762846
1958	0.0997284918152224	0.0959233853027617
1959	0.102085403634881	0.0620525197377788
1960	0.182474578271836	0.0434863726116682
1961	0.110238556568602	0.0209194291970116
1962	-0.00219330624655062	0.022016874943379
1963	-0.0945922660427331	0.00381338023339262
1964	-0.0895957893888047	-0.0146255550248371
1965	-0.0823610220996494	-0.0404061010570889
1966	-0.0600102819603247	-0.0719460875025285
1967	-0.00527434847604494	-0.104402790447768
1968	-0.118552833509115	-0.116046583010073
1969	-0.103099796025305	-0.130338213947418
1970	-0.181500602719888	-0.131162967786686
1971	-0.164465272627999	-0.141658093838654
1972	-0.246785175829034	-0.14997681551592
1973	-0.130275024431899	-0.165315799716987
1974	-0.251800206353537	-0.171839711838164
1975	-0.0986680816207541	-0.174781687112643
1976	-0.197807408671287	-0.165918524117753
1977	-0.151516220410254	-0.171136141346895
1978	-0.17400317468778	-0.159934206789459
1979	-0.190315866842065	-0.167032247131097
1980	-0.135461524044573	-0.168565355071917
1981	-0.0840058097761039	-0.184588502874243
1982	-0.221859062148552	-0.178282156259988
1983	-0.123563895697239	-0.180958749844961
1984	-0.208353468189916	-0.181731591529092
1985	-0.268664393702563	-0.180658557114971
1986	-0.27492270744634	-0.187115276125028
1987	-0.128437595914479	-0.204300187183182
