# Supplementary material for: Early warning signal for a tipping point suggested by a millennial Atlantic Multidecadal Variability reconstruction
Source: Nat Commun. 2022 Sep 2;13:5176. doi: 10.1038/s41467-022-32704-3 (PMC9440003; doi:10.1038/s41467-022-32704-3)
Supplement: Supplementary file 3 — Source Data [file 41467_2022_32704_MOESM3_ESM.zip › SourceData/Study_result/Study_result.csv]

time	AMV_reconstruction	NASST_reconstruction
850	0.371943086384222	NA
851	0.0267286139178972	-0.608105555818503
852	-0.197590993501262	-0.840275983726485
853	-0.0831516805357589	-0.322976461216159
854	0.00210607333580831	-0.734056675537095
855	-0.00800934824265224	-0.798462675547728
856	0.155013831560864	-0.43937154361539
857	-0.00289059450218944	-0.581541206838983
858	0.0589102774398417	-0.706144242842244
859	0.0113248245685878	-0.525699768179817
860	-0.043380697113028	-0.619393489534865
861	0.117849488948717	-0.511960527686026
862	0.107064273510781	-0.389936600272006
863	0.0581311517927862	-0.429538927621336
864	0.390776212957571	-0.147407173679423
865	-0.0922990788655738	-0.711587984947825
866	0.214892756098303	-0.473443407138825
867	0.0335336397692245	-0.438667011820715
868	-0.00285888148370047	-0.53724372797579
869	0.301948893317614	-0.302735177310086
870	-0.0539942618104574	-0.598141116226694
871	0.0113257347479658	-0.675603637777263
872	0.292707440240048	-0.379652885308187
873	0.0455144106204207	-0.428440794516872
874	-0.00770664295279804	-0.603926428762351
875	0.228165594377331	-0.0231449749184591
876	0.388512799166594	-0.0802227985691383
877	-0.0492009939769716	-0.48500078922031
878	0.077590579463823	-0.216652177472046
879	0.169806915417723	-0.294771461505288
880	-0.0654197450409211	-0.437822461806295
881	0.234919956852303	-0.0561170138791021
882	0.150043729196588	-0.0220319543493945
883	-0.0172528774964811	-0.333778093524465
884	0.0884526062777217	-0.435898728904947
885	0.272745515103612	-0.105069010231406
886	0.00755816800736542	-0.567388217042963
887	0.0444980532945689	0.113968599368355
888	-0.182896310481072	-0.461047079048561
889	0.0923302436662432	-0.266755678141108
890	-0.0576756347819694	-0.572118614883567
891	0.0401200529683585	-0.362638217590379
892	0.180614088458126	-0.23901601601487
893	0.114236480369786	-0.494234779854435
894	0.048033089836927	-0.0575257618454508
895	0.0727383940871442	-0.145644091453709
896	-0.0559206400435678	-0.347267350113593
897	0.0351365000352334	-0.299740271609001
898	0.0978250319168984	-0.379751705318134
899	-0.0668284349917986	-0.468292762124563
900	-0.124441269826187	-0.838515149729708
901	-0.0168096493086605	-0.313836260718147
902	0.0652139135184854	-0.782679105667596
903	-0.0162319583129142	-0.81342567694956
904	0.0269440324513199	-0.592663561469116
905	-0.118001516732487	-0.860313783709998
906	0.01028441029938	-0.641574438020378
907	-0.0670080790546941	-0.624939722713821
908	0.147566963895725	-0.361398653892671
909	-0.0977199584369941	-0.481216888179055
910	0.109250856948714	-0.427339103983858
911	-0.0708653551798767	-0.589074889781251
912	0.328825187675083	-0.315026568335536
913	-0.116076925336907	-0.690050721689963
914	0.199124461318402	-0.477740909883075
915	0.150301280769869	-0.103921540453101
916	0.112117901665649	-0.355904988691266
917	0.20876796303115	-0.23809120562591
918	-0.0473824479891432	-0.391349559349738
919	0.232467143242177	-0.317178587949542
920	0.149250221007399	-0.203894145540777
921	0.193012647577879	-0.3145797733569
922	0.093225389371262	-0.380161015961585
923	0.194021930790705	-0.214086614902201
924	0.0455160417738645	-0.288474287951317
925	-0.0410149457459039	-0.361077696797838
926	0.33045028041419	0.0223487413476981
927	0.00271061069349176	-0.475477842220042
928	0.111330345940595	-0.365152294023097
929	-0.119783272801573	-0.267136791607207
930	0.16510857068016	-0.203608900624177
931	0.0372753962142167	-0.358447262794801
932	0.124343004828124	-0.204901899411599
933	-0.0404853299996341	-0.472396346992298
934	-0.00483400817734685	-0.300609367946388
935	0.179671403910221	-0.196461158493457
936	-0.091876483865217	-0.266976663619667
937	0.156000283608918	-0.272271627671188
938	-0.0413206123322456	-0.432115495089723
939	-0.0638577953327704	-0.584426035952358
940	-0.276778602025507	-0.739071575262107
941	-0.0140305641823825	-0.21530162924858
942	0.0467922435644487	-0.449668820651856
943	0.0427406691511324	-0.374909250279732
944	0.316991129462705	-0.231126505031105
945	-0.0153552016828317	-0.428526318061153
946	0.0925126409056878	-0.270550511370158
947	0.0546450852828261	-0.350449375159833
948	0.347175976332051	-0.173637393519451
949	0.190335782413678	-0.137727367299713
950	0.166175840451499	-0.24538924550022
951	0.127376062201455	-0.160252112126606
952	0.175461773840836	-0.313947364601614
953	-0.0724532823360509	-0.329232847935845
954	0.0961928682383456	-0.365363800477575
955	0.261202522692673	0.0396474610596709
956	0.212466601025995	-0.045027644624305
957	0.260466715169642	-0.224542528854898
958	-0.222265640749239	-0.673147871748202
959	0.11454457473002	-0.271733797982977
960	0.19543099212678	-0.161217340592783
961	-0.00764582958876345	-0.330717509411407
962	0.00342886833290005	-0.34994567217005
963	0.08635669460993	-0.0649802612352048
964	0.204591656569712	-0.260955135360935
965	0.0646968481570095	-0.431212966581537
966	-0.14910221496613	-0.238643104009193
967	-0.269304262341029	-0.540317655635413
968	0.314922820384373	0.0527621889590583
969	0.115338197116534	-0.0476838967629366
970	0.09018614601254	-0.229347633012374
971	-0.100848602658941	-0.243540676433869
972	0.346013893424951	0.0450584413601934
973	0.0680582378707009	-0.275970467804858
974	-0.178978519062424	-0.141726357425118
975	0.173113772553263	-0.0608981624095278
976	-0.206294890304974	-0.511851242131584
977	0.267985903860333	-0.16715328614287
978	0.15317309031282	-0.134206459979269
979	0.381144843406468	-0.100744546249483
980	0.267347940293902	-0.180690646583139
981	0.296654003937916	-0.0441951276050127
982	0.374651463250163	0.0482622106819073
983	-0.0730209324306941	-0.232632594153021
984	0.0250624405160006	-0.176456170334562
985	-0.148041673446904	-0.284442622099035
986	-0.050327425266056	-0.197618908199354
987	-0.00495410150828725	-0.25120879643503
988	-0.00712140437511545	-0.405479248792256
989	-0.0717738255774358	-0.269077569748945
990	0.0163739133091844	-0.559045424181782
991	-0.0851484306968913	-0.315275667668178
992	0.199183891110094	-0.38972601642994
993	0.212494154713535	-0.351129869054961
994	-0.164787685653908	-0.574878590002411
995	0.0397580904113095	-0.437472524134097
996	-0.302772937104932	-0.460072760631404
997	-0.122073870140547	-0.467419822315125
998	-0.299737394532145	-0.192717102945887
999	-0.208970783846278	-0.157219176253875
1000	-0.24921830774386	-0.313690807918408
1001	-0.0262406987663042	-0.283920674550265
1002	0.0416540400238583	-0.322161523369523
1003	-0.184091361052165	-0.437280451162002
1004	-0.0739697058239817	-0.352707644933226
1005	0.14736598010438	-0.34382672148325
1006	0.279682116045874	-0.170580857391408
1007	-0.107469539380457	-0.204962210077793
1008	-0.00482184639561615	-0.306898555488315
1009	0.0593531519698226	-0.351801690088636
1010	-0.073983124019573	-0.231150564545738
1011	-0.112363241374035	-0.458537144139927
1012	0.0129641569613297	-0.396701385911766
1013	-0.101653373296733	-0.420138684374901
1014	-0.00321030078661895	-0.447007361525191
1015	-0.0148706031906615	-0.384340927960232
1016	-0.00245140465672788	-0.530788567899122
1017	0.0000374065936254641	-0.406400487702872
1018	0.0112485024020562	-0.290968037383039
1019	0.174441953095455	-0.124389201445956
1020	0.271537918527654	-0.11306104193235
1021	-0.0214997232277396	-0.468927872301308
1022	0.165026654725399	-0.313759231893863
1023	0.160855243501742	-0.182065597009369
1024	-0.169341916707631	-0.409943485949295
1025	0.183692510738801	-0.198854158710726
1026	0.0203860976976168	-0.527578441643057
1027	-0.124757077934	-0.353617826616862
1028	0.00810956946726128	-0.274538126674196
1029	0.0446727202298781	-0.325400725965
1030	-0.190454812987878	-0.366746222176248
1031	0.0324328894858163	-0.239610994194623
1032	-0.0460738415277928	-0.309341158270774
1033	0.0550704490299253	-0.127620487957475
1034	0.168772194790344	-0.223907650654766
1035	-0.23061444071616	-0.526854222387969
1036	0.0432679226444254	-0.280542605315159
1037	0.00555616821345343	-0.40791511153576
1038	-0.0127165712819419	-0.240710592649438
1039	0.123400884105265	-0.344222538479799
1040	0.196020160037584	-0.291385864397106
1041	0.00872650845516364	-0.342223068429922
1042	0.173566994290233	-0.272110711650007
1043	0.252762619741266	-0.265833636557005
1044	0.243289506189462	-0.148241004914033
1045	0.263086857260063	-0.0503577677576145
1046	-0.06727317463953	-0.402908666677769
1047	0.230351719000726	-0.130740981533741
1048	0.202826887412755	-0.338030725821133
1049	-0.0936270546462439	-0.364059382416954
1050	-0.0741823378570459	-0.407673297189206
1051	0.0695349977906728	-0.365717487535541
1052	-0.0819020887149091	-0.387023514895256
1053	0.12749488471577	-0.398577057320352
1054	0.0117370909233604	-0.285319081259522
1055	-0.0187479086743905	-0.279580088925977
1056	-0.0429651411099764	-0.417334321035864
1057	-0.0977056274008612	-0.378975512664522
1058	0.218363839602186	-0.3340498867834
1059	0.0685054914255667	-0.412578437071483
1060	-0.125175133000011	-0.483006847350583
1061	0.118341414860081	-0.121241284337845
1062	0.0530458844545598	-0.226216467876744
1063	-0.191376983014473	-0.53448138073769
1064	-0.188111741951877	-0.356815112778379
1065	-0.038074518054627	-0.466691697654195
1066	-0.153675924552625	-0.286704314653545
1067	0.00824984341247588	-0.376898457675353
1068	-0.181137640357997	-0.512952985647022
1069	-0.129473980668408	-0.551114594722142
1070	-0.00457250075452735	-0.445919194950764
1071	-0.190283575450736	-0.377493084803739
1072	-0.156126749800559	-0.307766712226939
1073	-0.00718557233739664	-0.306606495562561
1074	-0.0516995045237307	-0.420883675015359
1075	0.170337952965443	-0.218355744628552
1076	-0.115186107288919	-0.320453287075478
1077	-0.251636277960895	-0.395215866845653
1078	0.144105085329591	-0.137856404870102
1079	-0.0936775236803958	-0.201006576051838
1080	0.193367674510528	-0.11250899282277
1081	0.0618307151750047	-0.157726513354837
1082	0.0107288340273754	-0.240685337212972
1083	0.0915283448467167	-0.255213247686824
1084	0.268396438160401	-0.198127447154819
1085	-0.211510376270976	-0.284345251741238
1086	0.06379539709918	-0.243362310244964
1087	0.257383706854705	-0.150615616370019
1088	-0.128815143006036	-0.327375338665232
1089	-0.0113216345019386	-0.212063851916205
1090	0.125418393102643	-0.257366328699574
1091	0.157514211181018	-0.22093218232368
1092	0.00925158183605898	-0.340909177556784
1093	-0.00211067969070014	-0.22825386815169
1094	0.0216874432166113	-0.250556697963028
1095	0.0525287386086872	-0.344414673664977
1096	-0.167050980774829	-0.497120223956862
1097	0.036250399800864	-0.403121842104498
1098	-0.166751987854446	-0.496453202374968
1099	-0.133607014857541	-0.542263639470607
1100	0.00750780087286632	-0.35082269213235
1101	-0.153435513386024	-0.558346179469232
1102	0.0548935264214183	-0.380929794648361
1103	0.0851744074012507	-0.390189019201308
1104	0.169812369452371	-0.420968428462558
1105	-0.0605414821323118	-0.461598266196949
1106	0.196020922959531	-0.410731171676494
1107	-0.130869446638267	-0.575376619168252
1108	-0.0713796808079711	-0.579990260921392
1109	-0.152633077114735	-0.708104947948192
1110	-0.020285381188584	-0.490707203042318
1111	-0.048366367944883	-0.437969564790632
1112	0.00170724887211533	-0.228431722399897
1113	0.26135941292123	-0.294226621353622
1114	-0.0354931242837794	-0.471736088790861
1115	0.216946178661455	-0.323108041601027
1116	0.257737486336972	-0.228737156450455
1117	0.00922607600873778	-0.525795430656237
1118	0.0806746057668103	-0.524229713376081
1119	0.243855376052252	-0.280624483196538
1120	0.0664722739235751	-0.577323875603048
1121	0.29961426312903	-0.543390287919203
1122	-0.0317352763580699	-0.526865637738296
1123	0.183125591725489	-0.405603606480636
1124	0.19810763412958	-0.199584172587102
1125	-0.0410238475451078	-0.201717307364103
1126	0.0700001617754041	-0.247693844646578
1127	-0.0213689969821096	-0.460262536114442
1128	0.060078652930321	-0.217145546439145
1129	0.110410942898443	-0.33466754570759
1130	0.339226614955759	0.150697933724693
1131	0.0546277555027629	-0.225107247384599
1132	-0.0271424934273793	-0.372725186323925
1133	0.0282213925644319	-0.325419618514371
1134	0.164780750843683	-0.311378128511285
1135	0.0791031239495704	-0.153024442711562
1136	0.0298397308260713	-0.458630473262195
1137	0.0742409079046361	-0.45109709802366
1138	0.0123895239520673	-0.448878096590889
1139	0.139080046736851	-0.438678825643042
1140	0.102965828332908	-0.276472315494602
1141	0.00231007463244971	-0.266222943197988
1142	0.104887162190161	-0.298643882413277
1143	0.117698092920476	-0.236188635452267
1144	0.299405522241926	-0.232714993096089
1145	0.262031430740922	-0.269689669201477
1146	0.340165612287303	-0.117456273063427
1147	0.135901938703944	-0.0839486329017333
1148	0.0741284442073527	-0.275310258210821
1149	0.0451637253198622	-0.290909127201146
1150	0.00369851852510851	-0.233127201329343
1151	-0.0738359088740779	-0.35562983912561
1152	-0.071540239958497	-0.248706486961859
1153	0.485758136845879	-0.0214216328791538
1154	0.185522723519853	-0.228938447203452
1155	0.200231351341745	-0.077218983446909
1156	0.122126083360234	-0.198932584209402
1157	0.0515029913859417	-0.422575613570039
1158	0.0882935807897462	-0.578913177215944
1159	0.204655923974318	-0.368749768455154
1160	0.360997679760235	-0.208731218263183
1161	0.18244162160657	-0.430984579959378
1162	0.139790116603388	-0.182791096925884
1163	0.162321783689571	-0.373692203125197
1164	0.130579568542024	-0.321109497723151
1165	0.100853987845624	-0.221278360778303
1166	0.226080724667278	-0.16300290721523
1167	-0.0413851256577492	-0.285450359512192
1168	0.203767432098166	-0.142130291295399
1169	-0.0262009379116979	-0.181232636751349
1170	-0.0174168506492443	-0.281014055433518
1171	-0.084736759400427	-0.526570543178684
1172	0.0912382906497723	-0.423023970234038
1173	0.0168535766924508	-0.345836967625421
1174	-0.0458169809737968	-0.526190058870317
1175	0.0379511233009003	-0.215470967520447
1176	0.006139572598935	-0.293333606026634
1177	-0.0404985988137173	-0.485663915727279
1178	-0.176434196277748	-0.421637050767746
1179	-0.207528368076282	-0.563916620553273
1180	-0.105897991069467	-0.580293881624732
1181	-0.0868475778793742	-0.34665859440985
1182	-0.0139370179627648	-0.453094313862362
1183	-0.0420760406738993	-0.306657367248518
1184	-0.16292038364635	-0.400385870351389
1185	-0.124232358506875	-0.347677699440659
1186	-0.177255850877326	-0.581896358922815
1187	-0.164777349438135	-0.682255731734879
1188	-0.14962215588399	-0.518966515403593
1189	-0.213249609865006	-0.596445985153571
1190	-0.209473130108272	-0.452335795345071
1191	0.00989058627876289	-0.489667425607648
1192	-0.0659194595471021	-0.565754892120121
1193	-0.0218892959966903	-0.474327849233218
1194	-0.0490588730460132	-0.393498421952426
1195	-0.0604955516920092	-0.585717256216257
1196	-0.00219036031861915	-0.595230272968752
1197	0.0236243932717911	-0.489691916105842
1198	0.117097760387163	-0.437009026143483
1199	0.0796139732874525	-0.464136307711684
1200	0.0291630028661457	-0.608109369351679
1201	-0.0217079030840437	-0.807066253284287
1202	0.0944401896477901	-0.549680381426402
1203	0.188924262167039	-0.608755137487754
1204	0.139219966054293	-0.717864199292435
1205	0.0701818827600356	-0.545579978655157
1206	0.160489428955363	-0.54939344231271
1207	0.150505660940703	-0.441374710453221
1208	0.189831513015634	-0.448126885819132
1209	0.141799864653049	-0.414128489027979
1210	0.28701072861888	-0.461361448829411
1211	0.213073339050578	-0.162819107017792
1212	0.192489679465748	-0.397353435540081
1213	0.0102472083344411	-0.340737321091672
1214	0.0359638833249002	-0.363217801538806
1215	0.0394043236081489	-0.564784956056885
1216	-0.0754815246344752	-0.531858784264187
1217	-0.0217972720765126	-0.472355429077225
1218	-0.0167814322665515	-0.40101694297024
1219	-0.0524154527098352	-0.583529533534471
1220	0.145541027635018	-0.587712720788045
1221	0.0680203130608091	-0.443255650384208
1222	0.0912902102223977	-0.297928139814479
1223	-0.0253954389148312	-0.337836357137438
1224	0.114822911772115	-0.190754697446579
1225	0.112283999793795	-0.22352482074986
1226	0.173536471032884	-0.360058249805605
1227	0.265448470720778	-0.291911296324205
1228	-0.183411062387285	-0.425017223538237
1229	-0.000846424371528546	-0.466201815312744
1230	-0.104796113933221	-0.5896020686398
1231	-0.131263383962319	-0.458382895352773
1232	-0.0744861042401678	-0.483941835521616
1233	-0.141908101017454	-0.607724635151693
1234	-0.0893325928167872	-0.745204671257438
1235	-0.127312656339715	-0.511218669450502
1236	-0.0462304598134127	-0.459133042845542
1237	-0.071529028626818	-0.588180941589008
1238	-0.039056901647022	-0.517287565420193
1239	-0.135635146628383	-0.58883932016499
1240	-0.108375178230094	-0.478024208154562
1241	-0.124037497384514	-0.582890462244605
1242	-0.00496797161996445	-0.502007629540626
1243	-0.0407589496120252	-0.518527145367966
1244	-0.147351663417051	-0.615369971861119
1245	-0.0911721667495412	-0.455296395906415
1246	0.0267782819130897	-0.407964309606333
1247	-0.0995407008888771	-0.410455448318448
1248	0.0197014956734287	-0.468510448311052
1249	-0.0624207213344515	-0.242506364940626
1250	0.15050277819788	-0.372537396526281
1251	0.0754772241444008	-0.456921774600087
1252	0.0837189630890604	-0.180879613384559
1253	0.151441362802887	-0.22585242751807
1254	-0.0394367179353032	-0.488936963000324
1255	0.0879537616684363	-0.342041082819736
1256	-0.0574148961866953	-0.363529099067742
1257	0.311913528574014	0.271333993347427
1258	0.0159535118941728	-0.194850254901317
1259	0.0240240636403934	-0.270387446700987
1260	0.033887622655711	-0.250185796296852
1261	0.034376865266672	-0.401011233278334
1262	0.120866219792336	-0.411047045528423
1263	0.0459339472819819	-0.629375158618654
1264	0.0397552547256839	-0.473494155228437
1265	0.102021168857714	-0.390329793813909
1266	0.0243591321342796	-0.452785928711809
1267	-0.13954925806255	-0.505664553608608
1268	0.0474875567703426	-0.456141932440495
1269	0.0371650769315874	-0.335426768972053
1270	-0.103747323477381	-0.484255649319225
1271	0.111705099509123	-0.374033805468235
1272	0.000925764668632904	-0.448416672013919
1273	0.078246994348612	-0.606436407583899
1274	0.0955611326111673	-0.37709365378939
1275	-0.146270573166192	-0.58167354640914
1276	0.0537877649260754	-0.238217700865834
1277	0.0347462078201991	-0.48384100843646
1278	-0.173382078531194	-0.639928196637937
1279	0.146259584702516	-0.171686731848972
1280	0.0126286550081411	-0.585716268688987
1281	-0.047427313455951	-0.503421904883408
1282	-0.0303695858872428	-0.471981075999948
1283	-0.0965519783892431	-0.434011278916603
1284	-0.130705814906371	-0.654245488865441
1285	0.0203001679037298	-0.570004478871246
1286	-0.152989624169368	-0.530728217146616
1287	-0.0858245008167193	-0.640602084214055
1288	-0.0831532914782691	-0.666722841591895
1289	-0.0310546292591586	-0.566642649349672
1290	-0.0789879918499456	-0.70010213092883
1291	-0.0635328133176859	-0.646295269487488
1292	0.105147527702065	-0.564011870404016
1293	-0.00136986445479863	-0.439162843644364
1294	-0.0537914750775635	-0.509486221562273
1295	-0.0171492359782294	-0.334859803747619
1296	-0.033311094168796	-0.70043988732444
1297	-0.131464787715072	-0.647195992546147
1298	-0.00363088920474472	-0.49506375707972
1299	-0.157375344874932	-0.698760561468421
1300	-0.0973529868092131	-0.571726890698632
1301	-0.069729673524767	-0.52258645901719
1302	0.0222106831644519	-0.531494827575223
1303	0.146736029226675	-0.438191511015765
1304	0.162682295095883	-0.429713958366847
1305	-0.0352831206825336	-0.655489097374887
1306	0.0350672514272049	-0.518208731435924
1307	0.180488328474714	-0.397661772911831
1308	0.0083961009802472	-0.26382400524705
1309	0.0483710570199823	-0.635902297628649
1310	-0.0598309288589993	-0.629360288412189
1311	-0.115777785964296	-0.528816501505645
1312	-0.266725784037626	-0.703350528652123
1313	0.0433980965674482	-0.312740783649292
1314	-0.0179627302054786	-0.308087173176953
1315	0.108471654094059	-0.124534817691716
1316	0.0540060656130825	-0.37023661281436
1317	0.00640075418252518	-0.551645447109092
1318	-0.0890533490986988	-0.664688076818346
1319	0.0239991783121087	-0.454328878500045
1320	0.00546172975838157	-0.434925850050839
1321	-0.108739133750654	-0.421458839399423
1322	-0.0263440674308873	-0.493680175316017
1323	-0.0568236929056411	-0.313617453327917
1324	-0.0371282050196395	-0.340514228007921
1325	-0.0881769826556906	-0.300492228657568
1326	-0.105985376301169	-0.339037206392473
1327	-0.137761810256466	-0.277886262603722
1328	-0.175206756021778	-0.469805289573126
1329	0.00735567758988771	-0.272228593225934
1330	-0.0608872830384029	-0.587146109329565
1331	0.129672991036419	-0.304719021592902
1332	-0.0576095744093598	-0.662850269942433
1333	-0.00957978959153065	-0.51022158669028
1334	-0.0923405011811368	-0.671090336791196
1335	-0.0233519903944561	-0.682606650460028
1336	-0.132169215061153	-0.902982364113509
1337	0.0117486789153034	-0.534680754597333
1338	0.0513565691230514	-0.762606441361908
1339	-0.128635427978105	-0.58529469121445
1340	-0.0828978969962985	-0.419801956536344
1341	0.0502800853907281	-0.445030370370033
1342	0.177315307571865	-0.38977655010787
1343	-0.0116440155578591	-0.57650253272833
1344	-0.147283558775332	-0.67110827251672
1345	-0.147624249544138	-0.662003353262821
1346	-0.166533292888917	-0.671804646685208
1347	0.0463071304580032	-0.681971603905218
1348	-0.135834047623844	-0.777532154307292
1349	0.0439417729063938	-0.655259241058028
1350	-0.178821936846476	-0.822938701011454
1351	-0.00800481283799984	-0.579894522284932
1352	-0.204805387777486	-0.639251485687055
1353	-0.0748044132403003	-0.696013658208377
1354	-0.154789823321513	-0.658855659376433
1355	-0.0601096722821853	-0.633625388319674
1356	-0.114150484739924	-0.734973648132128
1357	-0.0972409722914511	-0.839513120961756
1358	-0.0139486605187516	-0.701087361591398
1359	0.0447363213879848	-0.643668304669894
1360	0.0489348032180781	-0.668577637730168
1361	0.0697395061599624	-0.608160463994377
1362	-0.00755994994865805	-0.546592106140635
1363	-0.1127124562834	-0.495432840199144
1364	0.127503523655007	-0.476311208510113
1365	0.0127021842666722	-0.561738177183573
1366	-0.0982532295852342	-0.40184931796719
1367	-0.146604297215703	-0.581272515409907
1368	0.129867011021643	-0.36000246994542
1369	0.0314488796574659	-0.41121688824574
1370	0.00859355865486585	-0.542693460743388
1371	-0.0391527779132703	-0.401119240669758
1372	-0.092455848303574	-0.331955082250921
1373	-0.141848925167103	-0.593548320272736
1374	-0.150607570168891	-0.342128574733431
1375	-0.0918576866378637	-0.526395033494596
1376	-0.0220984038157253	-0.371388299232804
1377	-0.0160729798416603	-0.452571093957355
1378	-0.0734487501541939	-0.480103244570976
1379	-0.0964862050071741	-0.41861278265539
1380	-0.0974517528028681	-0.403534148279667
1381	-0.0430193485420817	-0.296567182420604
1382	0.0034347804595535	-0.418986780678146
1383	-0.145746328585912	-0.411137663754133
1384	0.0611927469962089	-0.509673776487634
1385	0.0828708767333776	-0.34985897175034
1386	0.077872891328871	-0.406046727096612
1387	0.0184635258961386	-0.500079788961765
1388	-0.0247822270042797	-0.321087186859087
1389	-0.0591039581795774	-0.376491588152206
1390	-0.116625218113083	-0.454931849154338
1391	-0.0370264030786262	-0.243819232098285
1392	0.0135191719866841	-0.29347665422023
1393	0.0605804240163136	-0.309043601768255
1394	-0.00607052985525315	-0.346615666051064
1395	-0.108676638946411	-0.538552921493391
1396	0.0308029873303947	-0.404000473164764
1397	0.00632513588241115	-0.329545035101902
1398	0.0271473667215407	-0.349054116787386
1399	-0.17478268226396	-0.813347925486857
1400	0.0514782089253662	-0.291678404003879
1401	-0.0180216395689541	-0.360797875556573
1402	-0.0863712349239625	-0.411809754690409
1403	-0.00963378175206395	-0.30427837791031
1404	0.0831183960347301	-0.352625288590055
1405	-0.140971713742873	-0.48341931794024
1406	0.0685276471131201	-0.191798910626759
1407	-0.0959407446227682	-0.323658791339999
1408	0.0124340724327441	-0.41954032023986
1409	-0.0868751021613482	-0.428416072550487
1410	-0.0902112997035039	-0.460972028315148
1411	-0.0638631838022125	-0.42541929503706
1412	0.167176589963784	-0.26897615035131
1413	0.0269979690420447	-0.386052149607448
1414	-0.0208603666442424	-0.443836706063324
1415	0.0754371055716042	-0.171981348942509
1416	-0.104481958462856	-0.433428255814926
1417	0.065730983508761	-0.592542929477768
1418	0.00996963449263268	-0.412424720250413
1419	-0.0526276634631225	-0.408281026929108
1420	-0.0480836381261013	-0.2793670518374
1421	0.096414219435982	-0.400403329787771
1422	-0.0286557466057931	-0.419313640074588
1423	0.0127345566915785	-0.370710114809313
1424	0.14550373217727	-0.192327859181109
1425	0.0903461694012037	-0.233201959613572
1426	-0.0382316857255611	-0.300718796905105
1427	0.013106900122749	-0.375938469523382
1428	0.0899178269199593	-0.242270960973573
1429	0.0181257724044177	-0.255966807349591
1430	0.0864089585882529	-0.242278308919416
1431	0.282709879633808	-0.106512857783146
1432	0.0647002273007706	-0.166724135441741
1433	0.141166611213896	-0.0963944614251208
1434	0.216212596407155	-0.185532538112594
1435	-0.0260605621793941	-0.332896351120586
1436	-0.0514182335576161	-0.25377079781367
1437	-0.0143976883473769	-0.336496047441479
1438	-0.0964827879484051	-0.478161439080039
1439	0.0314702706831584	-0.348747352237856
1440	0.00238976685628054	-0.148224517656496
1441	-0.0364645294433525	-0.544516082600452
1442	-0.080001393961304	-0.626851597561786
1443	-0.0591790049083488	-0.425550426982217
1444	0.0315469092879987	-0.406806005397316
1445	0.0804199852175735	-0.394879300182791
1446	-0.0963075402610911	-0.482836918150837
1447	-0.0805786163248791	-0.334061891112763
1448	-0.0734089937991503	-0.646577972909788
1449	-0.0799187416400379	-0.496741784115212
1450	-0.13300129432013	-0.569740681577205
1451	-0.0140914053644464	-0.46113019874401
1452	0.0137248286862854	-0.458679924579939
1453	-0.124505853258363	-0.558294136560074
1454	-0.132662578835653	-0.741772882858434
1455	-0.150433181605475	-0.659960161561036
1456	-0.153737337194706	-0.860990101683669
1457	-0.145840425266133	-0.696591901855156
1458	-0.116377706621569	-0.859350617414796
1459	-0.106597808608838	-0.943137396663996
1460	0.0423136320344603	-0.705588595621326
1461	0.0119543356079719	-0.735976431066335
1462	-0.0459577056168115	-0.744745493539735
1463	0.0625218347725056	-0.726758742092482
1464	-0.0777816135468306	-0.829557682612705
1465	0.00834561696933045	-0.687407640619134
1466	-0.153223941547706	-0.925810268364902
1467	0.00206719751621467	-0.539014788952874
1468	-0.0111943090858068	-0.780978682504766
1469	0.00731154578083363	-0.578381408557997
1470	0.0284015715174331	-0.583411318176732
1471	0.130104270811345	-0.603253673296476
1472	0.0104630089485629	-0.767431494634573
1473	0.0624563155738273	-0.64686898633112
1474	-0.11536596406314	-0.871708528127943
1475	0.0582531929480401	-0.706590219583556
1476	-0.0464604953240036	-0.73047202838368
1477	0.0150032506163959	-0.581903084698782
1478	0.148672765171133	-0.348051079796752
1479	0.0869108007705717	-0.600159339377084
1480	-0.0269028334220182	-0.681488535497475
1481	-0.114844608304223	-0.5474034112725
1482	-0.00249854065053831	-0.486159957259975
1483	-0.181571430457422	-0.650810485508846
1484	-0.0629835247298252	-0.319187033867321
1485	-0.0992998872560991	-0.491359866409215
1486	-0.116480882792727	-0.612517644599966
1487	-0.0235979358026544	-0.500124250432699
1488	-0.0772199912663926	-0.578648945379161
1489	-0.0918592260681435	-0.346942431402463
1490	0.0525202145170697	-0.354811952809891
1491	-0.0309156092871399	-0.659580364269502
1492	-0.174545475585751	-0.776016644284117
1493	0.0429612657667066	-0.461220526972177
1494	0.0318547436833124	-0.52588169717917
1495	-0.0739886537522832	-0.545791212863023
1496	0.0406013290882907	-0.411677425851918
1497	-0.0272209408017274	-0.432402255492375
1498	-0.100764800610331	-0.629102871351714
1499	0.0706292378669917	-0.330944363953735
1500	0.0282156035085639	-0.464724468476314
1501	0.0145018905621087	-0.467517440579495
1502	0.000448637219597795	-0.328521862877033
1503	-0.0839105310711636	-0.423360587424194
1504	-0.0363492731962574	-0.346810242877142
1505	0.0817380734608883	-0.481860047619345
1506	0.0331146540682312	-0.502122072540869
1507	0.128539780185496	-0.337063672122735
1508	0.0032453998577163	-0.526297357296532
1509	-0.0589906566030616	-0.325134538700045
1510	0.00827910465057477	-0.358344821610884
1511	0.0238248270367777	-0.500000912601113
1512	0.0670705821228701	-0.268693446448832
1513	0.00211759166913844	-0.383639678890804
1514	0.0321265642522401	-0.462107295077849
1515	-0.0102216090669587	-0.444721210533996
1516	-0.0202889675323748	-0.358346949039237
1517	0.0600492708847698	-0.231320661265019
1518	-0.0135745163317366	-0.514009981071199
1519	0.0575648764377824	-0.467498552513729
1520	0.123270981635155	-0.4666006537032
1521	-0.0862210375436421	-0.588776117408102
1522	-0.0270488996654635	-0.44189929801253
1523	-0.0853688144367856	-0.520720797744974
1524	-0.145006317231002	-0.55031281601782
1525	-0.146357602245466	-0.538712827406371
1526	-0.112210826567026	-0.450202749906207
1527	0.0991278104383131	-0.195929354690885
1528	-0.109568295956653	-0.27116797832721
1529	-0.114890835008978	-0.512530913285106
1530	-0.0290316660228673	-0.196360788750958
1531	-0.0429279045570982	-0.257183771781257
1532	-0.143262377436944	-0.435029467979026
1533	-0.0236491485569974	-0.507808393736913
1534	-0.130124499096822	-0.523343900793534
1535	-0.0447486193662767	-0.35225865540507
1536	-0.104675550988618	-0.445388294381335
1537	-0.046705920879343	-0.456012637627138
1538	-0.0624901867307319	-0.456994609023644
1539	-0.0511110485791635	-0.277296714634261
1540	-0.167530906875987	-0.489921734613558
1541	-0.0740484258649659	-0.566035541582695
1542	-0.0969916456445091	-0.497449953022438
1543	-0.0418388582991069	-0.47441971156442
1544	-0.12829055052306	-0.480852736743699
1545	-0.068404684426153	-0.232358713815267
1546	-0.181459785294599	-0.468486425729877
1547	-0.132236575292876	-0.635556229151052
1548	-0.0868093074266758	-0.458427466669516
1549	-0.193701080568263	-0.640991909094203
1550	-0.0638283852510829	-0.309545369404571
1551	-0.0822312542354528	-0.403651130709167
1552	0.00381499604596066	-0.250060301299011
1553	-0.0380751453462401	-0.399087166901353
1554	-0.143331439725456	-0.439269487037984
1555	-0.00830155148419595	-0.349580954569357
1556	-0.0723425920061955	-0.310337625431611
1557	-0.186441073732588	-0.372117755344343
1558	-0.0990274322380821	-0.426277144392202
1559	-0.174369574204514	-0.407057127297178
1560	-0.119139758972824	-0.254922591239998
1561	-0.139470358066357	-0.393798466843901
1562	-0.00372019602389046	-0.169438571590724
1563	0.0736221988330689	-0.153528888485907
1564	0.020185549751482	-0.174803072038774
1565	-0.0739589540456237	-0.307051899011504
1566	-0.114258655410641	-0.359917837497014
1567	-0.00592690916593915	-0.186291131747147
1568	-0.145822099560686	-0.368187809136233
1569	0.0760432286395147	-0.378189443083438
1570	-0.0438185701854933	-0.358282714221181
1571	-0.138744786176304	-0.469494890536382
1572	-0.164735653931856	-0.660870895193377
1573	-0.19629222568887	-0.716629226566392
1574	-0.102430152203217	-0.379820774148737
1575	-0.0614907341441396	-0.310311671888036
1576	-0.111537137712824	-0.405193093584754
1577	0.0715523259197568	-0.255188166351804
1578	-0.109293146984216	-0.616988360010108
1579	-0.142041643809414	-0.597384510219597
1580	-0.145743856150919	-0.507796654431785
1581	-0.148862350085925	-0.527512736122297
1582	-0.173727706219998	-0.566255551213684
1583	-0.0916349127872792	-0.41366166633231
1584	-0.093441699391174	-0.413845730943676
1585	0.169559283301599	-0.375052984222528
1586	0.160615080200811	-0.415879179694649
1587	0.0947587932406549	-0.386349015115269
1588	0.124230327321729	-0.287330254316917
1589	0.069651814157414	-0.362114796694146
1590	0.230757366246691	-0.103594453106245
1591	-0.00431270854975077	-0.455924075605491
1592	0.122776657683372	-0.304084018303269
1593	-0.112788172727442	-0.468878148120132
1594	0.123912210583518	-0.260717852102603
1595	0.0116176737714872	-0.239014165503648
1596	-0.0786990506882244	-0.292065881031648
1597	-0.0897989582314839	-0.201493024509086
1598	-0.0785086870314279	-0.271604696113821
1599	-0.0263082867022848	-0.352225581510258
1600	-0.0395269559016894	-0.432188449607094
1601	-0.0950087655385801	-0.616371962090646
1602	-0.063750854394461	-0.595577708254148
1603	-0.104990430352712	-0.487406189378267
1604	0.0641038761401927	-0.453524679807945
1605	-0.278797934468274	-0.745382061862172
1606	0.0407866876687566	-0.48342999140579
1607	-0.130092600020103	-0.560368743027112
1608	-0.106468414772217	-0.578692601613923
1609	-0.00736084830889625	-0.401224723316142
1610	-0.179362838354447	-0.541523915254256
1611	-0.160553881966589	-0.588815916611651
1612	-0.0811536198988389	-0.475556718326791
1613	-0.0785115700096661	-0.540034483660897
1614	-0.0220353178109209	-0.210449691751192
1615	-0.00846547864280415	-0.474490375270398
1616	-0.0862177108394859	-0.414640010744703
1617	-0.10580883491586	-0.314554212027057
1618	-0.0851720899495694	-0.607088275501868
1619	-0.045668568056347	-0.381146672380397
1620	0.0240581393449487	-0.338852186412575
1621	-0.00663733607967045	-0.420080764649465
1622	-0.0767740876526308	-0.581084776197299
1623	-0.0551828824138005	-0.292140074936464
1624	-0.151819836593406	-0.654087624386772
1625	-0.0822872220034365	-0.501065696640812
1626	-0.046690264184363	-0.599615114194605
1627	0.00177713097374418	-0.448306172424919
1628	-0.0268118274554495	-0.340072763285907
1629	-0.0471803736872854	-0.31745414410893
1630	-0.0407370736380981	-0.443756583395316
1631	-0.0946283502117422	-0.424848749284835
1632	-0.0439054172977381	-0.33775275570129
1633	-0.0620166415051409	-0.308856038381282
1634	-0.0650863759115803	-0.322189348141329
1635	-0.105902662092679	-0.418714501359409
1636	-0.162262259554926	-0.245658238725491
1637	-0.196497673642698	-0.386049695364202
1638	-0.110265968842172	-0.207223590565293
1639	-0.144933661262385	-0.416762325078059
1640	-0.159158474934552	-0.367525748874073
1641	-0.061743623474294	-0.683033443104086
1642	-0.161798016925652	-0.758177971122659
1643	-0.200157051047396	-0.655734890856426
1644	-0.0841270306096173	-0.723728319069538
1645	-0.12186396494015	-0.697648344679663
1646	-0.10437871206967	-0.774073100222459
1647	-0.041119676687924	-0.649470226104418
1648	-0.019306716354684	-0.578335735661969
1649	-0.0272248878903434	-0.413564058260442
1650	-0.141658665464762	-0.572686051870753
1651	-0.111822727397513	-0.47022669015318
1652	-0.122131944474667	-0.584076581305758
1653	-0.0260446226956714	-0.671892971824426
1654	-0.0882123920790214	-0.571973688569957
1655	-0.0878853791429937	-0.349567749221947
1656	0.0977856343523766	-0.25280479760356
1657	-0.0310248213580034	-0.267698633769886
1658	0.0538646282039942	-0.420703086196455
1659	-0.0767804406618634	-0.309029833971184
1660	0.166689652253365	-0.138438212761953
1661	-0.00275695311088073	-0.16004957782287
1662	-0.148254973929616	-0.289949775403644
1663	-0.138948248959659	-0.531059943909901
1664	-0.0474060783298329	-0.364742705061794
1665	0.0645447842062497	-0.222819720487746
1666	-0.0952164067777811	-0.499037149098879
1667	-0.000952683492073236	-0.409143704455043
1668	0.0461414359825946	-0.209528834719506
1669	-0.140792521948159	-0.322799024112236
1670	-0.155215342246169	-0.53256706782713
1671	-0.0886873409751616	-0.453155362729664
1672	0.0163522841066757	-0.422630203590057
1673	0.0693309743771722	-0.517364812179983
1674	-0.0259177278861839	-0.532291186345636
1675	-0.00560215386031805	-0.480322783170393
1676	-0.129641557014652	-0.479132455209189
1677	-0.200899770991429	-0.796935357582592
1678	-0.106803747245142	-0.53394939319964
1679	-0.159834854276649	-0.634062995009277
1680	-0.0901983115616962	-0.687454995533715
1681	-0.000579885072265325	-0.603759145209253
1682	-0.00838374331596415	-0.44943995804738
1683	-0.198706265469772	-0.566650365752156
1684	-0.114445720151124	-0.474728113719944
1685	-0.0970318625925661	-0.523400413015164
1686	-0.0859377442184124	-0.416748764082573
1687	-0.0478414399947602	-0.506510299257117
1688	-0.0643124726777348	-0.345843173176271
1689	0.0225017192742154	-0.188673453547586
1690	-0.0142784908625729	-0.139014268408435
1691	-0.00457554912777395	-0.228630940825375
1692	0.171705272692846	-0.348807994752187
1693	-0.15494561483307	-0.335570898731867
1694	-0.143905722516957	-0.430894145982205
1695	-0.0945568109334631	-0.395117656544358
1696	-0.0992503599749371	-0.355757479916551
1697	-0.0637766968655644	-0.367739736928328
1698	0.0816925250470012	-0.400707576443413
1699	0.125811322007994	-0.515227309689465
1700	0.0302324025509699	-0.59901042249579
1701	-0.0280248552418685	-0.482280939367982
1702	-0.107854941842396	-0.685849029711772
1703	0.133927673080413	-0.669261410514176
1704	-0.107442410732912	-0.609895485762761
1705	-0.188195774358398	-0.726462102454505
1706	-0.24129088829885	-0.724578103182314
1707	-0.110535479814202	-0.589219769588171
1708	-0.179878286860037	-0.526282723010388
1709	-0.155331745402411	-0.425013794213366
1710	-0.0473555599469925	-0.461919629497059
1711	-0.110302097236697	-0.626069694099338
1712	-0.0444047110660444	-0.558704190665635
1713	0.00195923646762691	-0.398164579376214
1714	0.0480234858776813	-0.429649899295193
1715	0.0282066742624082	-0.164423003031647
1716	-0.0914620226915407	-0.386758176479569
1717	-0.0942018488222046	-0.226278507434511
1718	0.0640265809335524	-0.156532546827719
1719	0.0969191260797498	-0.230649599953306
1720	0.131480235176229	-0.342608201961528
1721	0.147017347754777	-0.279419050551426
1722	0.125611649515924	-0.24863745759552
1723	0.0785339390497479	-0.407185586691769
1724	0.127517192344539	-0.246220852977926
1725	0.0415257107625697	-0.366335724023036
1726	-0.0699322410622017	-0.533069384228284
1727	0.0859450427936842	-0.328568020257878
1728	-0.00640207407156055	-0.454472490657333
1729	0.117027481948587	-0.195541629618277
1730	0.036926383096468	-0.402962193690491
1731	0.0623507485746777	-0.463842443752538
1732	0.0336355956090037	-0.502077516811267
1733	0.0111449790082329	-0.493513140962889
1734	-0.0408891985964103	-0.334199688633
1735	0.0955474705777704	-0.352200844187448
1736	-0.0963745267585651	-0.672265516645182
1737	-0.0900431829050957	-0.553014660946281
1738	0.0548053064211729	-0.48266855101573
1739	-0.0593917688008205	-0.379076321577965
1740	-0.0263507514145239	-0.361187261433926
1741	0.18210734421413	-0.315777356388138
1742	-0.130212857248176	-0.500667703716469
1743	-0.0227368237839484	-0.289109415345939
1744	-0.10016665153332	-0.43093303065128
1745	-0.121358953766757	-0.441702896728487
1746	-0.293113502813209	-0.55230503502915
1747	0.103868411626411	-0.268481511166416
1748	-0.0479919096944331	-0.496068212709652
1749	-0.163484873975434	-0.648957427273286
1750	-0.0540894896843735	-0.596342519005871
1751	0.0121151756548932	-0.604885184455042
1752	-0.0157626173960663	-0.648538924493264
1753	-0.0459416514829401	-0.595022035068212
1754	-0.0477618529129834	-0.535304261486897
1755	-0.0531985728314429	-0.62056781573919
1756	0.1979866182984	-0.248883885929244
1757	0.0586797631420167	-0.352806955267821
1758	0.0346216531736518	-0.526926731872371
1759	0.158154620430271	-0.372220172305867
1760	-0.00721939717640665	-0.324271727978964
1761	0.060952063461583	-0.444134939450686
1762	0.00144076023800083	-0.474204310928404
1763	-0.109789246717291	-0.383949097704712
1764	0.0871929991223138	-0.418761378506839
1765	0.0300371459811771	-0.351617981651188
1766	0.208563390805633	-0.343641139693241
1767	0.0420625018169631	-0.366784792198325
1768	-0.00717980079906765	-0.645384681866897
1769	0.115911479119581	-0.508980810901417
1770	0.0615764358588082	-0.508036062447075
1771	0.0170745488353356	-0.465862776004255
1772	0.204512732133805	-0.25019836583296
1773	0.0684530851404307	-0.297230153180274
1774	0.278985162947506	-0.241669591312608
1775	-0.0608100446717482	-0.491274289545005
1776	-0.0149050167486957	-0.366348927326511
1777	0.0992834471729827	-0.259114462373172
1778	-0.0636301522421232	-0.358770775333041
1779	0.103336064681121	-0.3922540692352
1780	-0.169267280545963	-0.460011232865886
1781	-0.114605659671914	-0.343887169408477
1782	-0.032143147428444	-0.3239051683852
1783	-0.148039216548392	-0.496828630242133
1784	-0.135534873439652	-0.523162414248565
1785	-0.128932043997515	-0.453008616202302
1786	-0.0883176089496501	-0.352607918065685
1787	-0.0851657205312821	-0.370238918799506
1788	-0.0353901621869144	-0.305264418357464
1789	0.0778029687110043	-0.41251031768298
1790	-0.0293182073909803	-0.469866873837427
1791	0.0737819150618133	-0.299773341884467
1792	0.0439242735974869	-0.313794496676041
1793	0.17561610103296	-0.284677212805245
1794	0.0569223848651855	-0.28021989059077
1795	0.208157836372549	-0.16683720286538
1796	0.20451398143624	-0.100858045398227
1797	0.108467940636115	-0.190796324197341
1798	0.228545751401392	-0.12794060419028
1799	0.140369615935052	-0.222256839210648
1800	0.0775738334718516	-0.463195739084914
1801	0.190571878621541	-0.185202430959766
1802	-0.0309567071352831	-0.405894982906677
1803	0.128018426547547	-0.321786222579859
1804	0.253101408315456	-0.0437564609945655
1805	0.164686637190413	-0.212117061670412
1806	-0.0424258502640483	-0.319518580439969
1807	0.20027670490143	-0.17996756038366
1808	-0.0183493483080521	-0.147566786611226
1809	-0.0909236047075012	-0.520974976301725
1810	-0.125559065829042	-0.503130528732202
1811	-0.0791548971110859	-0.40210626163121
1812	-0.060379670323909	-0.491636984214806
1813	0.00975600965129795	-0.536767321510912
1814	0.17994819943883	-0.475104351192482
1815	0.0861377331187184	-0.609832296367664
1816	0.185984203096666	-0.518482166195942
1817	0.0299580678547766	-0.548745060476488
1818	-0.00985849294646435	-0.519403864503857
1819	0.0313890541250877	-0.597658908829961
1820	0.0527070819550716	-0.619570720399697
1821	0.017762317337463	-0.527864720578758
1822	-0.0307894856149884	-0.575537603718315
1823	0.243168228638578	-0.327885331981976
1824	0.155458987088183	-0.438257391571872
1825	0.0790746107205068	-0.546527914923324
1826	0.0524705807517476	-0.466738240809297
1827	0.0500665561301996	-0.571990986188915
1828	0.0794195831251742	-0.403004910175665
1829	-0.0772613379242855	-0.550948424407608
1830	-0.0144450811361206	-0.394837543720665
1831	-0.108630346695286	-0.518672434257395
1832	-0.153662748980315	-0.57604729174125
1833	-0.2364423506709	-0.61581331114775
1834	0.0549134408783455	-0.457063435977782
1835	-0.19706759228815	-0.701078712698137
1836	-0.193709155856427	-0.727019598243834
1837	-0.12462748648522	-0.608106810538542
1838	-0.173748937381209	-0.642664359985969
1839	-0.159597949938458	-0.741092367656069
1840	0.0331999351996202	-0.637611505381014
1841	-0.146311575642809	-0.574843156441296
1842	-0.014320650675042	-0.517371504338166
1843	-0.0339708054123061	-0.631490781351024
1844	-0.031926858694637	-0.584952786256895
1845	-0.0591098879401566	-0.56693683679548
1846	-0.0534235427899727	-0.440210750092383
1847	-0.222385411169108	-0.631039129397939
1848	-0.12234746268071	-0.492981583786726
1849	-0.0452558386320178	-0.563583053887347
1850	-0.0664943695838748	-0.510466383080296
1851	-0.121427382251591	-0.629850081665252
1852	-0.0690147937719924	-0.332517956264327
1853	-0.0804498802948495	-0.569933719603242
1854	-0.0795725720920727	-0.478482659926201
1855	-0.0520639689840849	-0.604487726173905
1856	0.0526449739348864	-0.415485294132823
1857	0.00583445294480938	-0.481594419689362
1858	-0.15207791595768	-0.517067738337199
1859	-0.0391629254188084	-0.42972493371535
1860	-0.03310852614185	-0.56453135437123
1861	-0.0215062743408403	-0.428187743620797
1862	-0.127451709712868	-0.388250478043029
1863	-0.15501235626426	-0.539773581264447
1864	-0.0995042238291552	-0.618795312587776
1865	-0.136176494058488	-0.763140819656972
1866	-0.0773277628591532	-0.543452257548805
1867	-0.0575808545087311	-0.595090085289093
1868	0.101708084228443	-0.573265139115515
1869	0.0572585289070908	-0.481397691350485
1870	0.0440015063489423	-0.227812221102044
1871	-0.0000421486361925454	-0.266241110472886
1872	0.0307143294048281	-0.296855281141149
1873	-0.0136766028819359	-0.18916155374761
1874	0.0142579114688589	-0.305294128972115
1875	0.0956377324116516	-0.230073725068603
1876	-0.0246736922543361	-0.162794711843869
1877	-0.00162375922071196	-0.133478578331582
1878	0.187022618657688	-0.0267117577022607
1879	-0.0180498277665712	-0.134241675399317
1880	-0.012701340287224	-0.201383421549102
1881	-0.0628152218232245	-0.169807063754045
1882	-0.0461428585493018	-0.171749886805655
1883	-0.0699799621780915	-0.171188779040671
1884	-0.0295324426909206	-0.188216307484037
1885	-0.0692638294571514	-0.158556058813557
1886	0.0769639208042672	-0.112559124636552
1887	0.077866645072181	-0.179130026598581
1888	0.0344623010744145	-0.167106853472502
1889	0.0710547134441789	-0.159979480765411
1890	-0.00690461834257725	-0.201013310367709
1891	-0.00347033930633205	-0.204810952353479
1892	-0.0208114032756694	-0.168504027245082
1893	0.0527969709767409	-0.180427794699561
1894	-0.0498402604996019	-0.184322040603484
1895	-0.0805179611577742	-0.231466029459856
1896	0.0585314207773482	-0.182489174417199
1897	0.0104987317707365	-0.204942223033529
1898	0.138649138022956	-0.178123872073752
1899	0.124971332159278	-0.199201539323268
1900	0.0782325143993789	-0.103344178895187
1901	0.0542129496896796	-0.175215245605716
1902	-0.0866599922603895	-0.269467292555676
1903	-0.154912941297614	-0.338823703284506
1904	-0.0757522623336428	-0.282523703940579
1905	-0.0844447038348129	-0.324467473099765
1906	0.0501371403591639	-0.291696872670307
1907	-0.00672230540819905	-0.310740761291161
1908	0.103293034333947	-0.23271969328661
1909	0.0164420674355939	-0.276142784459738
1910	0.0147681524237614	-0.309379033727952
1911	0.055898533423849	-0.311151282954851
1912	-0.0935861186467632	-0.413097496263358
1913	-0.10455067841257	-0.418260251531144
1914	-0.087050943486143	-0.359427492314391
1915	0.0400311136590291	-0.342253971585438
1916	0.0282684940442603	-0.289482073616342
1917	-0.133773361044158	-0.390207836130227
1918	-0.134658095581553	-0.382605261272894
1919	-0.100208220367129	-0.264394077912117
1920	-0.102348038974949	-0.256447115409873
1921	0.0451815924583433	-0.198342368283176
1922	-0.0693828743404244	-0.185962001470958
1923	-0.0562626252826466	-0.151984504978338
1924	-0.010378697600859	-0.16451078370356
1925	0.0605773193468081	-0.189632970744763
1926	0.0645697080832774	-0.131678001303249
1927	0.122405974982366	-0.071330075227788
1928	0.0614544496364408	-0.0922836898481117
1929	0.0479241719486447	-0.0536791294970573
1930	0.111175460360013	-0.0295208038313324
1931	0.112268589338968	0.052831121382718
1932	0.215658700058482	0.152833900766683
1933	0.167325744275622	0.036226011033066
1934	0.139036814102995	0.033415338422294
1935	0.0993693571906871	0.0795981939040148
1936	0.0771444930587088	0.0265655950232462
1937	0.221440743761283	0.0846328817198011
1938	0.223013952272544	0.128998466143286
1939	0.127529583286533	0.0703964701480407
1940	-0.0990149382227831	0.0908134507886361
1941	-0.0461368127239654	0.0723476587139236
1942	0.072433819070369	0.221035653906467
1943	0.076673465355301	0.17702822598101
1944	0.225088887172745	0.0907959048349779
1945	0.217108620343668	0.228275102531063
1946	-0.0510290501584077	0.0353585211577023
1947	-0.0704295769007	0.0384053270198504
1948	0.0429021566550207	0.130221527780879
1949	0.176499035280364	0.123778433669503
1950	0.0636644535318331	0.121711233673189
1951	0.217654269696519	0.159425712891298
1952	0.266676196018192	0.103688244304234
1953	0.282983731826007	0.292236051778756
1954	0.121866596287567	0.178543278009202
1955	0.188226095600898	0.142790165829406
1956	-0.017346251686086	0.0579020061945932
1957	0.081685608300735	0.145382886958899
1958	0.0997284918152224	0.127508528120777
1959	0.102085403634881	0.185177413867901
1960	0.182474578271836	0.0871108980374845
1961	0.110238556568602	0.172458862474189
1962	-0.00219330624655062	0.0657328810213822
1963	-0.0945922660427331	0.0888324521744654
1964	-0.0895957893888047	0.0328413107447786
1965	-0.0823610220996494	-0.0348149506214047
1966	-0.0600102819603247	0.00314654478541237
1967	-0.00527434847604494	-0.0350859138987572
1968	-0.118552833509115	-0.0578042062023252
1969	-0.103099796025305	-0.0398934326453526
1970	-0.181500602719888	-0.104997232586413
1971	-0.164465272627999	-0.131911783085744
1972	-0.246785175829034	-0.211983660555747
1973	-0.130275024431899	-0.0836719691699259
1974	-0.251800206353537	-0.0853127280142961
1975	-0.0986680816207541	NA
1976	-0.197807408671287	NA
1977	-0.151516220410254	NA
1978	-0.17400317468778	NA
1979	-0.190315866842065	NA
1980	-0.135461524044573	NA
1981	-0.0840058097761039	NA
1982	-0.221859062148552	NA
1983	-0.123563895697239	NA
1984	-0.208353468189916	NA
1985	-0.268664393702563	NA
1986	-0.27492270744634	NA
1987	-0.128437595914479	NA
